# Supplementary material for: Mapping the landscape of tandem repeat variability by targeted long read single molecule sequencing in familial X-linked intellectual disability
Source: BMC Med Genomics. 2018 Dec 19;11:123. doi: 10.1186/s12920-018-0446-7 (PMC6299999; doi:10.1186/s12920-018-0446-7)
Supplement: Supplementary file 1 — Custom script searching for unique capture probes that are closest to the target within a specified distance. (SH 13 kb) [file 12920_2018_446_MOESM1_ESM.sh]

#Author - Alena Zablotskaya. Laboratory for Cytogenetics and Genome Research (Prof. Dr. Joris R. Vermeesch), KU Leuven, Leuven, Belgium.
#The script uses "runProbesDesign" tool (by Jorge Duitama, NAR 2014, doi: 10.1093/nar/gku212) to walk by 1 nucleotide in both sides away from the repeat and find the closest probe available within the specified distance
#Location of a binary file "runProbesDesign" needs to be specified in a variable 'runProbesDesign_path' below
#First argument ($1) - input file 
#Second argument ($2) - maximal number of nucleotides to move probe away from the repeat (relative to its original position)
#Third argument ($3) - minimal number of nucleotides to move probe away from the repeat (relative to its original position), i.e. distance from the repeat to start searching from
#IMPORTANT! In the input file all the "," signs should be replaced by "." in float numbers (i.e. in the purity column). Also the last entry in the input file should contain a "new line" character in the end.
#Output files (for LEFT and RIGHT flanking probes, DOUBLE probe separately) will be generated in the same folder where an input file is located
#An example for using this script: cd /path/to/my/input/file/ ; /path/to/this/script/untargeted.sh myInputFile.txt 200 1 2>&1 | tee myInputFile.txt_200.log
#An example of an input file includes the following fields: 1) chromosome, 2) repeat start, 3) repeat end, 4) repeat source (any value), 5) repeat score, 6) unit length, 7) reference copy number, 8) repeat purity %, 9) repetitive unit sequence, e.g.:
#chrX	367293	367724	etandem	297	27	16	87.5	CTGTTTCTCCCGAGTAGCTGGGTGACG
#chrX	605105	605200	etandem	20	6	16	63.5	CACCCG
#chrX	605259	605294	etandem	21	3	12	83.3	CCG
#chrX	620193	620228	etandem	22	2	18	83.3	TG
#chrX	1331700	1331731	microsatellite	30	2	16	100	AC
#chrX	1331777	1332322	etandem	206	26	21	71.2	CCTTCCCCCCCCCCCCCCCCCCCTCC
#chrX	1332337	1332460	etandem	62	4	31	76.6	ATGG
#chrX	1386800	1386979	etandem	58	2	90	66.7	TG

#!/bin/bash

#==================DETERMINE_PATHS_TO_PROGRAM_FILES==================
runProbesDesign_path='~/ProbeDesignForTandemRepeats/'
#====================================================================

#Cleaning up the files from previous runs of the script (if any present)
if [ -s $1_$2.txt ]; then
   rm $1_$2.txt
fi
if [ -s $1_$2.txt_annotated.txt ]; then
   rm $1_$2.txt_annotated.txt
fi
if [ -s $1_$2.txt_annotated_SERV.txt ]; then
   rm $1_$2.txt_annotated_SERV.txt
fi
if [ -s $1_$2.txt_annotated_SERV_REP.txt ]; then
   rm $1_$2.txt_annotated_SERV_REP.txt
fi
if [ -s $1_$2.txt_annotated_SERV_REP_PI.txt ]; then
   rm $1_$2.txt_annotated_SERV_REP_PI.txt
fi
if [ -s $1_$2.txt_annotated_SERV_REP_PI_flags.txt ]; then
   rm $1_$2.txt_annotated_SERV_REP_PI_flags.txt
fi
if [ -s $1_$2.txt_probes.txt ]; then
   rm $1_$2.txt_probes.txt
fi
if [ -s $1_$2.txt_simreads.fastq ]; then
   rm $1_$2.txt_simreads.fastq
fi
if [ -s $1_$2.txt_simreads.sam ]; then
   rm $1_$2.txt_simreads.sam
fi
if [ -s $1_$2.log ]; then
   rm $1_$2.log
fi
if [ -s $1_LEFT_BestOrNone.txt ]; then
   rm $1_LEFT_BestOrNone.txt
fi
if [ -s $1_RIGHT_BestOrNone.txt ]; then
   rm $1_RIGHT_BestOrNone.txt
fi
if [ -s $1_DOUBLE_BestOrNone.txt ]; then
   rm $1_DOUBLE_BestOrNone.txt
fi

#Determins the biggest entry number present in the file with untargeted repeats and creates an upper limit of iterations
MAXENTRY=`wc -l < $1`
echo "Extending repeat boundaries from $3 to $2 bp away from the initial positions (for repeats 1 to ${MAXENTRY})"
let MAXENTRY=MAXENTRY+1                                                                                            # +1 is to include the last entry

DISTANCE=$2                                                                                                        #Distance from a repeat where to look for probes
let DISTANCE=DISTANCE+1                                                                                            # +1 is to include the maximal announced distance ($2)

#Start of the iteration cycle from the entry "1" till the last entry (including)
COUNTER=1
   while [ $COUNTER -lt $MAXENTRY ];
   do
      ENTRY=$(head $1 -n ${COUNTER} | tail -1)                                                                     #Entire line in the input file
      START=$(head $1 -n ${COUNTER} | tail -1 | awk -F'\t' '{print $2}')                                           #Repeat start position (as in the input file)
      END=$(head $1 -n ${COUNTER} | tail -1 | awk -F'\t' '{print $3}')                                             #Repeat end position (as in the input file)
      CHARACTERISTICS=$(head $1 -n ${COUNTER} | tail -1 | awk -F'\t' '{print $4"\t"$5"\t"$6"\t"$7"\t"$8"\t"$9}')   #ENTRY, but excluding chrX, start and end positions

         #Start of the iteration cycle from 1 nucleotide till the maximal specified distance (including)
         COUNTER2=$3
            while [ $COUNTER2 -lt $DISTANCE ];
            do
               let START=START-1
               let END=END+1

               #Introduces 'new start' and 'new end' of a repeat, also current distance from a repeat into the entry being processed
               head $1 -n ${COUNTER} | tail -1 | sed "s/${ENTRY}/chrX\t${START}\t${END}\t${CHARACTERISTICS}\tr1\t${COUNTER2}/" >> $1_$2.txt
               chmod 755 $1_$2.txt

               let COUNTER2=COUNTER2+1
            done

      let COUNTER=COUNTER+1
   done

#Sends the modified entry (with 'new positions') for a probe design
${runProbesDesign_path}runProbesDesign $1_$2.txt Pun
chmod 755 $1_$2_*.txt

#Adds information on probe availability to the $1_$2.txt_annotated_SERV_REP_PI.txt file (command by Jorge)
awk -F"\t|:" '{n=0;a1="F";if($12=="T" && $16+$17+$18>=20 && $16>=4 && $17>=4 && $18>=4){a1="T";n++;};a2="F";if($13=="T" && $19+$20+$21>=20 && $19>=4 && $20>=4 && $21>=4){a2="T";n++};a3="F";if($14=="T" && $22+$23+$24>=20 && $22>=4 && $23>=4 && $24>=4 && ($6>3 || ($6==3 && $6*$7<80))){a3="T";n++};a4="F";if($15=="T" && $25+$26+$27>=20 && $25>=4 && $26>=4 && $27>=4){a4="T";n++};print $0 "\t" a1 "\t" a2 "\t" a3 "\t" a4 "\t" n}' $1_$2.txt_annotated_SERV_REP_PI.txt > $1_$2.txt_annotated_SERV_REP_PI_flags.txt
chmod 755 $1_$2.txt_annotated_SERV_REP_PI_flags.txt

echo "Filtering the best probes available (closest to repeat)"

tempcount=$[$MAXENTRY-1]
tempcount2=$[$2-$3+1]
MAXENTRY2=$[$tempcount*$tempcount2]
let MAXENTRY2=MAXENTRY2+1          # +1 is to include the last entry

#Starts iterations comparing an input entry (COUNTER) to all output entries (after extentions and probe design)
COUNTER=1
   while [ $COUNTER -lt $MAXENTRY ];
   do
      echo "Processing entry......${COUNTER}"
      START=$(head $1 -n ${COUNTER} | tail -1 | awk -F'\t' '{print $2}')                                                 #Repeat start position (as in the input file)
      END=`head $1 -n ${COUNTER} | tail -1 | awk -F'\t' '{print $3}'`                                                    #Repeat end position (as in the input file)

      #Starts iterations comparing the current input entry (COUNTER) to all output entries (after extentions and probe design) (COUNTER2)
      COUNTER2=1
         while [ $COUNTER2 -lt $MAXENTRY2 ];
         do
           ENTRY_MOVED=`head $1_$2.txt_annotated_SERV_REP_PI_flags.txt -n ${COUNTER2} | tail -1`                               #Entire line in the input file
           START_MOVED=`head $1_$2.txt_annotated_SERV_REP_PI_flags.txt -n ${COUNTER2} | tail -1 | awk -F'\t' '{print $2}'`     #Repeat start position (as in the input file)
           END_MOVED=`head $1_$2.txt_annotated_SERV_REP_PI_flags.txt -n ${COUNTER2} | tail -1 | awk -F'\t' '{print $3}'`       #Repeat end position (as in the input file)
           CHARACTERISTICS_MOVED=`head $1_$2.txt_annotated_SERV_REP_PI_flags.txt -n ${COUNTER2} | tail -1 | awk -F'\t' '{print $4"\t"$5"\t"$6"\t"$7"\t"$8"\t"$9"\t"$10"\t"$11"\t"$12"\t"$13"\t"$14"\t"$15"\t"$16"\t"$17"\t"$18"\t"$19}'`
           MOVE_FLOAT=`head $1_$2.txt_annotated_SERV_REP_PI_flags.txt -n ${COUNTER2} | tail -1 | awk -F'\t' '{print $11}'`     #Number of bp the original start position was moved upstream (float number)
           MOVE_INTEGER=${MOVE_FLOAT/.*}                                                                                       #Number of bp the original start position was moved upstream (integer number)
           START_ORIGINAL=$((START_MOVED+MOVE_INTEGER))                                                                        #Calculation of the original start position of the repeat

           #Checks if the current input entry corresponds to the current output entry by the start position of the repeat
           if [ "$START" == "$START_ORIGINAL" ]; then
           	#Extracts information on the existence of the left flanking and right flanking probes, double and spanning probes in the list of all probes
           	#in the current cycle (3rd column contains a description of the probe)
           	LEFT=`head $1_$2.txt_annotated_SERV_REP_PI_flags.txt -n ${COUNTER2} | tail -1 | awk -F'\t' '{print $20}'`
           	RIGHT=`head $1_$2.txt_annotated_SERV_REP_PI_flags.txt -n ${COUNTER2} | tail -1 | awk -F'\t' '{print $21}'`
           	SPANNING=`head $1_$2.txt_annotated_SERV_REP_PI_flags.txt -n ${COUNTER2} | tail -1 | awk -F'\t' '{print $22}'`
           	DOUBLE=`head $1_$2.txt_annotated_SERV_REP_PI_flags.txt -n ${COUNTER2} | tail -1 | awk -F'\t' '{print $23}'`

           	#Checks if the left probe is found in the list of all probes (in the 3rd column of the string start and end positions of the repeat, "L1" should be mentioned),
           	#and if so - appends this output entry with a probe description to the general file with all left probes for the current input entry
           	if [ "$LEFT" == T ]; then
           		head $1_$2.txt_annotated_SERV_REP_PI_flags.txt -n ${COUNTER2} | tail -1 | sed "s/${ENTRY_MOVED}/chrX\t${START}\t${END}\t${CHARACTERISTICS_MOVED}\t${LEFT}/" >> $1_${COUNTER}_LEFT_all.txt
           		chmod 755 $1_${COUNTER}_LEFT_all.txt
           	fi

           	#Checks if the right probe is found in the list of all probes (in the 3rd column of the string start and end positions of the repeat, "R1" should be mentioned),
           	#and if so - appends this output entry with a probe description to the general file with all left probes for the current input entry
           	if [ "$RIGHT" == T ]; then
           		head $1_$2.txt_annotated_SERV_REP_PI_flags.txt -n ${COUNTER2} | tail -1 | sed "s/${ENTRY_MOVED}/chrX\t${START}\t${END}\t${CHARACTERISTICS_MOVED}\t${RIGHT}/" >> $1_${COUNTER}_RIGHT_all.txt
           		chmod 755 $1_${COUNTER}_RIGHT_all.txt
           	fi

           	#Checks if the double (special) probe is found in the list of all probes (in the 3rd column of the string start and end positions of the repeat, "D1" should be mentioned),
           	#and if so - appends this output entry with a probe description to the general file with all double probes for the current input entry
           	if [ "$DOUBLE" == T ]; then
           		head $1_$2.txt_annotated_SERV_REP_PI_flags.txt -n ${COUNTER2} | tail -1 | sed "s/${ENTRY_MOVED}/chrX\t${START}\t${END}\t${CHARACTERISTICS_MOVED}\t${DOUBLE}/" >> $1_${COUNTER}_DOUBLE_all.txt
           		chmod 755 $1_${COUNTER}_DOUBLE_all.txt
           	fi

           fi

           let COUNTER2=COUNTER2+1
         done

      #Checks if any left probes were found for the current input entry,
      #and if so - sorts them by distance from the repeat, takes the best one and appends it to the general file with all left probes found
      if [ -s $1_${COUNTER}_LEFT_all.txt ]; then
		sort -nk11 $1_${COUNTER}_LEFT_all.txt | head -1 >> $1_LEFT_BestOrNone.txt
		chmod 755 $1_LEFT_BestOrNone.txt
		rm $1_${COUNTER}_LEFT_all.txt
      else
      #Appends the current input entry (without any left probes found) to the general file with all left probes
		head $1 -n ${COUNTER} | tail -1 | awk -F'\t' '{print $1"\t"$2"\t"$3"\t"$4"\t"$5"\t"$6"\t"$7"\t"$8"\t"$9"\t"$10"\t\t\t\t\t\t\t\t\t\t"}' >> $1_LEFT_BestOrNone.txt
		chmod 755 $1_LEFT_BestOrNone.txt
      fi

      #Checks if any right probes were found for the current input entry,
      #and if so - sorts them by distance from the repeat, takes the best one and appends it to the general file with all right probes found
      if [ -s $1_${COUNTER}_RIGHT_all.txt ]; then
		sort -nk11 $1_${COUNTER}_RIGHT_all.txt | head -1 >> $1_RIGHT_BestOrNone.txt
		chmod 755 $1_RIGHT_BestOrNone.txt
		rm $1_${COUNTER}_RIGHT_all.txt
      else
      #Appends the current input entry (without any right probes found) to the general file with all right probes
		head $1 -n ${COUNTER} | tail -1 | awk -F'\t' '{print $1"\t"$2"\t"$3"\t"$4"\t"$5"\t"$6"\t"$7"\t"$8"\t"$9"\t"$10"\t\t\t\t\t\t\t\t\t\t"}' >> $1_RIGHT_BestOrNone.txt
		chmod 755 $1_RIGHT_BestOrNone.txt
      fi

      #Checks if any double probes were found for the current input entry,
      #and if so - sorts them by distance from the repeat, takes the best one and appends it to the general file with all double probes found
      if [ -s $1_${COUNTER}_DOUBLE_all.txt ]; then
		sort -nk11 $1_${COUNTER}_DOUBLE_all.txt | head -1 >> $1_DOUBLE_BestOrNone.txt
		chmod 755 $1_DOUBLE_BestOrNone.txt
		rm $1_${COUNTER}_DOUBLE_all.txt
      else
      #Appends the current input entry (without any double probes found) to the general file with all double probes
		head $1 -n ${COUNTER} | tail -1 | awk -F'\t' '{print $1"\t"$2"\t"$3"\t"$4"\t"$5"\t"$6"\t"$7"\t"$8"\t"$9"\t"$10"\t\t\t\t\t\t\t\t\t\t"}' >> $1_DOUBLE_BestOrNone.txt
		chmod 755 $1_DOUBLE_BestOrNone.txt
      fi

      let COUNTER=COUNTER+1
   done
echo "Probe searching for untargeted repeats finished"
