# Supplementary material for: Mapping the landscape of tandem repeat variability by targeted long read single molecule sequencing in familial X-linked intellectual disability
Source: BMC Med Genomics. 2018 Dec 19;11:123. doi: 10.1186/s12920-018-0446-7 (PMC6299999; doi:10.1186/s12920-018-0446-7)
Supplement: Supplementary file 2 — SureSelect capture probe design and information on the performance of the different probe combinations per target. (XLSX 1353 kb) [file 12920_2018_446_MOESM2_ESM.xlsx]

## Sheet: Sheet1
Mapping the landscape of tandem repeat variability by targeted long read single molecule sequencing in familial X-linked intellectual disability
Alena Zablotskaya, Hilde Van Esch, Kevin J. Verstrepen, Guy Froyen, Joris R. Vermeesch
Corresponding author: joris.vermeesch@kuleuven.be; Laboratory for Cytogenetics and Genome Research, Center for Human Genetics, University Hospitals Leuven; Department of Human Genetics, KU Leuven, O&N I Herestraat 49 - box 606, 3000 Leuven, Belgium

## Sheet: SureSelect format
# File Type: SureSelect DNA Probe Upload Report
# Timestamp: 06-Oct-2015
# User: alena.zablotskaya@kuleuven.be
# Created By: SureSelect DNA Advanced Design Wizard -- Probe Upload
# Probegroup Name: TandRep_chrX_KULeuven_20151005_1
# Species: H. sapiens (H. sapiens, hg19, GRCh37, February 2009)
#
# Columns:
# TargetID: Identifier of the target of the probe.
# ProbeID: Identifier of the probe.
# ProbeSequence: Sequence of the probe.
# ReplicationCount: The number of times this probe appears in the probe group.
#
# Probe Summary
# Total Probes: 5486
# Duplicate Probes Removed: 0
# Probes Not Uploaded: 0
# Existing Probes Updated: 5486
# New Probes: 0
# Probegroup Size: 493.000 kbp
#
# Probe Upload Parameters
# File Name: SureSelect_FinalProbes_replicated2.zip
# Probe Precedence: Overwrite
# Boosting: UserProvided
TargetID	ProbeID	Sequence	Replication
chrX_228962_229161_229142_229261_R	Pchrx_1	GGTATAGACAGGGTGGTAAAGCTCTGGATGGGAGGATGGGGTAGATGACATCCTCACCTTGGCTGCTGTACCCCACACAGAGACCACAGGAAACCCGTCTCCTGGGTGAGCTCTCACAGC	4
chrX_299255_299352_299155_299274_L	Pchrx_2	CGGCTGTCCTTACCTCACCGGCCCCGTGTCAGGTCTCACCCCGCCCCTCTGTGTCCGCGCACCCCACCTGACTGACCCCGCATCCCCCGGCTGCACACACACCCGTCCTCCCACTCACCC	10
chrX_299255_299352_299333_299452_R	Pchrx_3	ACTCACCCGTCCTCCCAGGGCTCTCCCGCAGTCTCCTCGGCCACCAGGATGTCGTACTCCTCGGCCGCGTACTTCTCCCAGTCCGAGAGCTCGGGGCCGCCGCTGTCACCGTCCTGGAGG	2
chrX_299255_299352_299195_299412_D	Pchrx_4	CCGCCCCTCTGTGTCCGCGCACCCCACCTGACTGACCCCGCATCCCCCGGCTGCACACACCTCTCCCGCAGTCTCCTCGGCCACCAGGATGTCGTACTCCTCGGCCGCGTACTTCTCCCA	1
chrX_306087_306160_305987_306106_L	Pchrx_5	GCTTCAGGACCAGCGGCCCACACTGACCCTGTAGACGCCCCCAGGCAGAGGCCTCGGGCAGAGGCGCACGCGGGGACCCAGACACGGGGCAGCGACTGGGGAAGGAGAGGCAGCTGCAGA	10
chrX_306087_306160_306141_306260_R	Pchrx_6	AGACACAGAGCTGGGAGTGCGGAAGGAGAGGCAGCTGCAGACCCGCAGGCCCTGAGAGAAGGGTGTGCTCGGTGTCCGCGCGGCCCGCCCGCCCCTGTGCCCCCACGCACCGTGGTCATT	2
chrX_306087_306160_306027_306220_D	Pchrx_7	CCAGGCAGAGGCCTCGGGCAGAGGCGCACGCGGGGACCCAGACACGGGGCAGCGACTGGGGGAAGGAGAGGCAGCTGCAGACCCGCAGGCCCTGAGAGAAGGGTGTGCTCGGTGTCCGCG	5
chrX_323932_324395_323832_323951_L	Pchrx_8	GCTTCCCGCAGTAGCTGCCGACTGAGTGCTCCTTCAGCACAGCTTTACCTAAGGGCACACCCCTTCCCTGTGATTCAGAACGTGACCTCTGTGTCCTGGGGCAGGAGGTCCCTGCATCTC	2
chrX_323932_324395_324376_324495_R	Pchrx_9	CAGTCATCTCCCTGTGCCCACCATCCCACAATGCATCTCCCCAAGCCCGCGATCCCACAGTGCATCTTCCCGAGCCCACAACGCATTCCCGCAGCGGCGCCTTCCCGTCTCTCGCTGTGG	2
chrX_323932_324395_323872_324455_D	Pchrx_10	AGCTTTACCTAAGGGCACACCCCTTCCCTGTGATTCAGAACGTGACCTCTGTGTCCTGGGCCATCCCACAATGCATCTCCCCAAGCCCGCGATCCCACAGTGCATCTTCCCGAGCCCACA	1
chrX_336039_336374_335939_336058_L	Pchrx_11	CCTCTGACCCCCGGTAAGTCTCCAAAGGGAAGCTTTAAGACAGCACCAGAGGGAATGTGCTCAAACCACCAGGAGACGATTTAAACAAGTGCACCCAGTAACCCACGATGCGGGGCGCAA	2
chrX_336039_336374_336355_336474_R	Pchrx_12	GGCAGAGGTGCCGCCCCTTCAGTTCATATCAGCACTACACACGGACGGCCTCCCAAACGCAGCTAGGGGAACCAGATTGGGAGCCAACCTCCTGTGATCTCCCTCCGAAAGTCAAAGATC	2
chrX_336039_336374_335979_336434_D	Pchrx_13	CAGCACCAGAGGGAATGTGCTCAAACCACCAGGAGACGATTTAAACAAGTGCACCCAGTAAGTTCATATCAGCACTACACACGGACGGCCTCCCAAACGCAGCTAGGGGAACCAGATTGG	1
chrX_605105_605200_605005_605124_L	Pchrx_14	GGAGAAGGGGCGACGCTCCCTAGGGGAGAAGAGGCACGTTGGAGGTTTCCGGGGGCGCGGGGCGGAGCAGGCCCCCCAGTCCCCATCCTGCGCCCTCACCCCGCCGGGTCCGCTCCCGCA	10
chrX_605105_605200_605045_605260_D	Pchrx_15	GGAGGTTTCCGGGGGCGCGGGGCGGAGCAGGCCCCCCAGTCCCCATCCTGCGCCCTCACCCCCTACCTGATGTTCCCCCCGCCGCCCTTCGGGCTGCCCATCGCGTCGCTGGCCGAGTCC	10
chrX_605259_605294_605275_605394_R	Pchrx_16	CGTGGTCGCCGCCGCCGCCAAAAGCAACAGCAAGAATTCCAGCATCGCCGACCTGCGGCTCAAGGCGCGGAAGCACGCGGAGGCCCTGGGGCTCTGACCCGCCGCGCAGCCCCCCGCGCG	10
chrX_605259_605294_605199_605354_D	Pchrx_17	CGCCCTACCTGATGTTCCCCCCGCCGCCCTTCGGGCTGCCCATCGCGTCGCTGGCCGAGTAAAGCAACAGCAAGAATTCCAGCATCGCCGACCTGCGGCTCAAGGCGCGGAAGCACGCGG	2
chrX_620193_620228_620093_620212_L	Pchrx_18	ATTACAAGCATGAACCACTGCCCGTGGTCTCCAAAAAAAGGACTGTTACGTGGATGTTCTAGCTTCCTGTTCTCGTCTTTTCTTTGTTAATTGTACAGTTTGAGGGTGTGTGTGCGTGTG	2
chrX_620193_620228_620209_620328_R	Pchrx_19	TGTGCGCGCGTGTGTGTGTGCAGTCTCCTGATTTCATGTATTTAATTGTTATTACCACCACCTCCATCTCTCATTCCTTCTTACCCTCACTGTGTAAAGATACATGTTGTTTTTAAATTT	6
chrX_620193_620228_620133_620288_D	Pchrx_20	GACTGTTACGTGGATGTTCTAGCTTCCTGTTCTCGTCTTTTCTTTGTTAATTGTACAGTTCAGTCTCCTGATTTCATGTATTTAATTGTTATTACCACCACCTCCATCTCTCATTCCTTC	3
chrX_1331700_1331731_1331600_1331719_L	Pchrx_21	AGGTCACCATCGATTTTAAAAAGTCAGAAAGGAAACTAGGGAAATGATTACAGGCAGGAAGCACAGTGACAGTTGATTTTCAAAGATACACTTGTCAAGAACACACACACACACACACAC	2
chrX_1331700_1331731_1331640_1331791_D	Pchrx_22	GAAATGATTACAGGCAGGAAGCACAGTGACAGTTGATTTTCAAAGATACACTTGTCAAGAAATCAATCCAGGATCAGGACTGCCACGCACACTGCTGAGCTGAGCCCTCCCCTTCCCTCC	2
chrX_1572563_1573018_1572463_1572582_L	Pchrx_23	TTTCCGCAGCTGCGGTTGTGGGCAGTTGTGGGGGTGGGGGGTTCTTACCCGCACGTGGAGGGGCCCGGCGCAGAGATGGGGGTCTTGTGGGAGCCGCGTCGGGGAAGGTAGAGATAGGGG	2
chrX_1572563_1573018_1572999_1573118_R	Pchrx_24	GGTGGGGGGGGGGTCCCCGCGTGCCTGGTGGGAGGGGCGTGGAGAAGGTGGGGGTCCTTGTGGGAGGGGCGTGGACACTGGGGATCCGCGCGGGCGTGGTGATGGGCGCGGCGTGGGGAC	10
chrX_1572563_1573018_1572503_1573078_D	Pchrx_25	GTTCTTACCCGCACGTGGAGGGGCCCGGCGCAGAGATGGGGGTCTTGTGGGAGCCGCGTCGTGCCTGGTGGGAGGGGCGTGGAGAAGGTGGGGGTCCTTGTGGGAGGGGCGTGGACACTG	1
chrX_1718143_1718286_1718043_1718162_L	Pchrx_26	CTGCGGCGCTCTCTGTGACCACCCCCGGTGTGTTCCACACAGGAAACAAAAGGAGCTGGAAGAGCTGGAGCGAGAGAGGAAAAGAGAAGAGAAGCTTCGCAAGAGGGAGCAGAAGCAGAG	2
chrX_1718143_1718286_1718267_1718386_R	Pchrx_27	TGGCCCAGAGGAACCTGCAGTCCATCCGGCTCATCGCCGAGCTGCTCAGCAGAGCCAAGGTACCCGGGGGCTCCCTCTGCAGCCGCCAGCCGCGCCCGGGCTGCCCTCAGTGCCCTCCCC	10
chrX_1718143_1718286_1718083_1718346_D	Pchrx_28	AGGAAACAAAAGGAGCTGGAAGAGCTGGAGCGAGAGAGGAAAAGAGAAGAGAAGCTTCGCTCCATCCGGCTCATCGCCGAGCTGCTCAGCAGAGCCAAGGTACCCGGGGGCTCCCTCTGC	1
chrX_1719564_1719698_1719464_1719583_L	Pchrx_29	GGGCCTCCAAACACCTTCCCAGCTCCTGTCCCACGTGTCCGGCCAGGCTCAGGAACCGGGCTCAGCTGCACTTTCCTCTTCCCCGCAGGCTGTGAAGCTACGGGAACAGGAGCAGAAGGA	2
chrX_1719564_1719698_1719679_1719798_R	Pchrx_30	TGCAGCGGAAAGAGCGGGAGCTGCGCGAGCGGCTGCTGAGCATCCTGCTGAGCAAGAAGCCGGACGACAGCCACACACACGACGAGCTGGGCGTGGCACACGCCGACCTGCTGCAGCCCG	2
chrX_1719564_1719698_1719504_1719758_D	Pchrx_31	GGCCAGGCTCAGGAACCGGGCTCAGCTGCACTTTCCTCTTCCCCGCAGGCTGTGAAGCTACTGCGCGAGCGGCTGCTGAGCATCCTGCTGAGCAAGAAGCCGGACGACAGCCACACACAC	1
chrX_1720192_1720401_1720092_1720211_L	Pchrx_32	CAGAATGTCTCCAGAAAGGACACCCGGTCAGAACAGGACAAGTGCAACCGGGAGCCCAGCAAGGGCCGGGGCCGGGCCACCGGAGACGGGCTTGCTGACCGGCACAAGCGGGAGAGGAGC	2
chrX_1720192_1720401_1720382_1720501_R	Pchrx_33	GGAGCGGAGGGGCAGCGCCAGCAGGAAGCACAGCCGCCACCGCCGCCGAAGCGAGCGGTCGCGCTCCCGGTCCCCGAGCAGGCACCGCAGTACCTGGAACAGGTAATGACGGGCACGGCC	10
chrX_1720192_1720401_1720132_1720461_D	Pchrx_34	AGTGCAACCGGGAGCCCAGCAAGGGCCGGGGCCGGGCCACCGGAGACGGGCTTGCTGACCGCAGGAAGCACAGCCGCCACCGCCGCCGAAGCGAGCGGTCGCGCTCCCGGTCCCCGAGCA	5
chrX_2583202_2583289_2583102_2583221_L	Pchrx_35	GGACTTTTATGTTTTAGGAATTATGTGGATGGGATGTTTTCTTGGGTGATCGATTTGAAATTGCAGAGGGGAGCAGGTGCCATGTGCTGGCAATGGCCGGCCTTCCTTCCTTCCTTCCTT	4
chrX_2746508_2746547_2746528_2746647_R	Pchrx_36	GCACTCATTCATTCATTCAGTTTATGCGTGTAAGTACGCGCACGTGCATTTTTCATGCATTCGACAAGATCGCGTATAAGCCCTGCCTTCTCCCTCTGGGAGGCTTCCAGAGCGGCCTCC	4
chrX_2779577_2779675_2779567_2779686_S	Pchrx_37	GCCACAGTGATGTGGGGGGGCCGTGTGCGGATTCAGCCTCTGGTGTTGGAGAGCCGTGTGAAAATTCAACACCCAGTGCGGGCGTGCCGTGTGCAAATTCACCACTGGGTTCTAACCAGC	2
chrX_2779577_2779675_2779477_2779596_L	Pchrx_38	ACACAGGGCCCCACCCGCCCCCCAGGACAGCAGGTGAATTGAGGAGACATAGGGAAGACTCACTCCACGTGTGTGTTTTTGTGCAGCTTTGCCACAGTGATGTGGGGGGGCCGTGTGCGG	1
chrX_2779577_2779675_2779656_2779775_R	Pchrx_39	TGTGCAAATTCACCACTGGGTTCTAACCAGCCTGCTCAGGGCCTTCCGGAGCCGACCCAGATAGTGGATGAGACCCTGTCCCTACCTGAAGGACGCCGTTCAGAAGATGTAAGTACCTGC	1
chrX_2779577_2779675_2779517_2779735_D	Pchrx_40	GAGGAGACATAGGGAAGACTCACTCCACGTGTGTGTTTTTGTGCAGCTTTGCCACAGTGATTCTAACCAGCCTGCTCAGGGCCTTCCGGAGCCGACCCAGATAGTGGATGAGACCCTGTC	1
chrX_2798457_2798508_2798357_2798476_L	Pchrx_41	GGCTTTACTTACAGGAGGTGAGTTGTTTTTTCATTTAACGTAGTTTGGTTATTCACTGTCATACAAAACAGAAGTTTTGGTGGGTGAGAGTATTAAATTAGTGTGTGTGTGTGTGTGTGT	6
chrX_2798457_2798508_2798489_2798608_R	Pchrx_42	GCATGTGTGCATGTGTGTGTTTAAAATGGTTTAGTGGCTAGAAATGAAAACAATTCTTCAGAAAAAGAGAACATATACAATTACATTTTATAAAATTTCAAAACACTTAAGCAAAAAAAA	6
chrX_2798457_2798508_2798397_2798568_D	Pchrx_43	TAGTTTGGTTATTCACTGTCATACAAAACAGAAGTTTTGGTGGGTGAGAGTATTAAATTATTAAAATGGTTTAGTGGCTAGAAATGAAAACAATTCTTCAGAAAAAGAGAACATATACAA	3
chrX_3030577_3030676_3030568_3030687_S	Pchrx_44	CAGCCTCGGGGTCCTAACGAGAAGAGATAATTACAATCAGGCTACCAGAGGAAGCCTTTGGTCCTAACGAGAAGAGATAATTACAATCAGGCTACCAAAGGAAGCACTAACTTTGGTGCT	4
chrX_3190147_3190180_3190047_3190166_L	Pchrx_45	TGTTTGGGTGGGCAGGAAGTGGAGTTGCTATGAGTAGTCAGAATAACATTCCAGGACTGTAAATGCTTAATGAGCGTGTGTGTGTGTGTGTGTGTGTGCGCACACAAACACACAAACACA	2
chrX_3190147_3190180_3190161_3190280_R	Pchrx_46	AACACACACACACACACACAGAAAGCACCATCTTCCTCAAAGAGAGGAAGTCCTTCATTGTTGAAGAAACCAAAATAAAATGACTTGTGGTTTTCCCCATGTCCTCTTGCGTTGTAAGTA	2
chrX_3190147_3190180_3190087_3190240_D	Pchrx_47	GAATAACATTCCAGGACTGTAAATGCTTAATGAGCGTGTGTGTGTGTGTGTGTGTGTGCGGAAAGCACCATCTTCCTCAAAGAGAGGAAGTCCTTCATTGTTGAAGAAACCAAAATAAAA	1
chrX_3312273_3312308_3312173_3312292_L	Pchrx_48	CAATAAACATTGTAGACTAACTCTGAAGCAGAAAGCATCATTACATTACGGAGACATTTCATTTGGCATCTAAAATGTCACACCTCCTTGAAACATTGAGGTGTGTGTGTGTCTGTGTGT	6
chrX_3312273_3312308_3312289_3312408_R	Pchrx_49	GTGTGTGTTTGTGTGTGTGTTGTCCCATTAGCGTGTTCTGTTGGTCTGGCCTTAATAATCACTTCACTATATATTGATCATTGAGCATATTTTTACAAAATGTAACCATATGTAGGGATT	6
chrX_3312273_3312308_3312213_3312368_D	Pchrx_50	TTACATTACGGAGACATTTCATTTGGCATCTAAAATGTCACACCTCCTTGAAACATTGAGTGTCCCATTAGCGTGTTCTGTTGGTCTGGCCTTAATAATCACTTCACTATATATTGATCA	3
chrX_3467394_3467423_3467294_3467413_L	Pchrx_51	ATTTTACAATGGTTAAAAATGTCTCCACTGGGGCGTTTGTGTTGGTTTTCCTGAAAGGCATGGGATGGTCGTGCAGCCGATTCTCATAACGTCGGGATTGCTTTCTCTCTCTCTCTCTCT	2
chrX_3467394_3467423_3467404_3467523_R	Pchrx_52	CTCTCTCTCTCTCTCTCTCTCGTCTCCGTCTGCAAAACAATGGAGCAGGGTTTTCCTGGCTTCTTCTGCTTAGCGCCACTTTTCTTTTCTTTTTAATTCCCAGGTCCACAAACAATTTTT	2
chrX_3467394_3467423_3467334_3467483_D	Pchrx_53	GTTGGTTTTCCTGAAAGGCATGGGATGGTCGTGCAGCCGATTCTCATAACGTCGGGATTGCGTCTCCGTCTGCAAAACAATGGAGCAGGGTTTTCCTGGCTTCTTCTGCTTAGCGCCACT	1
chrX_3631196_3631387_3631136_3631447_D	Pchrx_54	GGCCAGCGTGTCAAAGTCCTGCAGGCTGTACACAGGCGGCTCCGGCGACAGCGCCTCAGGGGCATCAACAGAGGCTCCCCATGCGCGCTCTCGCCTCCTGGTGCGCGGTCCGGCGCGGCT	20
chrX_3951794_3951825_3951694_3951813_L	Pchrx_55	GAATGCATCATCACCTCATTTAATTGTACATGCTTACCGCATCATTTTGCCTAGAAAATTGAAATCGGTGGAAAGAATTACAGCTAGGCAAATGCAAAGTTGTGTGTGTGTGTGTGTGTG	6
chrX_3951794_3951825_3951806_3951925_R	Pchrx_56	TGTGTGTGTGTGTGTGTGTGTATTGAGGGGGAAGGTTGTCTTTCCAGCAGTTCTGAATAAGGAATTTTAAAAACTGGTAGCTAATTCTGTTTTATACCTGAAAATAAGAAAGGTTTCAAT	6
chrX_3951794_3951825_3951734_3951885_D	Pchrx_57	ATCATTTTGCCTAGAAAATTGAAATCGGTGGAAAGAATTACAGCTAGGCAAATGCAAAGTTATTGAGGGGGAAGGTTGTCTTTCCAGCAGTTCTGAATAAGGAATTTTAAAAACTGGTAG	3
chrX_4111544_4111855_4111444_4111563_L	Pchrx_58	CCTTAACCAGAAGCTTATACTTTTCTACTGGTGAATCATGCCACTCTTAGCCTTTTTCTTGTTTTCTTTCTATAAAATAAATTGTCCTCATCTGTGATAGTGATAATGGTAATGATGGTG	6
chrX_4111544_4111855_4111836_4111955_R	Pchrx_59	GATAAAGATGATGACGATGATTTTATCTCTGTTCTACTTATTTATTTTAAATTTTAACAAGCTTTTAGTAAGTGTTCTTCACTAAGATTGTGATCAGCTTAAATCACTCCAAGAACAAGT	6
chrX_4111544_4111855_4111484_4111915_D	Pchrx_60	CCACTCTTAGCCTTTTTCTTGTTTTCTTTCTATAAAATAAATTGTCCTCATCTGTGATAGTTTTATCTCTGTTCTACTTATTTATTTTAAATTTTAACAAGCTTTTAGTAAGTGTTCTTC	3
chrX_4394119_4394150_4394019_4394138_L	Pchrx_61	CAGAAATTCATTACAGTCCACGGATTGGAAATGTCATAGCAAAAGAAAAATTGTCTAAAGAAGGAGTGGGTTTGGATCAAAATGTTTTAACCACTTAGCTTGTGTGTGTGTGTGTGTGTG	6
chrX_4394119_4394150_4394131_4394250_R	Pchrx_62	TGTGTGTGTGTGTGTGTGTGCAAGTTTCTCTCATGTGCCCATTTTATTTCTGCTGATGCATATTATTTTATTGCATTGACATTATATTTATACACTGGTAAAAATCAAAGGATGGTATAT	6
chrX_4394119_4394150_4394059_4394210_D	Pchrx_63	AAAAGAAAAATTGTCTAAAGAAGGAGTGGGTTTGGATCAAAATGTTTTAACCACTTAGCTCAAGTTTCTCTCATGTGCCCATTTTATTTCTGCTGATGCATATTATTTTATTGCATTGAC	3
chrX_4435040_4435075_4434940_4435059_L	Pchrx_64	TAAAAGGTTGACCATTCTGTTATGCACTGTAGTCTTGTAAATTTAGGAGGAGCAGTTCCAAGTATTTACTGTGGCTCCAATGTTTTGGTGTGGGCACATGCACACACACACACACACACA	2
chrX_4435040_4435075_4435056_4435175_R	Pchrx_65	CACACACACACACACACACAATATCATGATCCTACTCATTCCACATCTCCTTGTCTCCAGAAAGACAGCCAATGAATCACTGCACTATAATGAACAAGTAGGTGCCTACTTGCTTTGTGT	2
chrX_4435040_4435075_4434980_4435135_D	Pchrx_66	ATTTAGGAGGAGCAGTTCCAAGTATTTACTGTGGCTCCAATGTTTTGGTGTGGGCACATGATATCATGATCCTACTCATTCCACATCTCCTTGTCTCCAGAAAGACAGCCAATGAATCAC	1
chrX_4559423_4559494_4559323_4559442_L	Pchrx_67	AGGAGATTGAGACAAAAGATGAAAAAATGTTTGTCTGATTCCTGTTAGAATGTTGCTAATTTTTCCCTGTAGTTTTTTTCAATGTATGTATCCTTCATAATCTCTCTCTCTCTCTCCCTT	6
chrX_4559423_4559494_4559475_4559594_R	Pchrx_68	TCTCTTTTCTTTTCTCTTTCTTATATATCTGCTGCTGCTACACCTATGTATATATTTACATAATTGGGACCATATTATATTAAATGTTTTGTACCAAACCTTTTCAGTGAAAGTCACATG	6
chrX_4559423_4559494_4559363_4559554_D	Pchrx_69	CCTGTTAGAATGTTGCTAATTTTTCCCTGTAGTTTTTTTCAATGTATGTATCCTTCATAATTATATATCTGCTGCTGCTACACCTATGTATATATTTACATAATTGGGACCATATTATAT	3
chrX_4679781_4679910_4679681_4679800_L	Pchrx_70	TGTTTTTAGAAGCTGTGAAGGGGTCATATAGAGAAGATTTAAGAGAAAAAAAGTATAAAATATCTTGCTAATTGGCCTTGTGAAATTGAGCTATCATTTCAGTGAGAGAGAGAGAGAAGA	6
chrX_4679781_4679910_4679891_4680010_R	Pchrx_71	GGGGGAGGAGAGAGAGAGAGACTTCTATGTGTTCTAAGAGGGCGAAGAAAGTTATTCAATGATTACAAATATGTAATTACAGAATCGCCTACTTTTTAGGTGGTTGCTCCATCAGTTTTA	6
chrX_4679781_4679910_4679721_4679970_D	Pchrx_72	AAGAGAAAAAAAGTATAAAATATCTTGCTAATTGGCCTTGTGAAATTGAGCTATCATTTCACTTCTATGTGTTCTAAGAGGGCGAAGAAAGTTATTCAATGATTACAAATATGTAATTAC	3
chrX_4701563_4701592_4701463_4701582_L	Pchrx_73	CTTGTATTCTGGGTATTTCAGTCTTAAAGAGGAAATTTCCAAATGCCACTTCATTTGACATAAGGGAAAATAAATACATTTTAAAAGTCAAGTGTCAGGAAGAGAGAGGGAGGCAGAGAG	6
chrX_4701563_4701592_4701573_4701692_R	Pchrx_74	AGGCAGAGAGAGAGAGAGAGTTAAAAGACATCTGGGTGATGTGTTTTAGCGGTATTCTGACCTGATTTATAATTGTAAACTGAGAAACCTTTCAGCTATTCCGCCCAGAGGATTCTAAGT	2
chrX_4701563_4701592_4701503_4701652_D	Pchrx_75	AAATGCCACTTCATTTGACATAAGGGAAAATAAATACATTTTAAAAGTCAAGTGTCAGGATTAAAAGACATCTGGGTGATGTGTTTTAGCGGTATTCTGACCTGATTTATAATTGTAAAC	3
chrX_4904608_4904639_4904508_4904627_L	Pchrx_76	GCATTAAAAGGTGTATAGCAGGAACATTTCATAGTAAGAAACTCTACAGTTGATTGTTACTAGGCCACCATTAAGCCAATAATAAAATAGTAGGAATGCATGTGTTTGTGTGTTTGTGTG	6
chrX_4904608_4904639_4904620_4904739_R	Pchrx_77	TTTGTGTGTGTGTGTGTGTGTCCATTGGTTATACGCATTTTAAAAAGCACATCGAAGTTGCACATCAGGTTATTAATAATGGGTACTATTGGTGGGGCATTTTTTTTTTTTTTTTTTTTT	6
chrX_4904608_4904639_4904548_4904699_D	Pchrx_78	ACTCTACAGTTGATTGTTACTAGGCCACCATTAAGCCAATAATAAAATAGTAGGAATGCATCCATTGGTTATACGCATTTTAAAAAGCACATCGAAGTTGCACATCAGGTTATTAATAAT	3
chrX_4941605_4941900_4941505_4941624_L	Pchrx_79	CCAAATACATTAAATATTCTTCTAAAGAAAAACATGGTCTAATTTTCATGCTATGGTTAATTTTGAGATATAAATAGTCTGCAATGTATCCATCTACCCACCATCCATCCATCCATTCAT	6
chrX_4941605_4941900_4941881_4942000_R	Pchrx_80	TAGCTTATCCATACATCCATAACCTCACTTCTTTTCTTTTTTTCCATTCACAATGATAACTCTATGGGAGATTGAATGATACAACCATTTACATACAAATAATATAATTTTCAAAACATG	6
chrX_4941605_4941900_4941545_4941960_D	Pchrx_81	AATTTTCATGCTATGGTTAATTTTGAGATATAAATAGTCTGCAATGTATCCATCTACCCAAACCTCACTTCTTTTCTTTTTTTCCATTCACAATGATAACTCTATGGGAGATTGAATGAT	3
chrX_5243260_5243305_5243160_5243279_L	Pchrx_82	ACAGCAAGGCCGGTTTCAGTACTTTATTTTTGGACATGATGTTTCTTAGCTTTGGAGCCTCTTCTGAAATCAAGGAAACCAGCTTAATTTCACATGTGTGCACATACACACACACTCACA	2
chrX_5243260_5243305_5243286_5243405_R	Pchrx_83	TGCACACAGACACACACACATATATAACATACTAGTGTATGTGTGTGTGCGTTTACTAGATTCCTGAAGGATATTTCCTTTACTATTAACAGTTTGCATCTATTTCTATGTCTATGACTA	6
chrX_5243260_5243305_5243200_5243365_D	Pchrx_84	GTTTCTTAGCTTTGGAGCCTCTTCTGAAATCAAGGAAACCAGCTTAATTTCACATGTGTGTATATAACATACTAGTGTATGTGTGTGTGCGTTTACTAGATTCCTGAAGGATATTTCCTT	3
chrX_5477218_5477251_5477118_5477237_L	Pchrx_85	ACATGCATATTTATGGGTCAATACTAATCAATACAACTGTCTTTCTAACTGAAAGCATAAATAGTTATGCATAAACTCTCTGATTCATGTTACCTAGTTTTGTGTGTGTGTGTGTGTGTG	6
chrX_5477218_5477251_5477232_5477351_R	Pchrx_86	TGTGTGTGTGTGTGTGTGTGTTTACATGCATGAGAATTTGTGTATAAATCTTGGAAAGAGGGGATTCATGAAATCGAAGAAATTAAAATTACCATTTAAATAATTTTGTTTCATCGAAAC	6
chrX_5477218_5477251_5477158_5477311_D	Pchrx_87	CTTTCTAACTGAAAGCATAAATAGTTATGCATAAACTCTCTGATTCATGTTACCTAGTTTTTTACATGCATGAGAATTTGTGTATAAATCTTGGAAAGAGGGGATTCATGAAATCGAAGA	3
chrX_5507875_5507908_5507775_5507894_L	Pchrx_88	AGCAAAACGTGGCCAGGAAATAAAGATGTATATGGCAGGGTGTCTGCCAGCTGCACATAATTAAGTGGGAGAATTAAGATAAAATTCCCTAAATACCACAACACACACCCAAATGCACAC	2
chrX_5507875_5507908_5507889_5508008_R	Pchrx_89	GCACACACACACACACACACAATTTGCATTCCAGCTATAAAATACTGTTATTCTAAGTTACAGAAAAAGATTCATGTGAGAGACGAGAGTGAACTCTTCACTCAGAATGGACAGACTATA	6
chrX_5507875_5507908_5507815_5507968_D	Pchrx_90	TGTCTGCCAGCTGCACATAATTAAGTGGGAGAATTAAGATAAAATTCCCTAAATACCACAAATTTGCATTCCAGCTATAAAATACTGTTATTCTAAGTTACAGAAAAAGATTCATGTGAG	3
chrX_5695969_5696000_5695869_5695988_L	Pchrx_91	TCACCGCCACTACAGGTCATTGTTCACTTTTCCTTCTCGGTTCTCCAAATTCAGTTGCCCATCAAGAGTCACGGAGGCAACCTTTCACCCCCAACATGAGCACACGCACGCACACACACA	2
chrX_5695969_5696000_5695981_5696100_R	Pchrx_92	CACACACACACACACACACAACTATATTTCGAATCTCTTGGCTTCTGTCTCAGTTGCCTCAAAGCAGCCCCTGTTACTCTGCCCTGCAACCTTGGATAATCTTGCTGATGTAGGTCCCCT	2
chrX_5695969_5696000_5695909_5696060_D	Pchrx_93	TTCTCCAAATTCAGTTGCCCATCAAGAGTCACGGAGGCAACCTTTCACCCCCAACATGAGACTATATTTCGAATCTCTTGGCTTCTGTCTCAGTTGCCTCAAAGCAGCCCCTGTTACTCT	1
chrX_5760188_5760331_5760088_5760207_L	Pchrx_94	TAATGGAGAAAGAGGAGGCTGGGAGAGGAAGGGAGAGAAGAAGAAAAACTACAAATATAAAGCAGAAGCAGAAACAGGAGGGAAGGGGGAGGAGGAAGACAGAAGAAGAATGAGGAGGAT	2
chrX_5760188_5760331_5760312_5760431_R	Pchrx_95	GGAGGGCGTGGAGGAGAAGAACATTTATAGTAAATTTGAAAAATTACCTCAACGGAAGAATCTTGACCTTTTAAATCTATGTCCATCCATACTGCAATATTTCATATTTTAATTTTTGAA	6
chrX_5760188_5760331_5760128_5760391_D	Pchrx_96	AAGAAAAACTACAAATATAAAGCAGAAGCAGAAACAGGAGGGAAGGGGGAGGAGGAAGACACATTTATAGTAAATTTGAAAAATTACCTCAACGGAAGAATCTTGACCTTTTAAATCTAT	3
chrX_5816344_5816423_5816325_5816444_S	Pchrx_97	CCCGCCCTCCTTTTCTTTTCCTCCCTCCCTCCCTCCTTCCCTCCCTTCGTTCCTTTGTCTGAACTCTCTTTCCTCCATTCCCTCCCTCCTTCCTTCCTTTTCTCCGCCATGCACATCCCA	2
chrX_5816344_5816423_5816404_5816523_R	Pchrx_98	CCCTCCCTCCTTCCTTCCTTTTCTCCGCCATGCACATCCCAACATCATTTTTCTGTGCTCATCCCAAAACCAAAGGTTTATGTATACCAGGTATATGTGCCTTCAAACCTAGACTAAAGG	1
chrX_5816344_5816423_5816284_5816483_D	Pchrx_99	TCCTCCCTTCCTCCCTTCCTTTACTCCTTTCTTGATTCCCTCCCGCCCTCCTTTTCTTTTTTCTCCGCCATGCACATCCCAACATCATTTTTCTGTGCTCATCCCAAAACCAAAGGTTTA	1
chrX_5857401_5857444_5857301_5857420_L	Pchrx_100	GGAGAATGCAAACATATTTAATATAATAAATGTCTAAATGCTTAAATTTTGGAAGTGGAAAAATAGAGAGATGGTGAAAAATCAAATCACTCAGATGGGGCAAACACACACACACAGAAG	6
chrX_5857401_5857444_5857425_5857544_R	Pchrx_101	TGCACACACACACATACACATCTCTTTGGCTCCAAGTGGTCTGGTTTAGGGTTAATGCTAATGTGCACTCTTAGCTACAAAGAGGACATGACATTTGAATTCCATCAAATAAATTGGCTG	2
chrX_5857401_5857444_5857341_5857504_D	Pchrx_102	CTTAAATTTTGGAAGTGGAAAAATAGAGAGATGGTGAAAAATCAAATCACTCAGATGGGGTCTCTTTGGCTCCAAGTGGTCTGGTTTAGGGTTAATGCTAATGTGCACTCTTAGCTACAA	3
chrX_5933423_5933464_5933323_5933442_L	Pchrx_103	GAAAGAAGAATGAATGAATGAAAACCACTACTACATCTTCCTTGGCAAAGCTAGTTTTGTATATATAGAAAAAACATTTTAACTTCACTTAAACTAGAAACTCTATCTCACTCTCTCTCT	6
chrX_5933423_5933464_5933445_5933564_R	Pchrx_104	CTGTCTCCCTCTCTTTCTCTTATTATTACTAGTATTTTTTTAAATCCAGGGCTCATTACAAAACCTTGTAAGGAACGGAGGGATGCCTTGTCCATTTTCTATTGACAGTTATAAAGAGTT	6
chrX_5933423_5933464_5933363_5933524_D	Pchrx_105	CTTGGCAAAGCTAGTTTTGTATATATAGAAAAAACATTTTAACTTCACTTAAACTAGAAATATTATTACTAGTATTTTTTTAAATCCAGGGCTCATTACAAAACCTTGTAAGGAACGGAG	3
chrX_5976204_5976249_5976104_5976223_L	Pchrx_106	TAATCTTAGCAATTTTGGGCAGAATTTCAGATATCTTAGTCATATGAAGAGAAAAAAAGGCCTTTCAGTAAGCCATTACTTTAAAATTTGTGTATACATGCACACACACACACACATGTT	6
chrX_5976204_5976249_5976230_5976349_R	Pchrx_107	CACATATATATATAAACACATGTAATAATTGAAGCATTGATAGCTTAGAAATAGTATAAATTGCAGTTCTCACCCCTATGGCAAATTTTTAACAGTAACCATTTGCTGCAGACAAGTTTG	6
chrX_5976204_5976249_5976144_5976309_D	Pchrx_108	CATATGAAGAGAAAAAAAGGCCTTTCAGTAAGCCATTACTTTAAAATTTGTGTATACATGTGTAATAATTGAAGCATTGATAGCTTAGAAATAGTATAAATTGCAGTTCTCACCCCTATG	3
chrX_6009903_6010078_6009803_6009922_L	Pchrx_109	AGCCAATTCTCTTAAGAAAAACAAAAGAGAAAAAATTAGCTCATAGGATAAGAACATGTACGAACTGGGTCTCACCATTGAGTAAGATGTTCCTCAGTACTTCTTCCTCCTCTCCTTCTT	6
chrX_6009903_6010078_6010059_6010178_R	Pchrx_110	TCCCTCCCTCATTCCTTCCTGTTTTTCCATTGGTGAAACCTTCTCAAAGGAAAAGCTTCCACTCCTATCATCAGCAGGTAACACATCACTCTGGGAGACCTTCCCTGAACAAAACAATTA	2
chrX_6009903_6010078_6009843_6010138_D	Pchrx_111	TCATAGGATAAGAACATGTACGAACTGGGTCTCACCATTGAGTAAGATGTTCCTCAGTACGTTTTTCCATTGGTGAAACCTTCTCAAAGGAAAAGCTTCCACTCCTATCATCAGCAGGTA	1
chrX_6127756_6127797_6127656_6127775_L	Pchrx_112	TAAAATTCTCTAGTGCATCCTTGTGTAACAGGTTCCAATGATCTACTAATAATAGTTCACCATCCCTGATACTCGCTTAGAAGTCTGGATTTATATCATGCATACACACACACTCACAGA	6
chrX_6127756_6127797_6127778_6127897_R	Pchrx_113	CACACACATACACACACACAACTCTTCTTAAAATGAGGCATACTTACATTAGCATAAGAATGATAGCCAACTATCTATAACTGTATAGATTAGATTAGTTTGGTTTTCTTTAGTCATATT	6
chrX_6127756_6127797_6127696_6127857_D	Pchrx_114	ATCTACTAATAATAGTTCACCATCCCTGATACTCGCTTAGAAGTCTGGATTTATATCATGACTCTTCTTAAAATGAGGCATACTTACATTAGCATAAGAATGATAGCCAACTATCTATAA	3
chrX_6252755_6252892_6252655_6252774_L	Pchrx_115	CAACTTCAAAACTTGGTAGACCTGGAGGTGCGTGGTGGTTTGGAGTGTCAGTGGGCAACTCCAAGCCACCAAGCCTTTCTAAATGTGGAATGGGATGAGGGAGAGACAGCGAGAGAGAAA	2
chrX_6252755_6252892_6252873_6252992_R	Pchrx_116	GAGAGAGAGAGAGAGAGAGAAAGGAGATGATTACTCCCGTGGAAAAATTTTGTAAGTGCCAATCAAATATCACCCAAAGTCCGTTTGGAGATACACAGTAAATGAAATGTTTTAAGTGTC	6
chrX_6252755_6252892_6252695_6252952_D	Pchrx_117	TGGAGTGTCAGTGGGCAACTCCAAGCCACCAAGCCTTTCTAAATGTGGAATGGGATGAGGAAGGAGATGATTACTCCCGTGGAAAAATTTTGTAAGTGCCAATCAAATATCACCCAAAGT	1
chrX_6405746_6405775_6405646_6405765_L	Pchrx_118	CATCAATGCTAGTTAACTCTTCTGGTCTCTGTGTCTCCCCCAGTCACTCCAATTTGATCTGATTATAGGAAATTGACCTTGATTTCTTTTCTTCCTAATTACACACACACACACACACAC	2
chrX_6405746_6405775_6405756_6405875_R	Pchrx_119	ACACACACACACACACACACTTACTTTGTTTCCAGGAAATAGCAAAAAGTGTCCCCTTCATTTAGTAGCCTCTTTGTATGCCCAACCTCCAAGCATATTTCCAGACATGGCATCCTCTGC	2
chrX_6405746_6405775_6405686_6405835_D	Pchrx_120	CAGTCACTCCAATTTGATCTGATTATAGGAAATTGACCTTGATTTCTTTTCTTCCTAATTTTACTTTGTTTCCAGGAAATAGCAAAAAGTGTCCCCTTCATTTAGTAGCCTCTTTGTATG	3
chrX_6668429_6668464_6668329_6668448_L	Pchrx_121	CCCCCTGCCATTTTCATTCAGCACCTAGTAGCATTTTGTTCTTACTACATTGATTTGTGCTTGTTGATTGGTACCTTTGGAAATAGGACTTTGGATGAATTGTGTGTGTGTGTGTGTCTG	2
chrX_6668429_6668464_6668445_6668564_R	Pchrx_122	TCTGTGTGTGTGTGAGCGTGCATTACTCCCAAACGAAGAGAGTAAACCCCTGAAGAGGCAGTTCACTGTTACCATTACATAAACGCACACTGCTTAAAGATTTTCTCACTTCAGGTGCTC	2
chrX_6668429_6668464_6668369_6668524_D	Pchrx_123	CTTACTACATTGATTTGTGCTTGTTGATTGGTACCTTTGGAAATAGGACTTTGGATGAATCATTACTCCCAAACGAAGAGAGTAAACCCCTGAAGAGGCAGTTCACTGTTACCATTACAT	3
chrX_6769513_6769554_6769413_6769532_L	Pchrx_124	TCGGTTATGATGTACATCTTGCAGGTGGCACTTTGTCATTGTTAAAATAAAGTGGGGTAGAACAGAATCTTATTATAATTTTTCCTTGGTGGGGTGGGATGAAAGAGAGGAAGATGGAGA	6
chrX_6769513_6769554_6769535_6769654_R	Pchrx_125	AAGGGAGAGAGAGAGAGAGAAGGGAGCGAGGAATTAGATGCTATGCATATACAATAAACCTTATTAATTGCATTATTTTGAAATGTTATTTCCTAGTTACGATAATTACAGGGCATTTTA	6
chrX_6769513_6769554_6769453_6769614_D	Pchrx_126	GTTAAAATAAAGTGGGGTAGAACAGAATCTTATTATAATTTTTCCTTGGTGGGGTGGGATAGGGAGCGAGGAATTAGATGCTATGCATATACAATAAACCTTATTAATTGCATTATTTTG	3
chrX_6817715_6817759_6817615_6817734_L	Pchrx_127	AAAAAATTTTTTTAAGATTGTTATTGTAAGGATTTAAACAAAGACAGTACATTTAAAACACCCTAAATGATTTTAGCTCGTAAAACAAATCTGTGATAGAGATGATGATGATGATGATGA	6
chrX_6817715_6817759_6817740_6817859_R	Pchrx_128	ATGATGATGATGAAGATGAACTGTAACCATGTACGATAATTTTGGTTAATTGATGAACTTTGTAAATTTGAAATCTCTATCCCTCCATACTAACGCTGACTGTGGCTATATCAGATGGAA	6
chrX_6817715_6817759_6817655_6817819_D	Pchrx_129	AAGACAGTACATTTAAAACACCCTAAATGATTTTAGCTCGTAAAACAAATCTGTGATAGACTGTAACCATGTACGATAATTTTGGTTAATTGATGAACTTTGTAAATTTGAAATCTCTAT	3
chrX_6984905_6984958_6984805_6984924_L	Pchrx_130	AAGGGCCAAAACCAGCACTGCTATAAAGATTAAGCTATTAGATGTTTTTTGCTGGAAAGTATTTCCAGAGACATGAGCTTTTTCCATAACACATATCAATCACACACACATAAACACACA	6
chrX_6984905_6984958_6984939_6985058_R	Pchrx_131	TGCATGCGCACACACACACAGTGCTGATTAAATGAAGTTTTGTTACATTTTCCATTGTCATACAAGTATCTGCCTTTAAAAGGGAAATAGTGGACCAGGGATTCATCCATCATATTTTCT	6
chrX_6984905_6984958_6984845_6985018_D	Pchrx_132	GATGTTTTTTGCTGGAAAGTATTTCCAGAGACATGAGCTTTTTCCATAACACATATCAATGTGCTGATTAAATGAAGTTTTGTTACATTTTCCATTGTCATACAAGTATCTGCCTTTAAA	3
chrX_7065819_7065986_7065844_7065963_S	Pchrx_133	CGGAAGCGGGTGCTGGGGCCGCGTAGACGCCGCGGCCACGCGCGCCCGCCAGCCCGGACATGGGCCCGCGGGCGCTCCTGGCCGCCGCCCGACTTCGGGGCCAGCCGGGGGCAGAGCGCG	10
chrX_7065819_7065986_7065719_7065838_L	Pchrx_134	CCGAAAAGAGAGCGCGGAGGTCCCGCCGCGCCTCGCTCTGAGGAGAGGACGCGGAGCCGCGCGCCCGCCCGGTGGACCCCAGGGACTGCTCCCACGTGCTCCGGCCCCACGCGCGGGCCG	5
chrX_7065819_7065986_7065967_7066086_R	Pchrx_135	GAGCCCGAGCGTCCCTGCATGAACACCGCCCCGCCGCGGCCCCCAGGCCGTGACGTACCCCGCGCCGACCGTCCCCACGCCCACACAAGACCGCCCTTACTGGAGGCGGCGGCTGCACAC	5
chrX_7065819_7065986_7065759_7066046_D	Pchrx_136	AGGAGAGGACGCGGAGCCGCGCGCCCGCCCGGTGGACCCCAGGGACTGCTCCCACGTGCTGAACACCGCCCCGCCGCGGCCCCCAGGCCGTGACGTACCCCGCGCCGACCGTCCCCACGC	5
chrX_7204165_7204194_7204065_7204184_L	Pchrx_137	TAAAACTCAAGTGAAGCAACAAATTGGGCTTTATTTTCACACTGATGTTTTTCTTCATTGGAAATCCCCTTTAGGAAATGTCTTTCAAAAGGCTTTAGGTTATCTGTGTGTGTGTGTATG	6
chrX_7204165_7204194_7204175_7204294_R	Pchrx_138	TGTGTGTATGTATGTGTGTGTTTACACATGATATTTTACATTAAATTTATCTCCCACTCATCCTAAATCACACTTTTTAAAAAATGAGTCTGTGAAATCTACTTATTTTAATAATGCTAA	6
chrX_7204165_7204194_7204105_7204254_D	Pchrx_139	ACTGATGTTTTTCTTCATTGGAAATCCCCTTTAGGAAATGTCTTTCAAAAGGCTTTAGGTTTTACACATGATATTTTACATTAAATTTATCTCCCACTCATCCTAAATCACACTTTTTAA	3
chrX_7206674_7206729_7206574_7206693_L	Pchrx_140	AATACTCAACCTATATGTATACACCCTTTCCCTTGTATTTTCACCCAATATGTATATGGCTTCATGCTTTACAGTTAGATATTTCATCTGTGGAGGAAATTCTGTACGTGTGTGTGTGTG	6
chrX_7206674_7206729_7206710_7206829_R	Pchrx_141	TGTGTGTGTGTGTGTCTGTGATGGACCATGTGTTATTTGCCTATTCTTGTGAATTTGGGTCTTGATTGATCAGTACTCTTGGCTGGTGTGGGACCTCTTAAAACTTGGGTAGGACAAGTG	2
chrX_7206674_7206729_7206614_7206789_D	Pchrx_142	TCACCCAATATGTATATGGCTTCATGCTTTACAGTTAGATATTTCATCTGTGGAGGAAATATGGACCATGTGTTATTTGCCTATTCTTGTGAATTTGGGTCTTGATTGATCAGTACTCTT	3
chrX_7272940_7272964_7272840_7272959_L	Pchrx_143	GGGCCTTCCATATAGGAGACCCTCAAATCTGGGGGTTCATCTGAGAGTGGTTCTACTCATTAAGTTCAAATCCTCTAAAGGATTTTTTGGTAAGTGTATCTTTTTTTTTTTTTTTTTTTT	12
chrX_7511905_7511936_7511805_7511924_L	Pchrx_144	TTTTCAAGAGGACATGAAGATACAACAAATGGTGAGTGTCTTGTGATGGAGCTTCCTGTATTTTGAATTACACTTTCTAGCTGGATTCTACTTACCTAAAACACACACACGCACACACAC	6
chrX_7511905_7511936_7511917_7512036_R	Pchrx_145	ACACACACACACACACACACTTCTTTTTAGCTGTTGGAAAAAAATGACCTCTATACTATTGATTCCTCCATAATTTTCCAGCCCTTAATAATATTGTATTTATGGGACAAAATGACTGTT	6
chrX_7511905_7511936_7511845_7511996_D	Pchrx_146	TTGTGATGGAGCTTCCTGTATTTTGAATTACACTTTCTAGCTGGATTCTACTTACCTAAATTCTTTTTAGCTGTTGGAAAAAAATGACCTCTATACTATTGATTCCTCCATAATTTTCCA	3
chrX_7867668_7867721_7867568_7867687_L	Pchrx_147	ACTTGGTTCTTTGTGTTTAGTAGTATTTTATCTATTTAAGTTCCCATAATAGATGTATCCAGTATATAGAACAATAGCTAAATACTCAGAGAGGTATGGCGAGAGAGAGAGAGAGAGAGA	6
chrX_7867668_7867721_7867702_7867821_R	Pchrx_148	GAGAGAGAGAGAGAGAGAGAATGAATGACAACCAGCTTGATAATCTCCTAAACTGGGGTGGGGTTTAGGGGAGGAAGATGAGAGGGGATAAGCCTCTTCAAAATCTCCTAGGCTTCTGGA	2
chrX_7867668_7867721_7867608_7867781_D	Pchrx_149	TTCCCATAATAGATGTATCCAGTATATAGAACAATAGCTAAATACTCAGAGAGGTATGGCATGAATGACAACCAGCTTGATAATCTCCTAAACTGGGGTGGGGTTTAGGGGAGGAAGATG	1
chrX_8009894_8009931_8009794_8009913_L	Pchrx_150	GCTGTGGTTTGTGATAATTCTAATGATTTCATTTATGACTAAGTTGATGGTATTTCAGTGCAGAGGTCAGCACGCATCCCATTGTTGTTGAGTGTGTTTGGTCTATGTGTGTGTGTGTTT	6
chrX_8009894_8009931_8009912_8010031_R	Pchrx_151	TTGTGTGTATGTTTCTGAGTTTCTCTTGAGTTTGCAGTCCAATATATGGATCCATGCTGCAAATGCATGAGCCCATTCTCTCCTTTGTCTGCTTTCTCCTGTCAAACCTAAGAAGTCTCC	2
chrX_8009894_8009931_8009834_8009991_D	Pchrx_152	AAGTTGATGGTATTTCAGTGCAGAGGTCAGCACGCATCCCATTGTTGTTGAGTGTGTTTGTTCTCTTGAGTTTGCAGTCCAATATATGGATCCATGCTGCAAATGCATGAGCCCATTCTC	1
chrX_8091061_8091096_8090961_8091080_L	Pchrx_153	AAACCACTTATGCATCCTATCCCTGTTCTTAAGAAACATAATTTTCATTTAAAGCATCCCAGTGTATTTTGTGTGTATGTGTGTGTTGGTAGGAGGAGAAGTGTGTGTGTGTGTGTGTGT	6
chrX_8091061_8091096_8091077_8091196_R	Pchrx_154	GTGTGTGTGTGTGTGTGTGTAAATAAGGGCTTTAAGCATGTACTTTAGTTTGATTTGAATTCATCTGTTTTAAATTCAGGGTGAAAAATAAAATCCAAGTTTGACAAAGAAAGAGAACAA	6
chrX_8091061_8091096_8091001_8091156_D	Pchrx_155	ATTTTCATTTAAAGCATCCCAGTGTATTTTGTGTGTATGTGTGTGTTGGTAGGAGGAGAAAAATAAGGGCTTTAAGCATGTACTTTAGTTTGATTTGAATTCATCTGTTTTAAATTCAGG	3
chrX_8285466_8285495_8285366_8285485_L	Pchrx_156	ACCAATCATATCTAGAGGCACATGCCAGAAACAAAACAAAACAAGAAAACCAAGAAGTAAAGGAAAACATGTATGAACCCAGGAATATAAAATACATTCTACACACACACACACACACAC	6
chrX_8285466_8285495_8285476_8285595_R	Pchrx_157	ACACACACACACACACACACAGTCAAATATATTGTCTGATGCAGAAGTAAGTAGTATTTATAATGCTAATGTTAAACAAGATTACAGATTTTTAAAAATATATAGAATTAACCTATATAT	6
chrX_8285466_8285495_8285406_8285555_D	Pchrx_158	ACAAGAAAACCAAGAAGTAAAGGAAAACATGTATGAACCCAGGAATATAAAATACATTCTAGTCAAATATATTGTCTGATGCAGAAGTAAGTAGTATTTATAATGCTAATGTTAAACAAG	3
chrX_8287030_8287065_8286930_8287049_L	Pchrx_159	ATTGTTCTTGATTTTTCTGGCTTCTTGTTTTGGCCCTGCGGAAGCTCAGACAGGCTCTGTAACACCACCGTCTTCAACATACACATATATGTTGCACTTGCACGCACACACACACACATA	2
chrX_8287030_8287065_8287046_8287165_R	Pchrx_160	CATACACATGCACACACACACTATCTCCACATTATGACCATGGCCTTGGAGAAGAAAATCATTCTACTCACATTCTAAAACCTCTCTCATCTTTTATAAGTTAGGGTAGCATTCCAGAAA	6
chrX_8287030_8287065_8286970_8287125_D	Pchrx_161	GAAGCTCAGACAGGCTCTGTAACACCACCGTCTTCAACATACACATATATGTTGCACTTGCTATCTCCACATTATGACCATGGCCTTGGAGAAGAAAATCATTCTACTCACATTCTAAAA	1
chrX_8415131_8415218_8415031_8415150_L	Pchrx_162	AATTCAGTACTTGGTTTTGATCCTTTAAGTTCCCTCAATATTTTTTGTGCATGCAAATTTTATTTACACAGTAAAATACTGCCCTCAGATACATATCGGGATATATATATATATATATAT	6
chrX_8415131_8415218_8415199_8415318_R	Pchrx_163	AGAGAGAGACAGAGAGAGAGAATTTTTGCTATCCAAATATTATGTCTTGGTTTTGTTGTCTTTATAATATTAAAATTTAACATTAGCATTTGAGTTACATGGAAATCAATTGTATTTTAA	6
chrX_8415131_8415218_8415071_8415278_D	Pchrx_164	TTTTTTGTGCATGCAAATTTTATTTACACAGTAAAATACTGCCCTCAGATACATATCGGGAATTTTTGCTATCCAAATATTATGTCTTGGTTTTGTTGTCTTTATAATATTAAAATTTAA	3
chrX_8571937_8571990_8571905_8572024_S	Pchrx_165	CTCAAATATACAATTTCCTAAAGTGAGTGCTCCATCATTATCACCACTGTCATAACCACCACCATCACCATCATTACCATCATCATTAGCAGTGGCAGTTGGTCACCAAGAGATGCTGAT	2
chrX_8571937_8571990_8571837_8571956_L	Pchrx_166	AGTCAGGGAATGGGGGGCTTCGCTTCCTGCTCCTAGCCAACAACTGGGATTGCTGAATACAATGAAACCTCAAATATACAATTTCCTAAAGTGAGTGCTCCATCATTATCACCACTGTCA	1
chrX_8571937_8571990_8571877_8572050_D	Pchrx_167	CAACTGGGATTGCTGAATACAATGAAACCTCAAATATACAATTTCCTAAAGTGAGTGCTCTAGCAGTGGCAGTTGGTCACCAAGAGATGCTGATGTCTATCACATCCCTCACTCTACCCC	1
chrX_8700782_8700841_8700753_8700872_S	Pchrx_168	TTTGCCCTACAGTGTCCCGGAGACAAATTCCTCCTTCTCTCCCTCTTGCATTTCTTCCGTCCTTCCCGCATCCCTCCCTCCCTCCCTCCCGCACTGTTTTCCCTGGAGACAGTCTCAGTG	2
chrX_8700782_8700841_8700682_8700801_L	Pchrx_169	TTTGCCCAGGTAGTGGAAAGAAGTGAAGAAAACAAATGGCAGTAAGACAGACGGGGAGGGGAGCGTGGACATTTGCCCTACAGTGTCCCGGAGACAAATTCCTCCTTCTCTCCCTCTTGC	1
chrX_8700782_8700841_8700822_8700941_R	Pchrx_170	ATCCCTCCCTCCCTCCCTCCCGCACTGTTTTCCCTGGAGACAGTCTCAGTGCATAGCTAACCACCTTTAGGTCCACACGCCTTGTTTCCTCAGGTGTCTGTTTTTCTAGTAAGCCTTGCA	1
chrX_8700782_8700841_8700722_8700901_D	Pchrx_171	AGTAAGACAGACGGGGAGGGGAGCGTGGACATTTGCCCTACAGTGTCCCGGAGACAAATTCGCACTGTTTTCCCTGGAGACAGTCTCAGTGCATAGCTAACCACCTTTAGGTCCACACGC	1
chrX_8715253_8715330_8715153_8715272_L	Pchrx_172	TTAAATGCTATTGGGAGACTATTCAGTAATATGATAAGTCAACTTCTGTTTATTTCTAACTTCGTAACTAATTCCGGGAAAGTTCTGAGCACATGGTGGGGAGAGACGGAGAGAGACGGA	2
chrX_8715253_8715330_8715311_8715430_R	Pchrx_173	GGTGGAGAGAGAGAGAGAGATAATACTTGCACCACTGTAATTAAAGTGAAGGGAAGTGAATAAGAATCCAAGTAAAAAAGCAGACTGTTTAAGTTCAAACCACAGCTAATTATTCTTCTT	6
chrX_8715253_8715330_8715193_8715390_D	Pchrx_174	AACTTCTGTTTATTTCTAACTTCGTAACTAATTCCGGGAAAGTTCTGAGCACATGGTGGGTAATACTTGCACCACTGTAATTAAAGTGAAGGGAAGTGAATAAGAATCCAAGTAAAAAAG	3
chrX_8717287_8717322_8717303_8717422_R	Pchrx_175	ACACGTAACACACACGTATGCACACAGATACACACACACAACACAGGACACAATATTTTAAAAAAGATGTTAAACAACCCACAGCACAGAATGTTTCATTCAAAACATTTTGGGTGATGT	6
chrX_8717287_8717322_8717227_8717382_D	Pchrx_176	CAAATCATCCATTAGTTCTAGGAAAACCAACCAAATAAATAAACACATCCTTCAACTAAACACACAGATACACACACACAACACAGGACACAATATTTTAAAAAAGATGTTAAACAACCC	6
chrX_8800402_8800481_8800302_8800421_L	Pchrx_177	ATCTTTAAAGTTAGATGTTGGCAAAGAAGTGATTTTGCTGTTAATGTATTTTTATATACCAAAGACTCTGATAGAAGATAGTTCATTCTACCATGTATACCTCACACACACACACACACA	6
chrX_8800402_8800481_8800462_8800581_R	Pchrx_178	CACAAACTCACATGCACACATATATTAATTGACAGAGCAATGTACTGGGAAAATAAATACAACCCCTTAAGATGAGAAAATATGTTATTTTCTCTCCTGGAAATGTTAGTGTTTCATGAC	6
chrX_8800402_8800481_8800342_8800541_D	Pchrx_179	TTAATGTATTTTTATATACCAAAGACTCTGATAGAAGATAGTTCATTCTACCATGTATACTATATTAATTGACAGAGCAATGTACTGGGAAAATAAATACAACCCCTTAAGATGAGAAAA	3
chrX_8997354_8997413_8997294_8997473_D	Pchrx_180	ACTGGGCTTACTTTAACTTCTTCATCGTTATGATGCTGACTTCAGTTGGACCCCTAATGCAGCTGAAATCTTCTTTTTGGAAAAAAGTGAAATGAGTTACTCTCATTTTGAAAGGATTCT	12
chrX_9205636_9205665_9205536_9205655_L	Pchrx_181	ATGATTCTCCTCCAATATCCTCTTAAAAAACAAAAAATATAATTCTTATTGAAAGCAGCTTAACTGTCTTGAATATACAACCATTGCAAAGATGGTTTCAGTGTGTGTGTGTGTGTGTGT	6
chrX_9205636_9205665_9205646_9205765_R	Pchrx_182	GTGTGTGTGTGTGTGTGTGTGCTCAAGCGTGTGCTATTCCAGAGTAAGCCAAGATTCTGACTACAAACTTTATCCACTAGCTGATGAATAGAGTGGATATGTATTGCCATTCTAGAAGTC	2
chrX_9205636_9205665_9205576_9205725_D	Pchrx_183	AATTCTTATTGAAAGCAGCTTAACTGTCTTGAATATACAACCATTGCAAAGATGGTTTCAGCTCAAGCGTGTGCTATTCCAGAGTAAGCCAAGATTCTGACTACAAACTTTATCCACTAG	3
chrX_9263571_9263686_9263471_9263590_L	Pchrx_184	CAAAGCTGCAGATAGCTATACAATATAGTTCGAGCTGATAAGACATAAGTAGAGGTCTTTCAGACATTTCTGGGAAAGAATTTGCTTTCCTGATAGAGACCTCTCGCTTCCCTTCTTTCC	2
chrX_9263571_9263686_9263667_9263786_R	Pchrx_185	TCCTTCCTACCTCCTTTCTTCTTTAGAACACACACTTTGGGGAAGCTTGCAGAAACAAAGTACTAAGCATGATGATTAAGGATACAAGCCGGGGACAAGAGTGGGAAGGAGACAGAGCGT	2
chrX_9263571_9263686_9263511_9263746_D	Pchrx_186	AGACATAAGTAGAGGTCTTTCAGACATTTCTGGGAAAGAATTTGCTTTCCTGATAGAGACCTTTAGAACACACACTTTGGGGAAGCTTGCAGAAACAAAGTACTAAGCATGATGATTAAG	3
chrX_9274910_9274949_9274810_9274929_L	Pchrx_187	GTTAATCTAGGGAAATTGATAACTAATATGTAATTAAGGAGAACATAGCAATTGGTACATTGGAAAGCAACTTGACTTTGCTAATGGCAAGCTGTTTGCTAGAAACACAGACACAGACAC	6
chrX_9274910_9274949_9274930_9275049_R	Pchrx_188	ACACACACACACACACACACAAGGTTATAAAAGGGTAAATAATAAGTGTGGTTCCTTTTGTAACAGGGACTCAGTAATTCACTACCAGGAAGTTTTCTAAAAACTCACCCTACAGAGAAA	6
chrX_9274910_9274949_9274850_9275009_D	Pchrx_189	GAACATAGCAATTGGTACATTGGAAAGCAACTTGACTTTGCTAATGGCAAGCTGTTTGCTAAGGTTATAAAAGGGTAAATAATAAGTGTGGTTCCTTTTGTAACAGGGACTCAGTAATTC	3
chrX_9284723_9284764_9284623_9284742_L	Pchrx_190	TATCACCCCAGTTCTAAGGAGTGAACTAAAAACAAAAACTTAAAACACAGATACTTCCTCCTTTTTTCTCCCTCGATCCTTCCACCTCTCTCTCTCTCTACTCTCTCTCTCTCTCTCTCT	2
chrX_9284723_9284764_9284745_9284864_R	Pchrx_191	CTCTGTCACTCACTCAATCTCAGACATTCATTACCCTGAAGCCACCTCGGTCCTGCCTCAGGGAAAAGGACTCATGAGGCCAAGGGAGAGCAGGGGATGCGCCTACGTGAAGCCCTCCGG	2
chrX_9284723_9284764_9284663_9284824_D	Pchrx_192	TAAAACACAGATACTTCCTCCTTTTTTCTCCCTCGATCCTTCCACCTCTCTCTCTCTCTACAGACATTCATTACCCTGAAGCCACCTCGGTCCTGCCTCAGGGAAAAGGACTCATGAGGC	1
chrX_9364986_9365021_9364886_9365005_L	Pchrx_193	CTCAAAAATCTTGGAACACCTTGGCTTAAGTGATTGAACATTAAACAATTCACTTATTCTACACAGAAATCCTGAATTAGAAATAATAGGTGACTGGTGGAAGAAAATGAGAGAGAAAGA	6
chrX_9364986_9365021_9365002_9365121_R	Pchrx_194	AAGAGCGAGAGAGAGAGAGAACTTCTAAGAGGTATTTGTCAAGAGTCAAAGTCCAGAAAACAATGTGAGCTTTCATTTGGCAGAGCTCTGGTGAGCAAGAATTTCCCAAGCAGGCGTGGA	2
chrX_9364986_9365021_9364926_9365081_D	Pchrx_195	TTAAACAATTCACTTATTCTACACAGAAATCCTGAATTAGAAATAATAGGTGACTGGTGGACTTCTAAGAGGTATTTGTCAAGAGTCAAAGTCCAGAAAACAATGTGAGCTTTCATTTGG	3
chrX_9499391_9499452_9499291_9499410_L	Pchrx_196	AGGGAGAGTTCCTTTCATTCATGACAGGATGAACTTTGCATGCTTCAGAACAATTTACATTTTTCCTTATTTCTAGGTACTTTTTTGAACTAAGAACCTGGAGGGTGTGTGTGTGTGTGT	6
chrX_9499391_9499452_9499433_9499552_R	Pchrx_197	GTGTGTGTGTTGGTGTGTGTTGGTGGTGGGGTTTTTTTGCCTTATATTTCATAAATATTTCTTGGTTGATTAAATGTCAATAATCGCTCATTTCTGGTTTGTAAAGCTGTTACCTGATCC	6
chrX_9499391_9499452_9499331_9499512_D	Pchrx_198	TGCTTCAGAACAATTTACATTTTTCCTTATTTCTAGGTACTTTTTTGAACTAAGAACCTGTGGTGGTGGGGTTTTTTTGCCTTATATTTCATAAATATTTCTTGGTTGATTAAATGTCAA	3
chrX_9656180_9656224_9656143_9656262_S	Pchrx_199	GGCATTCCGAGAGAAGCTCGCTCAGCAGCAAGCCAGTGCGGCGGCGGCGGCGGCTGCGGCCACGGCAGCAGCGACAGCAGCCACCACGACCTCAGCCGGCGTTTCCCACCAAAATCCATC	2
chrX_9656180_9656224_9656205_9656324_R	Pchrx_200	CGGCAGCAGCGACAGCAGCCACCACGACCTCAGCCGGCGTTTCCCACCAAAATCCATCGAAGAACAGAGAGGCCACGGTGAATGGGGAAGAGAACAGAGCACATTCAGTCAGTGAGTGCA	1
chrX_9656180_9656224_9656120_9656284_D	Pchrx_201	GACGTGGTGCAGACGCGGCAGCAGGCATTCCGAGAGAAGCTCGCTCAGCAGCAAGCCAGTACCACGACCTCAGCCGGCGTTTCCCACCAAAATCCATCGAAGAACAGAGAGGCCACGGTG	1
chrX_9685048_9685153_9685134_9685253_R	Pchrx_202	CTCTCCCTCTGTACCTTTCTCATAGTTGCTTCAGATCTTAGGTCTCAAGGGCACTTTGGCGCGTAGTAAGTGCTTTATGTAAGAAGGCAGGGCAGGGGGGCTTTTTACAGGAGAAAAAAA	2
chrX_9685048_9685153_9684988_9685213_D	Pchrx_203	TGCACCATCAAGAGATGCAGCCCCGTGGACATGAAGACACAATCTCCCACGGACAGCTTTCATAGTTGCTTCAGATCTTAGGTCTCAAGGGCACTTTGGCGCGTAGTAAGTGCTTTATGT	2
chrX_9733228_9733623_9733367_9733486_S	Pchrx_204	GCGGGCCTCAAGCCCTCAGCCGGGGACCGAGCAGGTCCCAACCAGCCAGCTACGCGCCCTCAGCCCTGCACCGGGCAGGTTCCAACCCGCGGGCCTCTCGTCCTCACTCCATCACGGAAC	10
chrX_9733228_9733623_9733128_9733247_L	Pchrx_205	CTTTTCTCTGTGGTTCAAGTGTTAAGACGGCCAGCCCAACCCGCTAGCCGTGCGCCATCACCCGGGCACCGATCAAGTTCCAACCCGAGTGGATCGAGTTCCAACCTGCGGGCCATGCGC	1
chrX_9733228_9733623_9733168_9733683_D	Pchrx_206	CCGCTAGCCGTGCGCCATCACCCGGGCACCGATCAAGTTCCAACCCGAGTGGATCGAGTTGTCGCAGGCAGCGGCAGCGCGCAGGATGCGGACCGAGGCCGGCGGGGACGTCGCGGGGGA	5
chrX_9734061_9734123_9734033_9734152_S	Pchrx_207	CGAGGCCTCACGAGGTGATGCTTGGGCGGGCGGAGGAGGAGGACAGAGAGAGGGAGGGCTGAGAGGAGAGGAAGAGGGAGGAGGAGGAGGGAAGTGGAAGGAGAAGCAGAAAGGTTGGGA	2
chrX_9734061_9734123_9733961_9734080_L	Pchrx_208	CCCCCACCCCAACCCCCAGCGCCTGCAGTAGAGCCAGGCTCGGTGGGGGCCGAGAGCACTGGGCTAACGCCACGAGGCCTCACGAGGTGATGCTTGGGCGGGCGGAGGAGGAGGACAGAG	5
chrX_9734061_9734123_9734104_9734223_R	Pchrx_209	AAGAGGGAGGAGGAGGAGGGAAGTGGAAGGAGAAGCAGAAAGGTTGGGAAGGTTACCTTTCTCCCCATTCACCAAGCCTTCCTGGTGGTTTCTCTGCCACCTAGAGCGCCAAACCTGCCA	1
chrX_9734061_9734123_9734001_9734183_D	Pchrx_210	CGGTGGGGGCCGAGAGCACTGGGCTAACGCCACGAGGCCTCACGAGGTGATGCTTGGGCGAAGTGGAAGGAGAAGCAGAAAGGTTGGGAAGGTTACCTTTCTCCCCATTCACCAAGCCTT	1
chrX_9754354_9754461_9754349_9754468_S	Pchrx_211	ACGCGCCCGCCCCGCCCCCCGTCGGCCCCGCCCCCTCCCCGCCAGCCCCGGCCCCGGCCCCGGCCCCGGCCCCGCCCCCTCCCCGCCAGCCCTCCGGGCTCCCTCCGCCGCCGGGCCGGC	10
chrX_9754354_9754461_9754254_9754373_L	Pchrx_212	TGAGCGCGCACCTGACCCCGTCCCTCACCCTTCGGGCCGCGGGCTGGACCTCTGGACGCGCTCCCCGTGACCGGCCCCGCGGTACGAGCTCCCGAACGCGCCCGCCCCGCCCCCCGTCGG	5
chrX_9754354_9754461_9754442_9754561_R	Pchrx_213	CCGGGCTCCCTCCGCCGCCGGGCCGGCACTTTCTTTCCAAGTTACGGCGCAAGTTCTGCGGCGCTCGGAGCCTCCCTTGCGATCCCACGGCCGGGACTGCCCGGAGTGCATGGGCGCGGG	5
chrX_9754354_9754461_9754294_9754521_D	Pchrx_214	GGGCTGGACCTCTGGACGCGCTCCCCGTGACCGGCCCCGCGGTACGAGCTCCCGAACGCGGGCCGGCACTTTCTTTCCAAGTTACGGCGCAAGTTCTGCGGCGCTCGGAGCCTCCCTTGC	1
chrX_9754591_9754698_9754586_9754705_S	Pchrx_215	ATGGAGGGCGCCGAGCCCCGCGCGCGGCCCGAGCGCCTGGCCGAGGCCGAGACGCGGGCGGCGGACGGCGGGCGCCTGGTGGAGGTGCAGCTGAGCGGCGGCGCCCCGTGGGGCTTCACC	10
chrX_9754591_9754698_9754491_9754610_L	Pchrx_216	CAAGTTCTGCGGCGCTCGGAGCCTCCCTTGCGATCCCACGGCCGGGACTGCCCGGAGTGCATGGGCGCGGGCCAGGGACGCTGAGCGGTCGCGCCATGGAGGGCGCCGAGCCCCGCGCGC	5
chrX_9754591_9754698_9754679_9754798_R	Pchrx_217	AGCGGCGGCGCCCCGTGGGGCTTCACCCTGAAGGGCGGCCGCGAGCACGGCGAGCCGCTGGTCATCACCAAGGTAAGGCGGCCGCGGGGCGCGGGCGCTGACAGCCGGGAGCTGGCCGCC	5
chrX_9754591_9754698_9754531_9754758_D	Pchrx_218	GCCGGGACTGCCCGGAGTGCATGGGCGCGGGCCAGGGACGCTGAGCGGTCGCGCCATGGACTTCACCCTGAAGGGCGGCCGCGAGCACGGCGAGCCGCTGGTCATCACCAAGGTAAGGCG	5
chrX_9932248_9932391_9932148_9932267_L	Pchrx_219	TTAGGAGGGACTTCTGACATCAGCCTGGAACAACCTCTGACCCATCCCTCCCCAGCATGCCTCCCCGATAAAGTTCAGACCCTCAGTGTTCTCCAGCAACTCTTTCTTTCCTTCCTCCCT	2
chrX_9932248_9932391_9932372_9932491_R	Pchrx_220	CCTTCCTTCCTTCCTTCCTTCCACTCACAATGTCTATTTTATCCCATCTTTATTCATCACTTAAAAATGAGTGTCTCTTTCCAGAGTGGATCTTCCTTGGGAAGTCGGGGAGAGGTATGT	2
chrX_9932248_9932391_9932188_9932451_D	Pchrx_221	CCCATCCCTCCCCAGCATGCCTCCCCGATAAAGTTCAGACCCTCAGTGTTCTCCAGCAACCCACTCACAATGTCTATTTTATCCCATCTTTATTCATCACTTAAAAATGAGTGTCTCTTT	1
chrX_9971979_9972008_9971879_9971998_L	Pchrx_222	CAACACTTCTAGCTAAAGTGACAGAGTTAAACTGATCCTTTATAAGGAGCATAAATCAGTTGGTTAGTGATGAAATAGCTTATTGAGATGACAACCAAATCACACACAAATACACAGACA	6
chrX_9971979_9972008_9971989_9972108_R	Pchrx_223	TACACAGACACACACACACAAATCTATAAATGGGAGAGAATGTAAAACAAGGGCAGAAAGTTAGATTGAGATTGTGCAAAAACGAAAACACAAGCCCCTTAGCAGGAAGGCAACTTGCAT	2
chrX_9971979_9972008_9971919_9972068_D	Pchrx_224	TATAAGGAGCATAAATCAGTTGGTTAGTGATGAAATAGCTTATTGAGATGACAACCAAATAATCTATAAATGGGAGAGAATGTAAAACAAGGGCAGAAAGTTAGATTGAGATTGTGCAAA	3
chrX_9982924_9983268_9983037_9983156_S	Pchrx_225	AGGAGGACCCCGAGGGAGACTGGGGGCGGAGCAGCCGGCGACGGAGAGGCGCGGAGGACGCGGGGCCGGGGGAGGCGGAGCAGCGGGAGTGGGTGGAAAAGCAGAGGCGGCGGGAGGAGC	10
chrX_9982924_9983268_9982824_9982943_L	Pchrx_226	TAGGGCGTCGTCCTCCCCGCCCGCCTTCCTCTACGCGGGGGCCCGGGGGCGGACTGACGCGGCGGCGCCCATCCTGGCCTCCATGCGGTTTCCCGAGGCCGGAGGAAGGTGGCGGAGCGG	5
chrX_9982924_9983268_9983249_9983368_R	Pchrx_227	GGACGGCCGGAGGCGGGGCCTGCGAACGCCCTGCCCCTGCTCGCCCGGGCCGCGCCGAGGAACGAAGATGGCCGGGCGCGCCGCGGGAACGGAGGGGCGGCCGGCAGCGGCGGCGGCGGC	5
chrX_9982924_9983268_9982864_9983328_D	Pchrx_228	GCCCGGGGGCGGACTGACGCGGCGGCGCCCATCCTGGCCTCCATGCGGTTTCCCGAGGCCTGCGAACGCCCTGCCCCTGCTCGCCCGGGCCGCGCCGAGGAACGAAGATGGCCGGGCGCG	5
chrX_9983318_9983377_9983289_9983408_S	Pchrx_229	TCGCCCGGGCCGCGCCGAGGAACGAAGATGGCCGGGCGCGCCGCGGGAACGGAGGGGCGGCCGGCAGCGGCGGCGGCGGCGGCGGCGGCTCCCGGGCTGTGACTTCGCGCGCGGCGGCCA	10
chrX_9983318_9983377_9983218_9983337_L	Pchrx_230	GGAGCCGCGGGGCCTGGGTGAGAACGGGGCGGGACGGCCGGAGGCGGGGCCTGCGAACGCCCTGCCCCTGCTCGCCCGGGCCGCGCCGAGGAACGAAGATGGCCGGGCGCGCCGCGGGAA	5
chrX_9983318_9983377_9983358_9983477_R	Pchrx_231	GCGGCGGCGGCGGCGGCGGCTCCCGGGCTGTGACTTCGCGCGCGGCGGCCACCCGGGCTACCTGAACGGAGTGGGCGGCGCGGGCAGCGGCTTGCTAGGGCGGGCGGGCGGACGCCGGTG	5
chrX_9983318_9983377_9983258_9983437_D	Pchrx_232	GAGGCGGGGCCTGCGAACGCCCTGCCCCTGCTCGCCCGGGCCGCGCCGAGGAACGAAGATTCCCGGGCTGTGACTTCGCGCGCGGCGGCCACCCGGGCTACCTGAACGGAGTGGGCGGCG	5
chrX_9992448_9992489_9992348_9992467_L	Pchrx_233	ATTTACTGACTGTCAAGAGTATACATATATGCAGTGAAACAGAAGAAAATGCATCTGTTCACACTGGTGTTCTGCAGCAACCTGGAGAGCTGGCCTGGCCTTTTGAATGTGTGTGTGTGT	2
chrX_9992448_9992489_9992470_9992589_R	Pchrx_234	GTGTGTGCGCGTTTGTGTGTGGAGGGAGAGATCAGGCTGCCTAAGATGCTCCGAGCCATTCAGTGCCCCGAGCCATTCGGTTCTCCCTTTGGTTCGGAGGAAGGAGGGGTGAGAGGAGTG	2
chrX_9992448_9992489_9992388_9992549_D	Pchrx_235	AGAAGAAAATGCATCTGTTCACACTGGTGTTCTGCAGCAACCTGGAGAGCTGGCCTGGCCGGAGGGAGAGATCAGGCTGCCTAAGATGCTCCGAGCCATTCAGTGCCCCGAGCCATTCGG	1
chrX_10085200_10085262_10085172_10085291_S	Pchrx_236	CCAGCACCCTGACGGTGTCCTCGGGGAGCAGCCGCGGGTCCCTAGCCTCCAGCCGTGGGTCTCTGGCCTCCAGCCGGGGCTCCCTGAGCTCGGTCAGCTTCACGGACATCTACGGCCTCC	10
chrX_10085200_10085262_10085100_10085219_L	Pchrx_237	TGCTCACAGGGTGAGCAGGGGTGGCTGCCCTGCCATCTCAGATGGCCATGCTGTCTCATTTCAGCCTGTGTGCCAGCACCCTGACGGTGTCCTCGGGGAGCAGCCGCGGGTCCCTAGCCT	1
chrX_10085200_10085262_10085243_10085362_R	Pchrx_238	AGCCGGGGCTCCCTGAGCTCGGTCAGCTTCACGGACATCTACGGCCTCCCGCAGTACGAGAAGCCCGACGCTGAGGGCAGCCAGCTTCTACGCTTCGACCTCATTCCCTTCGACTCTCTG	1
chrX_10085200_10085262_10085140_10085322_D	Pchrx_239	GATGGCCATGCTGTCTCATTTCAGCCTGTGTGCCAGCACCCTGACGGTGTCCTCGGGGAGGGTCAGCTTCACGGACATCTACGGCCTCCCGCAGTACGAGAAGCCCGACGCTGAGGGCAG	1
chrX_10085444_10085497_10085412_10085531_S	Pchrx_240	AGCAGAGGCGGTCCCTGGACACGCCCCAGTCCCTGGCATCGCTGTCCTCCCGCTCCTCGCTGTCCTCGCTGTCGCCCCCAAGCTCGCCCCTGGACACGCCCTTCCTCCCTGCCTCACGGG	10
chrX_10085444_10085497_10085344_10085463_L	Pchrx_241	CATTCCCTTCGACTCTCTGGGGCGAGATGCTCCCTTTTCAGAGCCCCCAGGCCCCTCGGGCTTCCACAAGCAGAGGCGGTCCCTGGACACGCCCCAGTCCCTGGCATCGCTGTCCTCCCG	1
chrX_10085444_10085497_10085478_10085597_R	Pchrx_242	CGCTGTCGCCCCCAAGCTCGCCCCTGGACACGCCCTTCCTCCCTGCCTCACGGGACTCGCCGCTGGCGCAGCTGGCGGACAGCTGTGAGGGGCCAGGCCTGGGCGCCCTAGACAGACTGC	5
chrX_10085444_10085497_10085384_10085557_D	Pchrx_243	GAGCCCCCAGGCCCCTCGGGCTTCCACAAGCAGAGGCGGTCCCTGGACACGCCCCAGTCCCCCCTGGACACGCCCTTCCTCCCTGCCTCACGGGACTCGCCGCTGGCGCAGCTGGCGGAC	5
chrX_10096633_10096734_10096533_10096652_L	Pchrx_244	ACACCTGCCGTGTGCGCAGGGTCTGCTGGCCTGAGCTGTCCTCACGCACCCCCTCTTCCTGCAGGATGCGGTGACGGTGCTCCTGGCCAGAACCACGGCACAGCTGCAGGCGGTGGAGAG	2
chrX_10096633_10096734_10096715_10096834_R	Pchrx_245	GCAAGGAGGAGCAGGCCGAGGCCATATCCGAGCGGTAAGGGCTAGCTCAGCGGGCAGGCTCCGGCTCATGCCCTCCCTGGAAAGGAGCATGGGTGCCCTGTGGTCAGAAGGCTCGTGAAA	2
chrX_10096633_10096734_10096573_10096794_D	Pchrx_246	CTCACGCACCCCCTCTTCCTGCAGGATGCGGTGACGGTGCTCCTGGCCAGAACCACGGCAGCCATATCCGAGCGGTAAGGGCTAGCTCAGCGGGCAGGCTCCGGCTCATGCCCTCCCTGG	1
chrX_10129165_10129202_10129065_10129184_L	Pchrx_247	GTGGGGTGCTTAGAATGGCCAGAAAACATTTCCTTGTGCCCCAGGCTTTGGACTTTGATGTGTCCCTCCCCTGGGTTCCCTTTCCGTTGCCATCAGCTTGCTCTCTCTCTCTCTCTCTCT	2
chrX_10129165_10129202_10129183_10129302_R	Pchrx_248	CTCTCTCTCTCTCTCTCTCTGTCTGTCTCATCTTTCCTGGCACCATGAAAATGGTCTCCTGGGGGGAGATAGGAAAGCCCTGGTGGGGGAGGTTGGCCTTCGGTGAGGAAGACCCACTGT	2
chrX_10129165_10129202_10129105_10129262_D	Pchrx_249	CCAGGCTTTGGACTTTGATGTGTCCCTCCCCTGGGTTCCCTTTCCGTTGCCATCAGCTTGGTCTGTCTCATCTTTCCTGGCACCATGAAAATGGTCTCCTGGGGGGAGATAGGAAAGCCC	1
chrX_10140673_10140740_10140573_10140692_L	Pchrx_250	GTATTGTAACTGTGAATGAAGAGACCGAGGTCAAGGCTTCGCTCTAACCTCCTTAGGTAGATGCTTCCTTCCTGTGTCTGCTCATTGGAGGAATGGGAAAGTGTGTGTGTTTGTGTGTGT	2
chrX_10140673_10140740_10140721_10140840_R	Pchrx_251	ATGCGTGTGTGTGTGTGTGTGAGCATTGTGGGGGCAGAAAATCCTGGTACACTAGCTGTATTTTAAACTTCCACTTCTAATCTTTCAGTTCTGAGCAGCGTGAATAGGCAGATAAACAAA	2
chrX_10140673_10140740_10140613_10140800_D	Pchrx_252	GCTCTAACCTCCTTAGGTAGATGCTTCCTTCCTGTGTCTGCTCATTGGAGGAATGGGAAAGAGCATTGTGGGGGCAGAAAATCCTGGTACACTAGCTGTATTTTAAACTTCCACTTCTAA	1
chrX_10192334_10192391_10192234_10192353_L	Pchrx_253	AAGGAGGTTTTCAGAACTGCAAATGCTTGATCTTTTGATACTGTCTCCAGGGTGAAGACAAGGAAACAAAAACCAGGATTTATAGATATGGGAGGGTTCCGTGTGTGTGTGTGTGTGTGT	2
chrX_10192334_10192391_10192372_10192491_R	Pchrx_254	GTATGTGAGTGTGTGTGTGTTATAGTTATCATCACTTTGCAAACACTAACAAGTCTTATTTTTTTCAAAGCAACATTGGTTTAATCAACATTATATTGAGCATCTATTTTAGCTGGGAAC	6
chrX_10192334_10192391_10192274_10192451_D	Pchrx_255	CTGTCTCCAGGGTGAAGACAAGGAAACAAAAACCAGGATTTATAGATATGGGAGGGTTCCTATAGTTATCATCACTTTGCAAACACTAACAAGTCTTATTTTTTTCAAAGCAACATTGGT	3
chrX_10231547_10231582_10231447_10231566_L	Pchrx_256	TTGTGCATTCTCCACAGTTTTCTATATTCCTGTCCTTTACCTTCTGGCATTCGTTCTATAGGTAATGGGCTAGACTTGATTATCTGATAGGCAGACTATGCACACACACACACACACACA	2
chrX_10231547_10231582_10231563_10231682_R	Pchrx_257	CACACACACACACACACACAAATCATTCTGGGGGGAATTAAATATTTTGAAAAAACAAACCAACAGTCATGAGAAAAATCAGGACTTTGTCGGACTTCCTTATATTTTGGGGATAGGGCT	6
chrX_10231547_10231582_10231487_10231642_D	Pchrx_258	CTTCTGGCATTCGTTCTATAGGTAATGGGCTAGACTTGATTATCTGATAGGCAGACTATGAATCATTCTGGGGGGAATTAAATATTTTGAAAAAACAAACCAACAGTCATGAGAAAAATC	3
chrX_10534525_10534610_10534425_10534544_L	Pchrx_259	CTTTTGTTTGTGCAGTAACTAGATACAGGTACAATGAGAGTGAATTAGTTTTCCCAGATGAGTGAGAAAAGTAAGTGTTCCCCAAATGCCCAAAGCCAGATTTTATCTGTCATTCTCTCT	6
chrX_10534525_10534610_10534591_10534710_R	Pchrx_260	CTCTCTCTCTCCCTCTCTCTCAGAGAGAGGCAGCACTCTCTTTGGAAGAACTGTAAGGATTGAAAATGATCCAGAAAAACTGCATGGATTGAAAATGATCCAGATTTTTAGAATTTGCCC	2
chrX_10534525_10534610_10534465_10534670_D	Pchrx_261	TGAATTAGTTTTCCCAGATGAGTGAGAAAAGTAAGTGTTCCCCAAATGCCCAAAGCCAGACAGAGAGAGGCAGCACTCTCTTTGGAAGAACTGTAAGGATTGAAAATGATCCAGAAAAAC	1
chrX_10548145_10548176_10548045_10548164_L	Pchrx_262	CAAAAATACTCTTAACAGATTTACATGCTAATGGATGAACTGTAGTTTCTCCAGGTGGCACAGATCTTTAAGTCTGGGACAATAAAATTAGGTTATCATTAAAACACATACACACACACA	6
chrX_10548145_10548176_10548157_10548276_R	Pchrx_263	CACACACACACACACACACACTGTAAAGTGTCATAAAATTAAAACTGCCTTCAAATCACATTCAATCACATGCCCCCCCCCGCCCCGCCCTTTCAACCAGTGATCTGCTTCTGGAAATTT	2
chrX_10548145_10548176_10548085_10548236_D	Pchrx_264	TGTAGTTTCTCCAGGTGGCACAGATCTTTAAGTCTGGGACAATAAAATTAGGTTATCATTCTGTAAAGTGTCATAAAATTAAAACTGCCTTCAAATCACATTCAATCACATGCCCCCCCC	3
chrX_10560187_10560224_10560087_10560206_L	Pchrx_265	ACTCGTTTTCTTCTTTATCATTAAGACTTCACATTTTCATCAGCAGAATCTTGCTTACAATAGCACAAATGATAATTTGGCTGAATGAAAATGGCTTGTGGTGTGTGTGTGTGTGTGTGT	6
chrX_10560187_10560224_10560205_10560324_R	Pchrx_266	GTGTGTATATGTGTGTGTGTCCATTAAAAAAAGTTCCTCAAAACTGCTGAATGAAAATCAAGACCAGTGTCTTCTTAATCAAACAAAATTTCCTGCTTAGGGACTGCGTTAAAAAAAAAA	6
chrX_10560187_10560224_10560127_10560284_D	Pchrx_267	CAGCAGAATCTTGCTTACAATAGCACAAATGATAATTTGGCTGAATGAAAATGGCTTGTGCCATTAAAAAAAGTTCCTCAAAACTGCTGAATGAAAATCAAGACCAGTGTCTTCTTAATC	3
chrX_10577167_10577218_10577067_10577186_L	Pchrx_268	TGTCCATTTAATACTATTTGGTGTTGTTTTAGCATATTAGGATAATTTGTCCGAAAAGGGTACATTTTTAGCAACAAATTAGTTTTCTTACATTACAGGGATATTTATACATATACATGC	6
chrX_10577167_10577218_10577199_10577318_R	Pchrx_269	ACACACACACACACACACACATTTGTCTAAAGAGATGCTTTTGAATCATTACAGCCATTTCAGATATTATTCCACCGTGTGTACATATGTGTATATTTACATGCCTCTGTGTGGGTGGAT	6
chrX_10577167_10577218_10577107_10577278_D	Pchrx_270	GATAATTTGTCCGAAAAGGGTACATTTTTAGCAACAAATTAGTTTTCTTACATTACAGGGATTTGTCTAAAGAGATGCTTTTGAATCATTACAGCCATTTCAGATATTATTCCACCGTGT	3
chrX_10729283_10729312_10729183_10729302_L	Pchrx_271	GAGATGATTCCTTTTACCAAAATGTAAGGCTAATAATACATTTAAGTAAATTGTTAAGAGAGTCTAACTATGTAGATCCCATGTTCAGCTCCTTCATTTTACACACACACACACACACAC	6
chrX_10729283_10729312_10729293_10729412_R	Pchrx_272	ACACACACACATACACACACATCTGTGCACTAACGAATTTTCTATAGGTGAAGAATATGCTGCTTTCCTCAAATGTTTATGCCTTTTTAAATTTAATCAATGATGCAGTATTCAACTGGG	6
chrX_10729283_10729312_10729223_10729372_D	Pchrx_273	TTTAAGTAAATTGTTAAGAGAGTCTAACTATGTAGATCCCATGTTCAGCTCCTTCATTTTATCTGTGCACTAACGAATTTTCTATAGGTGAAGAATATGCTGCTTTCCTCAAATGTTTAT	3
chrX_10809892_10809925_10809792_10809911_L	Pchrx_274	TGTAGCTGGAGCTCCTGGAACCCAGAAATTTCTGAGTTTAGGAAGGTTTAAGTAATTTACCCACCATCAAGTTTGATACACATGCATGTGTCATTGGGTGGTATGCATGTGTGTGTGTGT	2
chrX_10809892_10809925_10809906_10810025_R	Pchrx_275	GTGTGTGCATGTGTGTGTGTGCTTACAATATGATATTTGCAATACTTCAGGTAACAGTTACATTTACCAATAGTCTTGGAATATTAAAAATATTCTAACTTTTTTTCATTGAAATAATAT	6
chrX_10809892_10809925_10809832_10809985_D	Pchrx_276	GGAAGGTTTAAGTAATTTACCCACCATCAAGTTTGATACACATGCATGTGTCATTGGGTGGCTTACAATATGATATTTGCAATACTTCAGGTAACAGTTACATTTACCAATAGTCTTGGA	3
chrX_10830590_10830635_10830490_10830609_L	Pchrx_277	AGAAATGACAAAGAAACTAATTTAAGCGAAGGTTGTTAAGCAAAAAGATTGACAGACTCTAAAATTACCCACTCAACCTGATGAAAAAAGTATTCATCACTTTTCCTCTCTCTCTTTCTC	6
chrX_10830590_10830635_10830616_10830735_R	Pchrx_278	TTGGTCCCTCTCTCTCTTTCAGTGATGCCAATATCTTCCTAGATCAGAAACTAGATGAACATCAGCATCCTAAAAATCTAAGCATCTCTATGAGGGATCAAAGTCATGTTCAGGGACACA	2
chrX_10830590_10830635_10830530_10830695_D	Pchrx_279	CAAAAAGATTGACAGACTCTAAAATTACCCACTCAACCTGATGAAAAAAGTATTCATCACAGTGATGCCAATATCTTCCTAGATCAGAAACTAGATGAACATCAGCATCCTAAAAATCTA	3
chrX_11008350_11008399_11008250_11008369_L	Pchrx_280	AAATCACTAAACCAGTAGGCAAGTATCATATTTTGCCTAACATTGAATGTTTAAAAAAGACCAGTGAAATGCTTCTATTAACAGCAGAGTTCTTCATTCAGTGTGTGTGTGGGGGTGTGT	6
chrX_11008350_11008399_11008380_11008499_R	Pchrx_281	GTGTGTGTGTGTGTGTGTGTAGAAAGAGTACTTTAAGCCAACTAAAAGGCGAGATTGTCAACAGAGCCTAGGAGTCTGAGAAGTTTGAGATAAGCGATGGTGATACAAACATCATTAGCA	2
chrX_11008350_11008399_11008290_11008459_D	Pchrx_282	CATTGAATGTTTAAAAAAGACCAGTGAAATGCTTCTATTAACAGCAGAGTTCTTCATTCAAGAAAGAGTACTTTAAGCCAACTAAAAGGCGAGATTGTCAACAGAGCCTAGGAGTCTGAG	3
chrX_11086653_11086698_11086553_11086672_L	Pchrx_283	AGGAAAAGGATATATCTTGACATCTGTTTAGGTTCTAAAAATTTTATATAAACCCCTGATATTAGCAGAAAATCAACCAAATCTTATTCTAGTCTAGTCATGTATGTGTGTGTGTGTGTG	6
chrX_11086653_11086698_11086679_11086798_R	Pchrx_284	TGTGTGTGTGTGTGTGCGTGTTAGCAGAAGCTGGTAATAGCTCGGATAAACATGATTTCATAAGTTCATTTAGCTGCTTGTTACGGGTCTAGCCCAACCATAGTTTTTCCAGATACATTT	2
chrX_11086653_11086698_11086593_11086758_D	Pchrx_285	ATTTTATATAAACCCCTGATATTAGCAGAAAATCAACCAAATCTTATTCTAGTCTAGTCATTAGCAGAAGCTGGTAATAGCTCGGATAAACATGATTTCATAAGTTCATTTAGCTGCTTG	3
chrX_11103432_11103465_11103332_11103451_L	Pchrx_286	ATGTTAGTATCATCTGAATAAGCTTAGTCAATAAAACTCCCCAAATACCCAGGCTAGAATGCCCATTTCGAAATTATCTCCCTATCCCACATGCAGGTGTACACACACACACACACACAC	2
chrX_11103432_11103465_11103446_11103565_R	Pchrx_287	ACACACACACACACACACACTTTTTTCTTAACCTCAATGCAATAAAGATCTGGGGATATTGAGTATCAAGATCTTTGGAATGTCAGAGTAAGGCACCAGAATTCTTGTTTGCATGAGGAC	6
chrX_11103432_11103465_11103372_11103525_D	Pchrx_288	CCAAATACCCAGGCTAGAATGCCCATTTCGAAATTATCTCCCTATCCCACATGCAGGTGTTTTTTTCTTAACCTCAATGCAATAAAGATCTGGGGATATTGAGTATCAAGATCTTTGGAA	3
chrX_11129476_11129499_11129429_11129548_S	Pchrx_289	GAACGCCGGCGGTGACCGCAGCCACAGCGGTGACCGAGTGAGAGGAAGGCGGCGGCGGCGGCGGCGGCGGCGTGAAGTCACTGCTGCTCTGGGTTCGGGTTGGCGACTGAAGGCGGTACC	10
chrX_11129476_11129499_11129376_11129495_L	Pchrx_290	CCTCCCGCGTGCCCGGAAGTCCCGCCTTCTAAAAAGGAAGTAGGGGTGCGTGAGAACGCCGGCGGTGACCGCAGCCACAGCGGTGACCGAGTGAGAGGAAGGCGGCGGCGGCGGCGGCGG	5
chrX_11129476_11129499_11129480_11129599_R	Pchrx_291	GCGGCGGCGGCGGCGGCGGCGTGAAGTCACTGCTGCTCTGGGTTCGGGTTGGCGACTGAAGGCGGTACCGGCCTCCCGGAACAGCCCGGGGGAGGGCTTAGGTGCAGAAGGGCAGGCTGG	5
chrX_11129476_11129499_11129416_11129559_D	Pchrx_292	TAGGGGTGCGTGAGAACGCCGGCGGTGACCGCAGCCACAGCGGTGACCGAGTGAGAGGAAGTGAAGTCACTGCTGCTCTGGGTTCGGGTTGGCGACTGAAGGCGGTACCGGCCTCCCGGA	1
chrX_11284120_11284219_11284020_11284139_L	Pchrx_293	AATCTTGGGACCAAAAATATGCAATCTTTTCATCGGATCATTGAGAAGTTCCTGTCCTTTCAGAACAGAGGCAGGCTGTGTCCCTGAGTAAGTGCACAAATGAGTGAGTGCGTGTGTTTG	2
chrX_11284120_11284219_11284200_11284319_R	Pchrx_294	AGAGAGAGAGAGAGAGGGTGAGAGAGAGAGAGAGTTGGGGAGGAGGAAAGAGGGGAGGGAAGGGACAAAAAGAATGAGAGTATTTTGAAGAAATATACTCGAGTTAGAAAAGGATTCCTC	2
chrX_11284120_11284219_11284060_11284279_D	Pchrx_295	TTGAGAAGTTCCTGTCCTTTCAGAACAGAGGCAGGCTGTGTCCCTGAGTAAGTGCACAAAAGAGAGAGAGAGAGTTGGGGAGGAGGAAAGAGGGGAGGGAAGGGACAAAAAGAATGAGAG	1
chrX_11316926_11317033_11317014_11317133_R	Pchrx_296	GAAAATGGTGCAGCAAAATAGGCCCCAGAGTTCTAAGGTCTCCGACAACCAAGGATCTAGAGTTGTAGTAGTTACAGGTCTATGATTCTATTAGTCCAAGCAATATGCTATACCTTTATG	2
chrX_11316926_11317033_11316866_11317093_D	Pchrx_297	CCAGCTCAGCAGCCCGTGATCCCCCAGCAACCAATGATGCCCGTTCCTGGCCAACACTCCCACTACAATGCAAATCCTGTGAAAATGGTGCAGCAAAATAGGCCCCAGAGTTCTAAGGTC	2
chrX_11369168_11369207_11369068_11369187_L	Pchrx_298	TTAGTGAAAAAGACTTCCCTTTAGTACAACACAATTTTTAATTCCTTGAAGTATGTCTTGGGGTAACAAACACCCCCATCCTTTAGGTCATATTCAAATTACACACACACACACACACAC	6
chrX_11369168_11369207_11369188_11369307_R	Pchrx_299	ACACACACACACACACACACGCATGCATACACAGTGCACCACCCACTTCTCTCATTTCCTCCTGTAACCACAAAACGGAATGTTTTACTACAATCATGCACACCCATTTTATTTACATAA	2
chrX_11369168_11369207_11369108_11369267_D	Pchrx_300	ATTCCTTGAAGTATGTCTTGGGGTAACAAACACCCCCATCCTTTAGGTCATATTCAAATTGCATGCATACACAGTGCACCACCCACTTCTCTCATTTCCTCCTGTAACCACAAAACGGAA	1
chrX_11371670_11371717_11371570_11371689_L	Pchrx_301	GAACTTGGCCAGTGCTTAGAAGTCTTTAGTATTGAGCTATTTGCTAGGGTGTCCTTATTTAATCAGAAACAACCTGTCTCAGGCAACAGTATTGCTTATAGTGTGTGTGTGTGTGTGTGT	2
chrX_11371670_11371717_11371698_11371817_R	Pchrx_302	GTGTGTGTGTGTGTGTGTGTATGCATGGTAGTATGTCAATCTGAGCCAACTTGTCCCAAGGGCCACACCTATTTCTTGAGAGTTAAACAAACCCGATTTAGGATAAGGAGTTTGAAATTA	2
chrX_11371670_11371717_11371610_11371777_D	Pchrx_303	TTGCTAGGGTGTCCTTATTTAATCAGAAACAACCTGTCTCAGGCAACAGTATTGCTTATAATGCATGGTAGTATGTCAATCTGAGCCAACTTGTCCCAAGGGCCACACCTATTTCTTGAG	1
chrX_11400150_11400251_11400142_11400261_S	Pchrx_304	TATTAAAGGATGATGACAATGGTGATGATGACAGTGGTGGTGATTGTAATGTTGTTGGTTGTGGTAGTGATGGCAGTAATGATGACAAAGATGATAATGGTGATGGAAATTTTAGCTAAA	6
chrX_11400150_11400251_11400050_11400169_L	Pchrx_305	TTAAGATGAGGCATTAGGAATAAGACAAGTAACATTAATGTTACATAAGACATAAATGTACATTTGGCTCCCTTTAGCTTCCTCAAGCCTAGTATTAAAGGATGATGACAATGGTGATGA	3
chrX_11400150_11400251_11400232_11400351_R	Pchrx_306	ATGATAATGGTGATGGAAATTTTAGCTAAACATAATGAACACCTACCACCATAGGATAGATCCTGGGCTAAGCAACTTATATTAGTAGCTAATTAAACTCTAGGAGGAAAACATGGAGCT	3
chrX_11400150_11400251_11400090_11400311_D	Pchrx_307	TTACATAAGACATAAATGTACATTTGGCTCCCTTTAGCTTCCTCAAGCCTAGTATTAAAGTTTAGCTAAACATAATGAACACCTACCACCATAGGATAGATCCTGGGCTAAGCAACTTAT	3
chrX_11445922_11445987_11445822_11445941_L	Pchrx_308	CCCTGCTCCGTGCGTGCCGAGTGCTGTGCAAAGCGCCCCTGGCACAGCGTCCCGCTGCCGCTGCGGAGCCGGTGGGGACCTGGAGAAGGCAGCGGCGCGAAGGGGGAGGGGGAAGAGGAG	10
chrX_11445922_11445987_11445968_11446087_R	Pchrx_309	GGAGGAGGAGGAGGAGGGAGCGGCCGAGTCTGATGCGATGGGCGGGCGTTTAATTCCTTCCGCTCCTGGCGGGTCCCTCCGGCGGCCGCCGCCGCTGACAGCTGTTGGGGGCTGCGGAGG	10
chrX_11445922_11445987_11445862_11446047_D	Pchrx_310	GGCACAGCGTCCCGCTGCCGCTGCGGAGCCGGTGGGGACCTGGAGAAGGCAGCGGCGCGACGGCCGAGTCTGATGCGATGGGCGGGCGTTTAATTCCTTCCGCTCCTGGCGGGTCCCTCC	5
chrX_11468324_11468363_11468224_11468343_L	Pchrx_311	TTCCCAGAAAAATAAGAAGTAAGCTGACAGGTCGTTGATATTTGCATAGAGCGTGATAAGTGATTTATGCTTGAAATCCCCTTTGTAGAACAAATAATAAGTGTGTGTGTGTGTGTGTGT	6
chrX_11468324_11468363_11468344_11468463_R	Pchrx_312	GTGTGTGTGTGTGTGTGTGTTCTTTTGCTATCTATTGTATGTTTGATCCCAGGTTGATGAAAGGGTGATAGCTGAAATCCTATAAAAAAACAGCTTGTTGGGCTTGCAGCCCCGTCAACA	2
chrX_11468324_11468363_11468264_11468423_D	Pchrx_313	TTTGCATAGAGCGTGATAAGTGATTTATGCTTGAAATCCCCTTTGTAGAACAAATAATAATCTTTTGCTATCTATTGTATGTTTGATCCCAGGTTGATGAAAGGGTGATAGCTGAAATCC	3
chrX_11647105_11647140_11647005_11647124_L	Pchrx_314	TCATTCCATAATGTCCAACCACAGCTAATTTTGGTCATCTGCTTACAGTAAGTGTTTAATTATTATTACTGTCATATGATCATCCCCATGCTTCAGATACGTGTGTGTGTGTGTGTGTGT	6
chrX_11647105_11647140_11647121_11647240_R	Pchrx_315	GTGTGTGTGTGTGTGTGTGTATACACGAGCTAGAGCTCGAGTCTTACAGATCTTCTATCTTTACTATCTTTACACATCTATACAAAATTACTTAGTTCATTCCAAGAGACAGCTAGGAAA	6
chrX_11647105_11647140_11647045_11647200_D	Pchrx_316	GCTTACAGTAAGTGTTTAATTATTATTACTGTCATATGATCATCCCCATGCTTCAGATACATACACGAGCTAGAGCTCGAGTCTTACAGATCTTCTATCTTTACTATCTTTACACATCTA	3
chrX_11706803_11706838_11706703_11706822_L	Pchrx_317	AATTCCTGACTTTGAGCTAAATATTAAAAAGTGGTGTTCTCTGTATTGGCAGATGTAGGGACAAGTTGCAAATGGCTTGTTAATATTTTGTTGTAAAGTGGTGTGTGTGTGTGTGTGTGT	6
chrX_11706803_11706838_11706819_11706938_R	Pchrx_318	GTGTGTGTGTGTGTGTGTGTATTATGATACAGCTCAACACTGTTCCCGTGGGGGAAAAAAAAGCAAGCAAGGGGCAAGGGGGGCTAGTTAGAGAATTAGAAAACAAAAGTAACTTTATCT	2
chrX_11706803_11706838_11706743_11706898_D	Pchrx_319	CTGTATTGGCAGATGTAGGGACAAGTTGCAAATGGCTTGTTAATATTTTGTTGTAAAGTGATTATGATACAGCTCAACACTGTTCCCGTGGGGGAAAAAAAAGCAAGCAAGGGGCAAGGG	1
chrX_11776265_11776348_11776329_11776448_R	Pchrx_320	CCACCGCGCGCGCTCCGCCCGCCCCGGAGCCTCGCCCTCCGCCACGATGAGCAAATGAGCGCGAGCGAGGGCATGAAATTTAAATTCCACTCAGGGGAGAAAGTGCTGTGCTTCGAGCCT	2
chrX_11776265_11776348_11776205_11776408_D	Pchrx_321	CGAGGTCCCGGCAGCGGCTCGGGGCGGGCGGAGGAGGGGCCGAGGGCGGGGCGGCCGCAGGCCCCGGAGCCTCGCCCTCCGCCACGATGAGCAAATGAGCGCGAGCGAGGGCATGAAATT	10
chrX_12148222_12148253_12148122_12148241_L	Pchrx_322	ACTAATTGTTAACCCTCTGCATCAATTAGGCATGCATTCAGCTGCAAGTAACAAAATACTTGGTTATCTTTGGCTTAAATGGAAAAAGGGAGCCAGCGGAAGAGAGAGAGAGAGAGAGAG	2
chrX_12148222_12148253_12148234_12148353_R	Pchrx_323	AGAGAGAGAGAGAGAGAGAGAAGGTGGAGGCGTAAGGGGGTGGGGACAGAGATTTAATTGTCTCATAAAATGAAAATTTGAAGGCCAAAATTCTAAGTTGGTTCTATGACTTGACAATAT	2
chrX_12148222_12148253_12148162_12148313_D	Pchrx_324	GCTGCAAGTAACAAAATACTTGGTTATCTTTGGCTTAAATGGAAAAAGGGAGCCAGCGGAAAGGTGGAGGCGTAAGGGGGTGGGGACAGAGATTTAATTGTCTCATAAAATGAAAATTTG	1
chrX_12317380_12317478_12317280_12317399_L	Pchrx_325	ATTTGTACTTTAGAAATATAAGTTTGGCAAAATTGCATCACCTAGCTTATCTAAGTTAGTTTTTCTTTCCAAGCAGTAGTGATTAACTTTCTCTGAAGTAAAGAAGAGGAAGAGAAGTAG	6
chrX_12317380_12317478_12317459_12317578_R	Pchrx_326	AGAAGAAGAAGAATGAAAAGTTATCCCATGAATAAATAAGTCAAATTTCTGATGTTTATGGCTATTAGTTAACCTATAAAATTTGATGGGCCTTTCGAATACCCTAGTTTCATAAGAATT	6
chrX_12317380_12317478_12317320_12317538_D	Pchrx_327	CCTAGCTTATCTAAGTTAGTTTTTCTTTCCAAGCAGTAGTGATTAACTTTCTCTGAAGTATTATCCCATGAATAAATAAGTCAAATTTCTGATGTTTATGGCTATTAGTTAACCTATAAA	3
chrX_12363173_12363372_12363073_12363192_L	Pchrx_328	TTTGTTTGTTTGTTCAAAGATAAAAGTTAAACCTGGTAAAAAATGAGTACAAGAAATTCCAGGCCTCATCCCAATCAGGCATTCAGTGGGTAGATGGATAATGGATGGAAAGATGGATGG	6
chrX_12363173_12363372_12363353_12363472_R	Pchrx_329	CTGAGTGGATGGATGGGTGGGTGCGTAGACTGTGTAAAAGGAGGCAGTCCCCTTCCTCCTGTAATGTGTGATGGTGAGAGAGATGGGTGAGTGCTCACAGCCTGGTTATGGATGTGTGTG	2
chrX_12363173_12363372_12363113_12363432_D	Pchrx_330	AAATGAGTACAAGAAATTCCAGGCCTCATCCCAATCAGGCATTCAGTGGGTAGATGGATAGTGCGTAGACTGTGTAAAAGGAGGCAGTCCCCTTCCTCCTGTAATGTGTGATGGTGAGAG	1
chrX_12469853_12469882_12469753_12469872_L	Pchrx_331	ACAGTCATTTCTTAGTTTACATTGTAAAACCTTGTTTTCAAATTTTATATTGCTTACAGCTTCCCACTATTGATACCCTCAGTGATATGTGTGTATGCCCGTGTGTGTGTGTGTGTGTGT	6
chrX_12469853_12469882_12469863_12469982_R	Pchrx_332	GTGTGTGTGTGTGTGTGTGTGAATTCTACTTACTTTCCTCTTTTCCATTCCTGTCTGTGTCCCAAGTGTTTGCATATTAAATACATTTTCCTTTTTTTCCAGCCTCAATAGCTACTTTAT	6
chrX_12469853_12469882_12469793_12469942_D	Pchrx_333	AATTTTATATTGCTTACAGCTTCCCACTATTGATACCCTCAGTGATATGTGTGTATGCCCGAATTCTACTTACTTTCCTCTTTTCCATTCCTGTCTGTGTCCCAAGTGTTTGCATATTAA	3
chrX_12624857_12624936_12624838_12624957_S	Pchrx_334	AGGTTCCAAAAATGTGAATTTTCCTTCTTCCCTCTCTCCCTTCCTTTCATTCTTCCTTCCTCCCTCCCTTCTTTTCTTCTTTCTGTCCCCTCTTTCATCTGGAGGTAAAAGGACAGAATT	2
chrX_12624857_12624936_12624917_12625036_R	Pchrx_335	TTTCTGTCCCCTCTTTCATCTGGAGGTAAAAGGACAGAATTGTTTTCAGATGTGGCTCAAAAATGGCTTGCTCTGAAATGGTGCTTTCTTACAGAGGGGACCAGAGAACCAAAGTGTCCA	1
chrX_12624857_12624936_12624797_12624996_D	Pchrx_336	TGTCTGCTGTGGAAAATGGTGAAAACTCAGAATTCAGGGCCAGGTTCCAAAAATGTGAATTGGAGGTAAAAGGACAGAATTGTTTTCAGATGTGGCTCAAAAATGGCTTGCTCTGAAATG	1
chrX_12731584_12731635_12731484_12731603_L	Pchrx_337	ATAGTTACAAAAAGTATTATTACTGTGGGGAAAGAATGGGACTTCAGCCTCACCATCATTTCTCCCGGTTTCAAATACCTATCCCCACTCTCAAAGATACAGGGCGGGAGGTAGGTGGAG	2
chrX_12731584_12731635_12731616_12731735_R	Pchrx_338	AGAGAGAGACAGAGAGAGAGAAGCGAGGATAACAGAGAGAGAGCACACTCCAAAAAGAAACTGATAGACCTAGGTTGAGCAGCAGTCTGGGCTCAGCATACTCTAAGGGCTGAAAGTACT	2
chrX_12731584_12731635_12731524_12731695_D	Pchrx_339	ACTTCAGCCTCACCATCATTTCTCCCGGTTTCAAATACCTATCCCCACTCTCAAAGATACAAGCGAGGATAACAGAGAGAGAGCACACTCCAAAAAGAAACTGATAGACCTAGGTTGAGC	1
chrX_12744033_12744070_12743933_12744052_L	Pchrx_340	CTAAAAACAGAAGGAAAAAGTTGCATCAATATTACATTGTCTGTAACCTGATTTTGTCTTTGCTTTGAAAGTGGTCAATTTTGATTTGTGTAGATAGTGATGTGTGTGTGTGTGTGTGTG	6
chrX_12744033_12744070_12744051_12744170_R	Pchrx_341	TGTGTGTGTGCGCGCGCGTGCCAATGGGTCTGTAAGACTAGCTATCAGTTTGGTTTTATAGATTTCAGTACTAGCTCCCCCTCTAGCAATGCAAAGACTACGAAAAATAAATTTGTATGT	2
chrX_12744033_12744070_12743973_12744130_D	Pchrx_342	CTGTAACCTGATTTTGTCTTTGCTTTGAAAGTGGTCAATTTTGATTTGTGTAGATAGTGACCAATGGGTCTGTAAGACTAGCTATCAGTTTGGTTTTATAGATTTCAGTACTAGCTCCCC	3
chrX_12798566_12798597_12798466_12798585_L	Pchrx_343	AGGAAAAGTGCCTCAGTATTCTCAGGGAAGAGAAGGAAAAGATTAAGATAATTCAGAATCCAGAGAACAAAAAACCAATGGTAGAATTGAAAAAGTTAGCTGTGTATGTGTGTGTGTGTG	6
chrX_12798566_12798597_12798578_12798697_R	Pchrx_344	TGTGTGTGTGTGTGTGTGTGTACCTTATTATACAATGAACAGAAAGGCATGCTTTGTTAGAGTTATTCCTTATCACTCTAAAAAGTTTCTGAGGGTCACTGAGTACTAATTCCTTTTCAT	6
chrX_12798566_12798597_12798506_12798657_D	Pchrx_345	GATTAAGATAATTCAGAATCCAGAGAACAAAAAACCAATGGTAGAATTGAAAAAGTTAGCTACCTTATTATACAATGAACAGAAAGGCATGCTTTGTTAGAGTTATTCCTTATCACTCTA	3
chrX_13182375_13182442_13182350_13182469_S	Pchrx_346	TAGGTAGATGATGGATAAATGGATGGGAAAGAAGGAAGGAAAGAGGGGAGGAAGGAGGGAGGGAAGGAAGAAAGAAAGAAGGTAAGAAGGAAATAGGCCTAAGTGCTGTAGTTGATCTCT	2
chrX_13182375_13182442_13182275_13182394_L	Pchrx_347	GCAAACTTTATATAACAAATGACAAAGATATATAACGATATAATAATAATAAAGAAATAGCTATATAAAAAGAGCTAGGTAGATGATGGATAAATGGATGGGAAAGAAGGAAGGAAAGAG	3
chrX_13182375_13182442_13182423_13182542_R	Pchrx_348	GAAAGAAGGTAAGAAGGAAATAGGCCTAAGTGCTGTAGTTGATCTCTGGTGGCAAGCAATTTTAGTTTTCCAACTTTTGCTTCTCTGCATTTTACAAATTCTCGTACGTTCTTAAACAAC	3
chrX_13182375_13182442_13182315_13182502_D	Pchrx_349	TAATAATAATAAAGAAATAGCTATATAAAAAGAGCTAGGTAGATGATGGATAAATGGATGTAGGCCTAAGTGCTGTAGTTGATCTCTGGTGGCAAGCAATTTTAGTTTTCCAACTTTTGC	3
chrX_13474274_13474361_13474259_13474378_S	Pchrx_350	GTTGCCTCTCAGAGACTTCCTTCCTTTGTTTCTTTCTTCCTTCTTTCTTTCCTACTTTTTTTCCTTTCTTTCTTCCTTCCTTTTCTTTCTTCTTTCCTTCTTTCCAAAAAATCATATCTT	6
chrX_13474274_13474361_13474174_13474293_L	Pchrx_351	AATTCCTATCTTGGAAGAGGGAAGACTCTTTGAGTCCAAGTTCACGAATATAAACAAGGCCTACTCTGCCAATGACAACAAGATGGTTGCCTCTCAGAGACTTCCTTCCTTTGTTTCTTT	1
chrX_13474274_13474361_13474214_13474421_D	Pchrx_352	TTCACGAATATAAACAAGGCCTACTCTGCCAATGACAACAAGATGGTTGCCTCTCAGAGACCAAAAAATCATATCTTAGAAAACCTCAAACTTCTTAGAAAATGAATTATTGGAAAAGTA	3
chrX_13792073_13792098_13791973_13792092_L	Pchrx_353	TTATTACTTACCAAAACACACAATTTAAGGTTACCAATTTTGTGGGCTCTAACAGAATGATTGTGTTGTACCAAAAAAAAAACTACCCACATATAAATCCTTTTTTTTTTTTTTTTTTTT	6
chrX_13792073_13792098_13792079_13792198_R	Pchrx_354	TTTTTTTTTTTTTTTTTTTTCCAGAGAACTGGGTGACCTTTTTCTTCAAATTTTCATCTGGCTTATTTGAGGGTCATTTGGTAGTGAACCATGTGATCATAAAAAAATTGTTTTCAATTT	6
chrX_13792073_13792098_13792013_13792158_D	Pchrx_355	TGTGGGCTCTAACAGAATGATTGTGTTGTACCAAAAAAAAAACTACCCACATATAAATCCCCAGAGAACTGGGTGACCTTTTTCTTCAAATTTTCATCTGGCTTATTTGAGGGTCATTTG	3
chrX_13809996_13810047_13809896_13810015_L	Pchrx_356	TTGCCCAAGTTGTCTGTGATCTTGGCTGCAGATTTAATGCTGGCTCAGACGTAGGGCTGGCAGGAACAAGGGCTCAGATTCTTCCCCAGGGAATGAATGTCACACATACATACACACACA	2
chrX_13809996_13810047_13810028_13810147_R	Pchrx_357	CAAACACCCCCCAACAAACACCACACAAAAAAACCACCCCCTTACCTCTCTACATGGGGCCTTCCTTGCTATATTACTGATTCCTAATGAGCCACAAAATTAAAAAGAAAAGATGCAGGA	2
chrX_13809996_13810047_13809936_13810107_D	Pchrx_358	TGGCTCAGACGTAGGGCTGGCAGGAACAAGGGCTCAGATTCTTCCCCAGGGAATGAATGTCCACACAAAAAAACCACCCCCTTACCTCTCTACATGGGGCCTTCCTTGCTATATTACTGA	1
chrX_13835394_13835443_13835294_13835413_L	Pchrx_359	GCGCCCGGTGGTGCCTACAGTCTCAATGCGGCTCCAGTGGGAGTTGGGGGTAGGGGGGTGGGGGAGAAGGACCTGCTCCCCACCGGGCTCTTCCTCCTTGCTCTCTTTCTTAAGATCTCA	2
chrX_13835394_13835443_13835424_13835543_R	Pchrx_360	CTCTCTCTCTCTCTCTTTCTCCCCACCTCATTTCTTCTAGCCAAGTACACCCAATGAATGCTAATTAATTCTCCCAGGAAAAAATAGATTTGTGACATCAGAGGAGGGGATGTGAAGGAG	2
chrX_13835394_13835443_13835334_13835503_D	Pchrx_361	GAGTTGGGGGTAGGGGGGTGGGGGAGAAGGACCTGCTCCCCACCGGGCTCTTCCTCCTTGCCCCACCTCATTTCTTCTAGCCAAGTACACCCAATGAATGCTAATTAATTCTCCCAGGAA	1
chrX_13934783_13934822_13934683_13934802_L	Pchrx_362	GCTGTTCCCAGGCACCCACGCCAAGCTATTGGATGGAAACTAATGCAGCATGTCTGCACTGTTTAAGTTTGTTTGAAAAGAACATGTATTAGTTTATTAATGTGTGTGTGTGTGTGTGTG	2
chrX_13934783_13934822_13934803_13934922_R	Pchrx_363	TGTGTGTGTGTGTGTGTGTGTAAGGAGGCTCCATCTTAAAAAATAAGGCAGCAGGTTGGCTAAAATGGGACTTCTGTGACAGCAGAGGAGAGATACAAATAGATCGAAACTTTCAAGTCC	2
chrX_13934783_13934822_13934723_13934882_D	Pchrx_364	TAATGCAGCATGTCTGCACTGTTTAAGTTTGTTTGAAAAGAACATGTATTAGTTTATTAATAAGGAGGCTCCATCTTAAAAAATAAGGCAGCAGGTTGGCTAAAATGGGACTTCTGTGAC	3
chrX_14048331_14048410_14048312_14048431_S	Pchrx_365	TTTCCAGCCTTTAACTTTTTGTCCTTTCCTCAGCTTTCTTCGTTTTCCTTCCCTTGTCTTTACTTAGCCTTTTCTTTCTTCCTTTCTGTTTTCTTTCTTAACTAAAACAGTTTTAGTTTC	6
chrX_14048331_14048410_14048231_14048350_L	Pchrx_366	GGACTGTGGCGGGCACCCGCGCCGGGGGTCGGACGGTGCTTCTGCACCGGCGAGATAAGGGTCGCTTCTGCACCGCCCGGGTTTCCAGCCTTTAACTTTTTGTCCTTTCCTCAGCTTTCT	1
chrX_14048331_14048410_14048391_14048510_R	Pchrx_367	TCCTTTCTGTTTTCTTTCTTAACTAAAACAGTTTTAGTTTCTTAATTTGTCCCAGCGTAAAACACCCAGTCTTTGAAAATAGATTAACCCAGATCTCAGTTTGAGTGCGAGTCCAGTGCT	3
chrX_14048331_14048410_14048271_14048470_D	Pchrx_368	TCTGCACCGGCGAGATAAGGGTCGCTTCTGCACCGCCCGGGTTTCCAGCCTTTAACTTTTAACTAAAACAGTTTTAGTTTCTTAATTTGTCCCAGCGTAAAACACCCAGTCTTTGAAAAT	1
chrX_14154764_14154857_14154664_14154783_L	Pchrx_369	ATGCAGCCTAGATAGCAAAAATTCAGCGTGAGAGTGGTGATTGCTTGGTCTCAGGGCTAACTTGCTGCATCCACATCTACTCAATAGTATGGTAGATCTTAAAAATGAGGGAGGGAGAGA	2
chrX_14154764_14154857_14154838_14154957_R	Pchrx_370	GAGAGAGAGAGAGACCGAGACCAAGTATATCCAAGAGTGGTCAGAGCCTCTCTTCCCTGGAGAGGCTGAAGTCACATGTGCAGATTCTTCCAATTTGGTCTCTCCTTTCCTAGAATCCAT	2
chrX_14154764_14154857_14154704_14154917_D	Pchrx_371	TTGCTTGGTCTCAGGGCTAACTTGCTGCATCCACATCTACTCAATAGTATGGTAGATCTTCCAAGTATATCCAAGAGTGGTCAGAGCCTCTCTTCCCTGGAGAGGCTGAAGTCACATGTG	1
chrX_14194047_14194080_14193947_14194066_L	Pchrx_372	TCTTTCCCAGCCTTTGATTTTTGACAGTTTTCACTTTTTTTTTGTTTTAGGTATATATACCTTTTATAGAAATCATCCTGTTGACACAGTATATGCGTGCGTGTGTGTGTGTGTGTGTGT	6
chrX_14194047_14194080_14194061_14194180_R	Pchrx_373	GTGTGTGTGTGTGTGTGTGTTAAATGTGAGAGCCCTTGTCTTTTCGTTTATGTTCTTATCTACACACATATAAACTGGGTTGGTATTCTTTAGAATTTTAACTGTTGGTTGTGGACAAAT	6
chrX_14194047_14194080_14193987_14194140_D	Pchrx_374	TTTGTTTTAGGTATATATACCTTTTATAGAAATCATCCTGTTGACACAGTATATGCGTGCTAAATGTGAGAGCCCTTGTCTTTTCGTTTATGTTCTTATCTACACACATATAAACTGGGT	3
chrX_14291731_14291762_14291631_14291750_L	Pchrx_375	ATATTTCTCTTAGCTTTTAACTCTACTAACAGGAGGTATAAAAATATATCTGTCTTATATATTCCACAGTAGTACCTGGAAAACACATATGCGTGTGCATACACACACACACACACACAC	6
chrX_14291731_14291762_14291743_14291862_R	Pchrx_376	ACACACACACACACACACACTTTTTCTCTTGTTAGAAAGCAGGTATATTAATGACATTGTGTTTTAAAGTATTTTAATATTGTAATGTTTTTATGAAAGATGTTAGGGAAGCTCTCTCTT	6
chrX_14291731_14291762_14291671_14291822_D	Pchrx_377	AAAATATATCTGTCTTATATATTCCACAGTAGTACCTGGAAAACACATATGCGTGTGCATTTTTTCTCTTGTTAGAAAGCAGGTATATTAATGACATTGTGTTTTAAAGTATTTTAATAT	3
chrX_14359457_14359490_14359357_14359476_L	Pchrx_378	TAATAGTAACAGCTTAGATGTGCTCTTTGTGATACCGAAGAGCGATACATAATTGTATGGATACGTGTAATGTTTTGGCTACATTAAATGTAGATTCTTTACACACACACACACACACAC	6
chrX_14359457_14359490_14359471_14359590_R	Pchrx_379	ACACACACACACACACACACTTATCTGTTGTGCTGAAAGCCCACAGTGGCATGTGCACCATGCCGTTTGCATTAGTAGATGAAATCCTATAGATGTAAAGAAGGTCCGTTCTATATATTG	2
chrX_14359457_14359490_14359397_14359550_D	Pchrx_380	AGCGATACATAATTGTATGGATACGTGTAATGTTTTGGCTACATTAAATGTAGATTCTTTTTATCTGTTGTGCTGAAAGCCCACAGTGGCATGTGCACCATGCCGTTTGCATTAGTAGAT	3
chrX_14549215_14549259_14549115_14549234_L	Pchrx_381	TAGTAATAATGCTATGAATACTGGGAAAACCCACTATGTTCCTTTCAGGTTTACACCTCCTACTATGATTAAGAAAAAATATAGGCTGGTTTTTATTAGAATCATCATCATCATCATCAT	6
chrX_14549215_14549259_14549240_14549359_R	Pchrx_382	CCACCACCACCATCATAATCAAATAATACTTGATTAATCAGATGAATCTGCATATGAGAATGTGAGTATTTATGCATGCTCATATCAATTTTTAACTCCTACAAAATATTTATATCATCT	6
chrX_14549215_14549259_14549155_14549319_D	Pchrx_383	CCTTTCAGGTTTACACCTCCTACTATGATTAAGAAAAAATATAGGCTGGTTTTTATTAGAAAATAATACTTGATTAATCAGATGAATCTGCATATGAGAATGTGAGTATTTATGCATGCT	3
chrX_14622666_14622715_14622566_14622685_L	Pchrx_384	ACCTGGTTCTTTTAGTATGTCATTAAAGAGAAAGGACCCTTACAACTCATTCCCTATATACTGACCAACCCCCAACATCCTAATGGAAAGACAAACCAAAGTGTGTGTGTGTGTGTGTGT	2
chrX_14622666_14622715_14622696_14622815_R	Pchrx_385	GTGTGTGTGTGTGTGTGTGTCATACAAAATCTCATTATCAATACAGCATAGGCAACCTTTCAAAGTAAAATGCCAAATAACTTGCCTTTCTCCCCCCGCCCAAAAAATAGCCTGATTTGG	2
chrX_14622666_14622715_14622606_14622775_D	Pchrx_386	TACAACTCATTCCCTATATACTGACCAACCCCCAACATCCTAATGGAAAGACAAACCAAACATACAAAATCTCATTATCAATACAGCATAGGCAACCTTTCAAAGTAAAATGCCAAATAA	3
chrX_14708774_14708829_14708674_14708793_L	Pchrx_387	CACTTTCTTAAGAAAACGCTGGAAAATCATTGACCAAGGAAATTAGGTTATTTTGCTGCTCACACCATTAAGAATCTGGTTTCCTGGCAGGCTTTCATAGTCTTTCTTTCTCTCTCTCTC	6
chrX_14708774_14708829_14708810_14708929_R	Pchrx_388	TGTGTCTCTCTCTCTCTCTCAGGTCTCCTATGTAAAAGCGATTGACATCTGGATGGCGGTGTGCCTTCTGTTTGTGTTTGCTGCCTTACTGGAATACGCAGCGGTGAACTTCGTCTCCAG	2
chrX_14708774_14708829_14708714_14708889_D	Pchrx_389	AATTAGGTTATTTTGCTGCTCACACCATTAAGAATCTGGTTTCCTGGCAGGCTTTCATAGAGGTCTCCTATGTAAAAGCGATTGACATCTGGATGGCGGTGTGCCTTCTGTTTGTGTTTG	1
chrX_14749014_14749071_14748914_14749033_L	Pchrx_390	AGACATGATATGCGGGGTCAAGTTCTTAAGGGCTGTTTGCCTTTTGGTCCTTTTGGTTTGGTTTGGCTTTGACTAATTCTGGTACTGAAAAGTTAGCTATACACACACACACACACACAC	2
chrX_14749014_14749071_14749052_14749171_R	Pchrx_391	ACACACACACACACACACACAAACTTCAAAAATGCTTAACCATCTGACCATAGTGACTAGCCTATAGTGAGTCGAGGACCAAACTTTTTCAGGAAAATGCTGCCTCGTTTTTAAAACAAG	2
chrX_14749014_14749071_14748954_14749131_D	Pchrx_392	CTTTTGGTCCTTTTGGTTTGGTTTGGCTTTGACTAATTCTGGTACTGAAAAGTTAGCTATAAACTTCAAAAATGCTTAACCATCTGACCATAGTGACTAGCCTATAGTGAGTCGAGGACC	3
chrX_15077189_15077232_15077089_15077208_L	Pchrx_393	ATAAAGATTTGTTTACAGTTTAACATTAAAGGAGTTTGACAGGATAGATTTAAATTGTAGTATTTTTCCCCCACTATTACAAAAACTACTCAATAGGGCGCTCTCTCGCTCTCGCTCTCT	6
chrX_15077189_15077232_15077213_15077332_R	Pchrx_394	CTCTCTATATATATATATCTCCAGATAGTACAAAGTTTGGATATTTGATTGTTCTAGATAGGTGGAAAATTAATTTCCTTAATCCTGTAAACTTTTTTCCCTTCCATCCTCTTTTATCAA	6
chrX_15077189_15077232_15077129_15077292_D	Pchrx_395	AGGATAGATTTAAATTGTAGTATTTTTCCCCCACTATTACAAAAACTACTCAATAGGGCGCCAGATAGTACAAAGTTTGGATATTTGATTGTTCTAGATAGGTGGAAAATTAATTTCCTT	3
chrX_15193293_15193343_15193259_15193378_S	Pchrx_396	AGGCTTCTAGCATGCTCAAAAACTGATGGCTACAATGATGATAGTGAGGATGGTGAACATGATGATGATGATGATGATGATGGTGACAACTTGTTGCAAGTTGCTACAGGAGAAATAAAA	6
chrX_15193293_15193343_15193324_15193443_R	Pchrx_397	TGATGATGATGATGATGGTGACAACTTGTTGCAAGTTGCTACAGGAGAAATAAAAATCAAAAATAATTCTCAGCCTTAAAGGCCTTTTAGTGTTTGGGTTTTTTTTCTATTTGTTTCTAT	3
chrX_15193293_15193343_15193233_15193403_D	Pchrx_398	TCAGATTAGAAGTAAACATGAATATAAGGCTTCTAGCATGCTCAAAAACTGATGGCTACAACAACTTGTTGCAAGTTGCTACAGGAGAAATAAAAATCAAAAATAATTCTCAGCCTTAAA	3
chrX_15221433_15221470_15221333_15221452_L	Pchrx_399	AGTTTTTTATATTCTGTCACGTGCATAAAATGCATATAATACATTGAATTTAGAGTTTTTCTCATGCTTTTCTAAAAATAGATCTTGAGTCTCTCTATCTACACACACACACACACACAC	6
chrX_15221433_15221470_15221451_15221570_R	Pchrx_400	ACACACACACACACACACACTACATCTTTTAAATTCTTTCACCCTCATCAGGGACCAGTAAAAGATTTTCTAAAACTCAACAAATACCTTTGACATTTCACCCAAGTATTCACTCGTAGC	6
chrX_15221433_15221470_15221373_15221530_D	Pchrx_401	ACATTGAATTTAGAGTTTTTCTCATGCTTTTCTAAAAATAGATCTTGAGTCTCTCTATCTTACATCTTTTAAATTCTTTCACCCTCATCAGGGACCAGTAAAAGATTTTCTAAAACTCAA	3
chrX_15288204_15288233_15288104_15288223_L	Pchrx_402	TGAGCTGCACACGTTCTGGTCAAATGGTCTGCAGCAAAGCACAGAGCAGGCAGGGTAATCTGAGTGCTACCTGTGATCAGAGAGAGGCATGCGCTCGTGTACACACACACACACACACAC	2
chrX_15288204_15288233_15288144_15288293_D	Pchrx_403	ACAGAGCAGGCAGGGTAATCTGAGTGCTACCTGTGATCAGAGAGAGGCATGCGCTCGTGTGTTTTACCTAACTGGCTGGAGGCCCGCCAGAGGCCACAAGAACCCTCCAGCCCTAAGTCT	2
chrX_15319613_15319686_15319513_15319632_L	Pchrx_404	TCATTTGATCATTGCTGGCAGTGCTGATTTCCATTTACCTCTACTTTTTAAGAAGTAACACAACTCATAAAGGAGAAATCAAAAAACAAATAAATGAAAAATACATACACATGCACACAC	6
chrX_15319613_15319686_15319667_15319786_R	Pchrx_405	AGAAAAAGAGAGAGAGAGAGCAGTGCACCCAGTGGTTTAAATTCAAAGTAGCAAGAAAGCCAGATGATTGCCTAGTTGTGGAAGAAAGACATGATGGCTTACCTCCTCTGTATAAATGTA	2
chrX_15319613_15319686_15319553_15319746_D	Pchrx_406	CTACTTTTTAAGAAGTAACACAACTCATAAAGGAGAAATCAAAAAACAAATAAATGAAAACAGTGCACCCAGTGGTTTAAATTCAAAGTAGCAAGAAAGCCAGATGATTGCCTAGTTGTG	3
chrX_15416792_15416831_15416692_15416811_L	Pchrx_407	TTTTGGGAAGAACGATGGAAATGTAAGCTGTCTTCAGATCAGGGAAAGCCTTTAAACCCATGTTTATCTGTATAAAATTGACAGCCCTTGAGGAGGGAGGGTGTGTGTGTGTGTGTGTGT	2
chrX_15416792_15416831_15416812_15416931_R	Pchrx_408	GTGTGTGTGTGTGTGTGTGTGAAATTACCAGATCTGTGTCTTGGAGAAATGACTATGATGGCAGAATGTGGAGTGAATTGGAGGGGACAACACTGAAGTTAGGATGACCTGTTAGGAGTT	2
chrX_15416792_15416831_15416732_15416891_D	Pchrx_409	AGGGAAAGCCTTTAAACCCATGTTTATCTGTATAAAATTGACAGCCCTTGAGGAGGGAGGGAAATTACCAGATCTGTGTCTTGGAGAAATGACTATGATGGCAGAATGTGGAGTGAATTG	1
chrX_15452546_15452617_15452523_15452642_S	Pchrx_410	GTAGGAACGAAAAAGGAGGAGGAAGGAGGAGGAGGAAGAAGGAGAAGGAGAAGAAAGACAGGGAGAGGGAGAGGGAGAGGGAGAAGGAGAAGGAGATTACCACCTCTGGTTTGGCCACAT	2
chrX_15452546_15452617_15452598_15452717_R	Pchrx_411	AGAGGGAGAAGGAGAAGGAGATTACCACCTCTGGTTTGGCCACATGGAAGTCAGTGGTGACTGGTTTCAATGGACCAGTGTGGGTGGATGTCAAGTTGAGAACATCAAGGAGGTAGGACA	1
chrX_15452546_15452617_15452486_15452677_D	Pchrx_412	AAGGAGGAGGAGAAAAAAGAAGGAGGAGAAAGGAGGAGTAGGAACGAAAAAGGAGGAGGAATTACCACCTCTGGTTTGGCCACATGGAAGTCAGTGGTGACTGGTTTCAATGGACCAGTG	1
chrX_15540296_15540375_15540277_15540396_S	Pchrx_413	AGTTGCTCCATATCCTTGCTCATACCTTTCTTCTTTCCTTGCCTCTTTCCTTCCTCCCTTCCTCCCTCCCTTCCTCCCTCCCTTCTCTCCTTCCTTTCTCTCTCTTTCAAGAGCTGATAT	2
chrX_15540296_15540375_15540356_15540475_R	Pchrx_414	CCCTTCTCTCCTTCCTTTCTCTCTCTTTCAAGAGCTGATATACTTAATTGTCAGTTCCCGGTACCTGAATCTGTGCCTCACTGTGATGTATTAAAATTTCTTCCCCTCCAAAGCTGAAGA	1
chrX_15540296_15540375_15540236_15540435_D	Pchrx_415	GTTGTACCACTTCATACTCCAACCAGCAAAATATGAGTTCCAGTTGCTCCATATCCTTGCCTCTCTTTCAAGAGCTGATATACTTAATTGTCAGTTCCCGGTACCTGAATCTGTGCCTCA	1
chrX_15611442_15611537_15611431_15611550_S	Pchrx_416	GCAATGTATTGGAAATAAAGGAATAAAGGAGGGAGAAAGGAAAGACGGGAGGGAGGAGAGAAGGAGGGAAGGAAGAAGAGAAGAAAGGAAGGAAGGAAGGAAGGAAATGGTTCTCTCCCT	2
chrX_15611442_15611537_15611518_15611637_R	Pchrx_417	GAAGGAAGGAAGGAAGGAAATGGTTCTCTCCCTCAGATTGATTTAAGAAGCACTGGATTAAAGGATCTGTTTCTCCTTCTCCTATTTCCCTTTGGTTCTGCCTTGAGAGTCATCCTAAAA	1
chrX_15611442_15611537_15611382_15611597_D	Pchrx_418	TCCATGACATCTAAGCATGTAATCAATGAACTTAAGCAAGTATTGATCTGCAATGTATTGTGGTTCTCTCCCTCAGATTGATTTAAGAAGCACTGGATTAAAGGATCTGTTTCTCCTTCT	3
chrX_15648481_15648540_15648381_15648500_L	Pchrx_419	TGGTAGATTGAACAATTAGATGTATGTATGTATGGACTAATGTTGTAGGTAAAGTTACTCAGGCAGTAGCCCTAGGTAGACCTTGAACGGGCTTTACCACAAGAAAGAAGGAAGGAAGGA	2
chrX_15648481_15648540_15648521_15648640_R	Pchrx_420	AGGAAGGAAGGAAGGAAGGGAATTTTACACACAAGAAATTTCTTGTATCTCTTGTATTTTAGGCTTTGCTGATGGTTTATTAAATAATTTCAAATAGTTGTTCATTTAAAACAAAGGTAA	6
chrX_15648481_15648540_15648421_15648600_D	Pchrx_421	TGTTGTAGGTAAAGTTACTCAGGCAGTAGCCCTAGGTAGACCTTGAACGGGCTTTACCACAATTTTACACACAAGAAATTTCTTGTATCTCTTGTATTTTAGGCTTTGCTGATGGTTTAT	3
chrX_15721113_15721178_15721013_15721132_L	Pchrx_422	TTGATCTCTGGCCTTGACCGCAGATTTCGGAAACTTCTGGCAGCCCAGTGTCTACTGGAAGGCCCAAGCCGCTTGCCAGAAAGCTGCGCCCCGCCCAAAAGCACTGGGTTCTGCAGTCCA	2
chrX_15721113_15721178_15721053_15721238_D	Pchrx_423	TTCTGCAGTCCAGGCCCTTCCTCAGCTCCCAGGTCCAGGAGAACTGCAAGGTCACCTACTAGGCTCCCCTGGCCTACGTGAAGCGGTGGCTTTGGACCGCCCGCCACCCCCACAGCCTGT	2
chrX_15841181_15841282_15841263_15841382_R	Pchrx_424	AGTCCCAAATCCAAATAAACTAGTTTTGTTCTTAAATGATTGTATATCTTATTTATTATGGTTGCTACATACTCGGATAGAAGGCTATGAACGCAGATGGGTTCGCAAGTCTGGCTGAAC	6
chrX_15841181_15841282_15841121_15841342_D	Pchrx_425	CCAGATCGGACTGGCTCCTCCTTTGGGAAGAACTCCGAAAGGAGGGAGAGGATGGGCCACGCAGATGGGTTCGCAAGTCTGGCTGAACCCTGTGTAGCCTGGAATTCTATTTAAAAATAT	2
chrX_15931689_15931763_15931667_15931786_S	Pchrx_426	AGAAATAAAAAACGGAAGCACAAAACCAAACCAAACCAAACCAAACCAAACCTAACCAAACCCAACCCAACCAACCCAACCCAATCCAAACAAAACAGTCTCCCTCTGAGCATCATTCAT	2
chrX_15931689_15931763_15931589_15931708_L	Pchrx_427	ACCAACACTGTTTTATAAGTAAAATAGAAAAAAAAAGATGTATTTTTCTTACTACGAAAACAACTGTATTCACTACAGAGAAATAAAAAACGGAAGCACAAAACCAAACCAAACCAAACC	3
chrX_15931689_15931763_15931744_15931863_R	Pchrx_428	AACCCAATCCAAACAAAACAGTCTCCCTCTGAGCATCATTCATCACTTTAACCATCTCCATGTATGTTTTTCCAAATCTGTATTCTGTATCTATCTATGAAGCCAGCTATCAAATAAAAT	3
chrX_15931689_15931763_15931629_15931823_D	Pchrx_429	TATTTTTCTTACTACGAAAACAACTGTATTCACTACAGAGAAATAAAAAACGGAAGCACAGTCTCCCTCTGAGCATCATTCATCACTTTAACCATCTCCATGTATGTTTTTCCAAATCTG	3
chrX_16094674_16094703_16094574_16094693_L	Pchrx_430	AGTTCATTCCTTCCATTTTGTCAGTATGATTACAACATCATGCCTCAGTTTAAACAGCTGTAGTCCATTGAGGGTTAGAACGTCAACATCCAAATATATATGTGTGTGTGTGTGTGTGTG	6
chrX_16094674_16094703_16094684_16094803_R	Pchrx_431	TGTGTGTGTGTGTGTGTGTGTATGTAGAGAAAGTTTATTGTTTATGGTTTTCTTTGTTTTTTATTTTGAGTCCACTAAATCTTTAATAGATTAGTATCTACTTCTACTGCAGAGGAAAAA	6
chrX_16094674_16094703_16094614_16094763_D	Pchrx_432	TGCCTCAGTTTAAACAGCTGTAGTCCATTGAGGGTTAGAACGTCAACATCCAAATATATATATGTAGAGAAAGTTTATTGTTTATGGTTTTCTTTGTTTTTTATTTTGAGTCCACTAAAT	3
chrX_16212943_16212978_16212843_16212962_L	Pchrx_433	AATATTGAGATGCCAAGCCTGCAAGAAAATGGTAACCTATTCAAGCATCCTGGCCAGAAAATATGGTTTGCAGCACCATGGTACGATGGTCATCCAGGTTTGTGTGTGTGTGTGTGTGTG	2
chrX_16212943_16212978_16212959_16213078_R	Pchrx_434	TGTGTGTGTGTGTGTGTGTGTTTCTGTAGTCTGGCTTAATTTCCTTTTATAACCAATGTTTCGCAATTTAAAAAATATTTTTGTTCCTGTTGTCTTAGGTCTAAATAGGAGCAAAAACAA	6
chrX_16212943_16212978_16212883_16213038_D	Pchrx_435	TCAAGCATCCTGGCCAGAAAATATGGTTTGCAGCACCATGGTACGATGGTCATCCAGGTTTTTCTGTAGTCTGGCTTAATTTCCTTTTATAACCAATGTTTCGCAATTTAAAAAATATTT	3
chrX_16219293_16219328_16219193_16219312_L	Pchrx_436	GGTAGCACATCAGTGAAATTACATTGTAAGCTACAAATTCTATTTTCAACAAAAGTAGGGAAACACAAAGCCAGATTGATTCCTAATTGGAGAGAAGACCTGTGTGTGTGTGTGTGTGTG	6
chrX_16219293_16219328_16219309_16219428_R	Pchrx_437	TGTGTGTGTGTGTGTGTGTGTATCTAAAGGCACTCTCCATTCTTACTTCAGAGCAAAGTAAATATGTCCTCAATGACCTGGATTTTCTACTGTGACCTGTACTCTAAACTGGGAAGTCAA	2
chrX_16219293_16219328_16219233_16219388_D	Pchrx_438	TATTTTCAACAAAAGTAGGGAAACACAAAGCCAGATTGATTCCTAATTGGAGAGAAGACCTATCTAAAGGCACTCTCCATTCTTACTTCAGAGCAAAGTAAATATGTCCTCAATGACCTG	3
chrX_16356509_16356544_16356409_16356528_L	Pchrx_439	TCTCTTTGCAAGCTCCCTTCACATGCTGCCTCCTTCATGGAACTGGTTTCCTCCTCTGTGCCTCTATGATAATTTTTAGGACATTTTGCCTTACTTATATTATAAACAGGCATACACACA	2
chrX_16356509_16356544_16356525_16356644_R	Pchrx_440	CACACACACACACACACACAGAATGAAGACTGTCTTGCTCATTTTTTCATGTCCCCTATCTCCAGTGCAATGACGGCTCATGGTAGTTCATCACCATATTCTCTGAACTACAAAAGCACT	2
chrX_16356509_16356544_16356449_16356604_D	Pchrx_441	AACTGGTTTCCTCCTCTGTGCCTCTATGATAATTTTTAGGACATTTTGCCTTACTTATATGAATGAAGACTGTCTTGCTCATTTTTTCATGTCCCCTATCTCCAGTGCAATGACGGCTCA	1
chrX_16487756_16487803_16487656_16487775_L	Pchrx_442	GTACCACACTGTGCCAGACTAGAATGGCCATCTTCAAATGAAAGCAGCCAATCTTCCTCTGGTTTCCTGGAGTGGAAGCTGTCTCCCCACCCTCCACCATGCACGCACGCGTGCACACAC	2
chrX_16487756_16487803_16487784_16487903_R	Pchrx_443	ACACACACACACACACACACTTACAGGTTCTCAGCCCAGAATCCTCTGACCTGGGAGGCCTAGGAGAGTACATCTCTCTCCCGTAATTCCCAGTAACTTAATCAGTTATCGCACTTATAA	2
chrX_16487756_16487803_16487696_16487863_D	Pchrx_444	AAAGCAGCCAATCTTCCTCTGGTTTCCTGGAGTGGAAGCTGTCTCCCCACCCTCCACCATTTACAGGTTCTCAGCCCAGAATCCTCTGACCTGGGAGGCCTAGGAGAGTACATCTCTCTC	1
chrX_16613286_16613315_16613186_16613305_L	Pchrx_445	AAACTTAAGTCATAAGCTAGATGTGTCTGGGTATATTTTCATTTAATTCAAGATATCCAGCTCTATCTTAGGACTAACCTATCTTTTTCAGCAATCTTTTACACACACACACACACACAC	6
chrX_16613286_16613315_16613296_16613415_R	Pchrx_446	ACACACACACACACACACACGTTTCTCACAGGGAAGAATTATCATATATTAGAGTCTTGCATGTTAAATTTTATGAAGTGGTATAAAATACAGACATGTCCCTATGTGTCTTGTTACATT	6
chrX_16613286_16613315_16613226_16613375_D	Pchrx_447	ATTTAATTCAAGATATCCAGCTCTATCTTAGGACTAACCTATCTTTTTCAGCAATCTTTTGTTTCTCACAGGGAAGAATTATCATATATTAGAGTCTTGCATGTTAAATTTTATGAAGTG	3
chrX_16713126_16713149_16713130_16713249_R	Pchrx_448	ACAACAACAACAACAACAACTCAACGAAATGAAAACATCACATGCAATCAGGAACTTGGCAGGGGTGAAGTGAGTGTAAGTACCCACTAAATACAAGGCACCAAAATCTAATTTTTGAAA	12
chrX_16804858_16805011_16804876_16804995_S	Pchrx_449	GTGGGACCGCGATGGATGGGGTGGGAAGGGACGACGGTTGGGGTTTGGCGGCGCGCGGCGGGGAAGCCGGGAGGGAGGGCAGGGGGCGCACGCGGTTCTAAGGGAGAAGGGGTGCGAGGC	10
chrX_16804858_16805011_16804758_16804877_L	Pchrx_450	TTGGGCTCCCTTTTTCAGGGTCCACCTCTTCTCTCTCCCTGGTTACCTATAGCCACGGGACGAACATCCGGTCTTCTTCCCTCCCGGGGGTGACGACAGTGGGAGCAGGTGGGGGGGGGT	1
chrX_16804858_16805011_16804992_16805111_R	Pchrx_451	AGGCGGGGGTGCGCCAGGTGTGACAGCCACGTGCGGCCAGCACCGCGGGGATCCGGGCGCCAGGCGTTCCTTCTCCCAGTCACCGCCGTCACCGTGCTCCCGGCGCTGAGCGCCGCCGTC	5
chrX_16804858_16805011_16804798_16805071_D	Pchrx_452	GGTTACCTATAGCCACGGGACGAACATCCGGTCTTCTTCCCTCCCGGGGGTGACGACAGTTGACAGCCACGTGCGGCCAGCACCGCGGGGATCCGGGCGCCAGGCGTTCCTTCTCCCAGT	1
chrX_16964794_16964940_16964694_16964813_L	Pchrx_453	GGGAGGCGGGGGCGGGGCCGGGGTGACATCTCAGGCTGTGATTGGGCCGCGCCGCGCCTGTCTCCATGTGCCGCGCAGCTGAGGCACAACATTCAAGCCCGGGGGTGGGGCCGGCGCGCG	10
chrX_16964794_16964940_16964734_16965000_D	Pchrx_454	ATTGGGCCGCGCCGCGCCTGTCTCCATGTGCCGCGCAGCTGAGGCACAACATTCAAGCCCCCCCAGCTAGGGACAGGGCTCCGCCGCGCCCCCTTGCTGGCCCCATGGAGGCGGCAGCGG	10
chrX_16964987_16965037_16965018_16965137_R	Pchrx_455	GCGGCAGCGGCAGCGGCGGGCGGGGGCTGTGGCTCCGGGCCGCCGCCGCTGCTGCTGAGCGAGGGCGAGCAGCAGTGCTACTCCGAGCTCTTCGCGCGCTGTGCCGGCGCCGCGGGCGGG	10
chrX_16964987_16965037_16964927_16965097_D	Pchrx_456	CGGACGCAGCAGCACCCCAGCTAGGGACAGGGCTCCGCCGCGCCCCCTTGCTGGCCCCATCGGGGGCTGTGGCTCCGGGCCGCCGCCGCTGCTGCTGAGCGAGGGCGAGCAGCAGTGCTA	10
chrX_16965120_16965215_16965020_16965139_L	Pchrx_457	GGCAGCGGCAGCGGCGGGCGGGGGCTGTGGCTCCGGGCCGCCGCCGCTGCTGCTGAGCGAGGGCGAGCAGCAGTGCTACTCCGAGCTCTTCGCGCGCTGTGCCGGCGCCGCGGGCGGGGG	10
chrX_16965120_16965215_16965196_16965315_R	Pchrx_458	CCGCCGGCCCCGTGGCTGACCTGTTTCGGGCATCGCAGCTGCCCGCCGAGACGCTGCACCAGGTGGGTCCCTCCGCCTCCTGTCCCTGCGGGTCTGTGGGGCAGTGTGTGCGGGGGCGGA	10
chrX_16965120_16965215_16965060_16965275_D	Pchrx_459	CCGCCGCTGCTGCTGAGCGAGGGCGAGCAGCAGTGCTACTCCGAGCTCTTCGCGCGCTGTCTGTTTCGGGCATCGCAGCTGCCCGCCGAGACGCTGCACCAGGTGGGTCCCTCCGCCTCC	5
chrX_17031748_17031787_17031648_17031767_L	Pchrx_460	CTTTTGAGTGTGACAACCAGTTTGGTAATTCATAGAAAAGACAGGATAGGAAGCCCAAGGGTAAAGAAAGAAGCCCAGGAGGTAAGGTTGTAGCTGGCTCTGTGTGTGTGTGTGTGTGTG	2
chrX_17031748_17031787_17031768_17031887_R	Pchrx_461	TGTGTGTGTGTGTGTGTGTGTCCACACAGTGTCTCTGTATTTTGAACACTAAATACTATGTTGGGATGTCTCATTAAGCTAAGGTCAACTCATCCTTTCTGACTGACGTCCAACCCAATC	2
chrX_17031748_17031787_17031688_17031847_D	Pchrx_462	ACAGGATAGGAAGCCCAAGGGTAAAGAAAGAAGCCCAGGAGGTAAGGTTGTAGCTGGCTCTCCACACAGTGTCTCTGTATTTTGAACACTAAATACTATGTTGGGATGTCTCATTAAGCT	1
chrX_17048436_17048479_17048336_17048455_L	Pchrx_463	TTCCTTTGGATAAAGAGCTCTTATTTTGTTCTCTGTCTGCAGCTGTTGCCTTGTGTAGTGTCTCTGGGTCCTGTGCTGGGGAAGTTATATTCTCAAAGAAGGGTGTGTGTGTGTGTGTGT	2
chrX_17048436_17048479_17048460_17048579_R	Pchrx_464	GTGTGTGCACGCGCGGGTGTGCAGGTTTACTATTTGACACTAAAGAGGAAGTGGGGCAGTTTGTATAACATTTCAGTCATCTAACTCGGGAATAAGGAACATTTTTGCACAGGCACTTCT	2
chrX_17048436_17048479_17048376_17048539_D	Pchrx_465	AGCTGTTGCCTTGTGTAGTGTCTCTGGGTCCTGTGCTGGGGAAGTTATATTCTCAAAGAAGCAGGTTTACTATTTGACACTAAAGAGGAAGTGGGGCAGTTTGTATAACATTTCAGTCAT	1
chrX_17183173_17183204_17183073_17183192_L	Pchrx_466	AGTTATCTTTTATGTCCTTAGCTCCCCTTCTCCCATTTTCTGCAGGGGTTATTTCTAACCGTCTTCATTTTCCTAGACATTCCACCACCACCACCACCACCACACACACACACATACACA	2
chrX_17183173_17183204_17183185_17183304_R	Pchrx_467	CATACACACACACTCACACACCACTTGAACTGAATTTACAGGAAATACACTTGTCATTATTTTCATAGAGAAACCATCAGATGGGAAATTCTTCAGCTTCTGACCACCAAACTTACTAAG	6
chrX_17183173_17183204_17183113_17183264_D	Pchrx_468	TGCAGGGGTTATTTCTAACCGTCTTCATTTTCCTAGACATTCCACCACCACCACCACCACCCACTTGAACTGAATTTACAGGAAATACACTTGTCATTATTTTCATAGAGAAACCATCAG	1
chrX_17192902_17192946_17192865_17192984_S	Pchrx_469	CCTCAGCTGTGCTGGCAGGGCTGCTTTTCAATGGAGCCTGCTGTCACTGCTGCTGCCGCCGCCGCTGCTGCTGCTGCTGCTATTTTTCTAGAAGCCAAAGCAGATCCTCACATCAGAGCT	2
chrX_17192902_17192946_17192927_17193046_R	Pchrx_470	CGCTGCTGCTGCTGCTGCTATTTTTCTAGAAGCCAAAGCAGATCCTCACATCAGAGCTTCAGCTCCCTGCTGCCTGTCAGTCACAGCTGCATGACTGAGACTGAGGGACCAGATGCCTGG	1
chrX_17192902_17192946_17192842_17193006_D	Pchrx_471	GTCCCTGGGCAGCGGGGCATCAACCTCAGCTGTGCTGGCAGGGCTGCTTTTCAATGGAGCTTTTTCTAGAAGCCAAAGCAGATCCTCACATCAGAGCTTCAGCTCCCTGCTGCCTGTCAG	1
chrX_17198748_17198785_17198648_17198767_L	Pchrx_472	ATATCCAGTCTCGGTTGATGTTCCACCTGAAAAACATAGTCCAACAGACAAAAAAGAAAGAAATTAGCACTTCAGGCTTTGGTTCTCTCTCTCTCTCTCTCACACACACACACACACGCA	2
chrX_17198748_17198785_17198766_17198885_R	Pchrx_473	CACACACACATGCACACACAGAAATGCCAAAAGAAAATTGTGGGGGCAAGTAAAATGTTACAACACTTCGTCAAAATCCTTTCGCCTACCACTTTTCCTGTCAGTAACCTCCACACAGAT	2
chrX_17198748_17198785_17198688_17198845_D	Pchrx_474	CCAACAGACAAAAAAGAAAGAAATTAGCACTTCAGGCTTTGGTTCTCTCTCTCTCTCTCTGAAATGCCAAAAGAAAATTGTGGGGGCAAGTAAAATGTTACAACACTTCGTCAAAATCCT	3
chrX_17304161_17304196_17304061_17304180_L	Pchrx_475	TTTGTGACCTGGATGGCTGATAAAGGATACAAATAGGGGAAGCCAAGAGAGACCAGACTAGAAGGAAGAGGAGGCTCTAGAAGGACAGCAAATAGATGATGAGGGGGTGTGTGTTTGTGT	2
chrX_17304161_17304196_17304177_17304296_R	Pchrx_476	GTGTGTGTGCATGTGTGTGTACGTTGGGGGTGCTAGCATAAAAGCAAGAGAACAAAAAACACACAGAGAGAAGATGGTTGCCACAAGGAGTAAACTTTGGGGAAAAAATATGTTTTGAAG	2
chrX_17304161_17304196_17304101_17304256_D	Pchrx_477	AGCCAAGAGAGACCAGACTAGAAGGAAGAGGAGGCTCTAGAAGGACAGCAAATAGATGATACGTTGGGGGTGCTAGCATAAAAGCAAGAGAACAAAAAACACACAGAGAGAAGATGGTTG	1
chrX_17393453_17393510_17393353_17393472_L	Pchrx_478	CAGCCAGGGAGAGAGATCCCGGGCGCAATCGCTCCCCGGAGCGGCCGAGGGGCGCGCGGGGAGAGGCCTGCGCCGGGGTACTTTCAAACTGAGGCGCGCGCACACACTCACACCCACCCA	20
chrX_17394078_17394230_17393978_17394097_L	Pchrx_479	AGCCGCCGCCGCCCTTGCAGCCGCCGGGCCGGAGGGACCTGGACGAGGTCGAGGCGCCAGGGCCAGAGGAGCCAGCCCGCGCCGTCCCTGCACCTTCAGGGCTGCCACCGCCGCCGCCGC	10
chrX_17394078_17394230_17394211_17394330_R	Pchrx_480	TCGGCGGCGGCGGCGGCGGCCGTGCTGCTCATGCTGGACCTATGCGCGGTCAGCAACGCCGCTCTGGCCCGTGTCCTCCGGCAGCTCTCGGACGTGGCCCGGCACGCTTGCAGCCTCTTC	10
chrX_17394078_17394230_17394018_17394290_D	Pchrx_481	GGACGAGGTCGAGGCGCCAGGGCCAGAGGAGCCAGCCCGCGCCGTCCCTGCACCTTCAGGCGTGCTGCTCATGCTGGACCTATGCGCGGTCAGCAACGCCGCTCTGGCCCGTGTCCTCCG	5
chrX_17438430_17438729_17438521_17438640_S	Pchrx_482	CCACCCATCTATGAATCCACCCGTCAATTCATTCTTCCATCCACTCACTTACTGAACTATCCATGTACCCATCCACCCATCTATTCATCCACTCATCCATTCTTGCACCCATCTACCCAT	2
chrX_17438430_17438729_17438330_17438449_L	Pchrx_483	AAAAATAATTTGCCAAAGCATATAATTTATTTGCTAGTGCTTTGTTCATTCATCCATTCACCCATTAACCTGACTTCCATCTTCTTATTCCCTATCTGCTCATCCGTCCACCCCTGCACC	3
chrX_17438430_17438729_17438710_17438829_R	Pchrx_484	TGTCCATTCATCCATCCATCTGTCGTTCACCAGACAGATGCTGAAGGCCTTTGATGGTCTTGCACTTATCTTGGCATTTTAAATATAAAGTTGGCAAAGTAGTTCCTGTCTTCTTAAAGC	1
chrX_17438430_17438729_17438370_17438789_D	Pchrx_485	TTTGTTCATTCATCCATTCACCCATTAACCTGACTTCCATCTTCTTATTCCCTATCTGCTTGTCGTTCACCAGACAGATGCTGAAGGCCTTTGATGGTCTTGCACTTATCTTGGCATTTT	1
chrX_17447348_17447381_17447248_17447367_L	Pchrx_486	TATCCTTGGAAATCAACTCCTTATTAGGGGGGAAGTTCCTAAAGAAAGGATAATGAAGTCTGCTAAAGAAAAGATGCATCTGCCTGTGTGTACTGGGGGATGTGTGTGTGTGTGTGTGTG	2
chrX_17447348_17447381_17447362_17447481_R	Pchrx_487	TGTGTGTGTGTGTGTGTGTGCACACGTGCGCGCGCGCTATACAGATCAAACCATTGCAGACCTGCAATGTTTTCCAAGTGCTTTAATGTTTAATTCTCTTTGATTTGATCCACGGCGTCA	2
chrX_17447348_17447381_17447288_17447441_D	Pchrx_488	AAAGAAAGGATAATGAAGTCTGCTAAAGAAAAGATGCATCTGCCTGTGTGTACTGGGGGACACACGTGCGCGCGCGCTATACAGATCAAACCATTGCAGACCTGCAATGTTTTCCAAGTG	1
chrX_17490373_17490482_17490273_17490392_L	Pchrx_489	GTGTTAAGATCAAGGCACTTAGTTGTATGTGAAATGTGATCAGGGAATGCACCAAGGATTCGGCATCTTGGGGGCATTATCTCTGATCCTAAGGTAGATCAGAGAAAGTCAAAGGGAAGG	2
chrX_17490373_17490482_17490463_17490582_R	Pchrx_490	AGAGACAGAGAGAGACAGAGACAAGAGACATAGCTGGGCTGTTTAGGATTATGAAAAAGCATATCTGTAGTGCCCTGTTAAAGATGAAAATTTTACCCCAACCCCATTCTTCAGGCTCCC	2
chrX_17490373_17490482_17490313_17490542_D	Pchrx_491	CAGGGAATGCACCAAGGATTCGGCATCTTGGGGGCATTATCTCTGATCCTAAGGTAGATCACAAGAGACATAGCTGGGCTGTTTAGGATTATGAAAAAGCATATCTGTAGTGCCCTGTTA	1
chrX_17534680_17534729_17534580_17534699_L	Pchrx_492	GGGTCTGGCTTCTGCAAATGGACCCAAGCATTTATACCCTCATGTGCACACATGCCCCTCCTCTGCCAATAAATATTCTTGAAAGGGGATTTAACTTACAACACACACACACGCGCACAC	2
chrX_17534680_17534729_17534710_17534829_R	Pchrx_493	ACACACACACACACACACACGAAGAAAACACTGACCATCTTTGTTACCAATGTGTTATTTTCATTAGATTGAGGAGTGTACAGGAGGGGAGAGATGTTTCATTTGTGCCTGTGTGATATC	2
chrX_17534680_17534729_17534620_17534789_D	Pchrx_494	CATGTGCACACATGCCCCTCCTCTGCCAATAAATATTCTTGAAAGGGGATTTAACTTACAGAAGAAAACACTGACCATCTTTGTTACCAATGTGTTATTTTCATTAGATTGAGGAGTGTA	3
chrX_17534897_17534928_17534797_17534916_L	Pchrx_495	GGAGAGATGTTTCATTTGTGCCTGTGTGATATCTTCCTATGTCTGCTTGACCTTTCAACCTCCACATACTGCCAACTTGGCCCCAGTGTAATTCAAATGGCACACACACACACACACACG	2
chrX_17534897_17534928_17534909_17535028_R	Pchrx_496	CACACACGTGCACATACACATTTTAACCCAGGAATGGGAATATATGGATCTACAGCCTTAAAAGCAAAAGCTTGTTGCATGGCTAGCCCAGAACTCAAACAAAGCTCCCACATTTGTGTC	2
chrX_17534897_17534928_17534837_17534988_D	Pchrx_497	GTCTGCTTGACCTTTCAACCTCCACATACTGCCAACTTGGCCCCAGTGTAATTCAAATGGTTTTAACCCAGGAATGGGAATATATGGATCTACAGCCTTAAAAGCAAAAGCTTGTTGCAT	1
chrX_17610132_17610165_17610032_17610151_L	Pchrx_498	AAACTAAAGCTTCTGACTCTCGTGGTTCCTGGATAGTCTTGTGTTTCTGTGTGTTTGCATCATACTGCGACTGTGCATCTGAGATGGAGTGGTCCACTGATGTGTGTGTGTGTGTGTGTG	2
chrX_17610132_17610165_17610146_17610265_R	Pchrx_499	TGTGTGTGTGTGTACATGTGCATGCAAATACACATATGTATAATAGTGTGCAGTCACTGTAATAATCACTGTATACCTGTCTATCTCTGTCATTTTATTTAGGCATAGTCCATAGACTCA	6
chrX_17610132_17610165_17610072_17610225_D	Pchrx_500	GTGTTTCTGTGTGTTTGCATCATACTGCGACTGTGCATCTGAGATGGAGTGGTCCACTGACATGCAAATACACATATGTATAATAGTGTGCAGTCACTGTAATAATCACTGTATACCTGT	1
chrX_17618392_17618437_17618292_17618411_L	Pchrx_501	AGGAGGATGACTCTTGAGTTAGGTTTCCCAAGACCTTGAATAAAAAAGTTTGCGCTGGAAAAGTTAAATGATGCTGCCAACCCCAGGGGGCAAGGCAGCTGAGACAGAGAGAGACAGAGA	2
chrX_17618392_17618437_17618418_17618537_R	Pchrx_502	GAGAGAGAGAGAGAGAGTGAGTTGGGGATTGTGGCTCTTTGGCATCTCAAAAGGAGCTTGAATGTCAGACAGGGTGTGGAGGACAGCAAGAAGAGATCAGTGTGTAAAATATTCCAATGG	2
chrX_17618392_17618437_17618332_17618497_D	Pchrx_503	TAAAAAAGTTTGCGCTGGAAAAGTTAAATGATGCTGCCAACCCCAGGGGGCAAGGCAGCTGTTGGGGATTGTGGCTCTTTGGCATCTCAAAAGGAGCTTGAATGTCAGACAGGGTGTGGA	1
chrX_17738035_17738116_17737935_17738054_L	Pchrx_504	TCAGAGCTTGTAGTCAGGTCACTATCCTGTCGACACTTTGCAGTCCATTGTTATTCAAGGAAGGAATCGCCTACAAAATGAAGCCTCTGGTGGTGGGGGGTTTCTCTTTATTGCTCATTC	2
chrX_17738035_17738116_17738097_17738216_R	Pchrx_505	TTTCTCTCTCTCTCTCTCTCTGTATGCACCAAACTTTTTTTCTTTTTGGAAGTTACCTAGGAAACAAAGTCTTTTGTTCTCGAACTTTATTTGAGCTATTCGCTTCGCTGGGAATCTGCA	6
chrX_17738035_17738116_17737975_17738176_D	Pchrx_506	CAGTCCATTGTTATTCAAGGAAGGAATCGCCTACAAAATGAAGCCTCTGGTGGTGGGGGGTGTATGCACCAAACTTTTTTTCTTTTTGGAAGTTACCTAGGAAACAAAGTCTTTTGTTCT	1
chrX_17752613_17752662_17752513_17752632_L	Pchrx_507	TTCTTCTACTATTTGTTTTCACTACCAAACTGTGTTACTAAATTTCTTGTCATCCTTGTATGTAAAATGGGTGCTGGGGGTGGAGGGGTATAAGAGGAGGGAGAGTCAGAGAGAGTGTGT	2
chrX_17752613_17752662_17752643_17752762_R	Pchrx_508	GTGAGTGTGAGTGTGTGTGTACGCACACACACTGGGGATAGATAAGCTACCTGGTAAAGGGTTTGAACATTTACAAAATGTCACACTTTTTCTTAAAAGAAAAATATTTTGGGGTTTGAA	6
chrX_17752613_17752662_17752553_17752722_D	Pchrx_509	AATTTCTTGTCATCCTTGTATGTAAAATGGGTGCTGGGGGTGGAGGGGTATAAGAGGAGGACGCACACACACTGGGGATAGATAAGCTACCTGGTAAAGGGTTTGAACATTTACAAAATG	1
chrX_17755327_17755452_17755227_17755346_L	Pchrx_510	TCCTGCGCAGCCGCAGAAACCACTCAGCGCGCGAGTCTCTGAAAGGCCTAACGTCCATTTTCAATCCTGCGGGTCTTGCGAAGGAAAACCTGAGGTAAGAGGCCCCGCCCCACAGCCATC	2
chrX_17755327_17755452_17755433_17755552_R	Pchrx_511	CTTAGCAAATTCCCGCCCTCACCCAAGGACTGGGAGAGCACCCGCGGATTGGCCGATCAACGGTGACGCCTGTCAGTGGCCAGACTCCGATTGGTCAGCGGGTAGTCCCGCCCCCCCCCC	2
chrX_17755327_17755452_17755267_17755512_D	Pchrx_512	GAAAGGCCTAACGTCCATTTTCAATCCTGCGGGTCTTGCGAAGGAAAACCTGAGGTAAGAACCCAAGGACTGGGAGAGCACCCGCGGATTGGCCGATCAACGGTGACGCCTGTCAGTGGC	1
chrX_17755543_17755568_17755443_17755562_L	Pchrx_513	TCCCGCCCTCACCCAAGGACTGGGAGAGCACCCGCGGATTGGCCGATCAACGGTGACGCCTGTCAGTGGCCAGACTCCGATTGGTCAGCGGGTAGTCCCGCCCCCCCCCCCCCCCCCCCC	10
chrX_17755543_17755568_17755549_17755668_R	Pchrx_514	CCCCCCCCCCCCCCCCCCCCAACCGCGAGTGTGGGAATTCGGCGTCGCGGGAGCTCTCTGATCCACTCAGGGGTCAGGGCATCACTGGTCTCGCGTGCGCGTGACCAGGCCCGGTTTCCG	10
chrX_17755543_17755568_17755483_17755628_D	Pchrx_515	GGCCGATCAACGGTGACGCCTGTCAGTGGCCAGACTCCGATTGGTCAGCGGGTAGTCCCGAACCGCGAGTGTGGGAATTCGGCGTCGCGGGAGCTCTCTGATCCACTCAGGGGTCAGGGC	1
chrX_17833444_17833483_17833344_17833463_L	Pchrx_516	TCTGGCTAGTTAGCAATAACGATTATAGGTATTATTTCCTATTTTATTGGGGGAAGAGTTCCAGAATGCATGTGTTTGCACACATACATGTGCACACGTGCACACACACACACACACACA	2
chrX_17833444_17833483_17833464_17833583_R	Pchrx_517	CACACACACACACACACACAGAGTGGCCAAGTAGGAGTGAAGCCACCTGTTGTCCCTCTAATAGTCAAGGGGGATCCTTAAATCAGGATTCTCCCTCCTCACCTGTTCCACCTCAGGTAT	2
chrX_17833444_17833483_17833384_17833543_D	Pchrx_518	ATTTTATTGGGGGAAGAGTTCCAGAATGCATGTGTTTGCACACATACATGTGCACACGTGGAGTGGCCAAGTAGGAGTGAAGCCACCTGTTGTCCCTCTAATAGTCAAGGGGGATCCTTA	1
chrX_17874957_17875000_17874857_17874976_L	Pchrx_519	GCAGGGGCTGGGAGAGAACACCAAAGTCACATACTTCTTCCAATAACAATTCTGGGTTTGAATCTAATTTGGTGAAGCAGATACAGAAACGTGATCAAATTATGTGTGCCTGTGTCTGTG	2
chrX_17874957_17875000_17874981_17875100_R	Pchrx_520	CATGTGTGTTCGTGTGTGTGTTCTTGGCAGGAGAGAGGAGGGTCATGTGTGAACTCCAGAAGTACTAACCTGGCCGCCAAAATCAGCTTCTCACCAGCTGCCATCAGAGGACAGTGAAGT	2
chrX_17874957_17875000_17874897_17875060_D	Pchrx_521	CAATAACAATTCTGGGTTTGAATCTAATTTGGTGAAGCAGATACAGAAACGTGATCAAATTTCTTGGCAGGAGAGAGGAGGGTCATGTGTGAACTCCAGAAGTACTAACCTGGCCGCCAA	1
chrX_17879378_17879427_17879318_17879487_D	Pchrx_522	CGCGGTGGGAGCCGCCGTCGCCGCTGTCACCGAGTCGCTGTCGCCGCCGCCGCTGCTGGTCGGCGCCCGGCCTTTACTATATACACCAAGGGGTGGGAGGAGGCGGGGAAGGGGAGGGCT	20
chrX_17879457_17879681_17879510_17879629_S	Pchrx_523	GGAGCAGGAGGGGGGCGAAAGGGTACCCGAGGAGGCGGCGGCGGAGGAGGGACAGGTGATCTCGCCCACGGGGAGGGCGTGGCCGTGGGCGGCGCGGGGTGCCAGGAAGAAGGGGTGTCG	10
chrX_17879457_17879681_17879357_17879476_L	Pchrx_524	GTCGCCGCCGCCGCTGCTGGTTGTGCGTGAGCGTGTGTGCGCCTGTGTCCTGGCGAGTGTGTGTCTGCGTGCGGCGCCCGGCCTTTACTATATACACCAAGGGGTGGGAGGAGGCGGGGA	1
chrX_17879457_17879681_17879662_17879781_R	Pchrx_525	GGGGAGGGCCGGAGGAGCTGGGACCCTACTGCCTCCCGGCGGGCTGGGGACCATTCCAGACCCCAGGATGGAGAAGAGCGAGGAACAGAGCCCAGAAGGGAGGAAGTGGCTGGCTGATGG	1
chrX_17879457_17879681_17879397_17879741_D	Pchrx_526	GCCTGTGTCCTGGCGAGTGTGTGTCTGCGTGCGGCGCCCGGCCTTTACTATATACACCAAGGACCCTACTGCCTCCCGGCGGGCTGGGGACCATTCCAGACCCCAGGATGGAGAAGAGCG	1
chrX_17948795_17948836_17948695_17948814_L	Pchrx_527	GATGCTCCCTCTTAAGCATGTGAAGTGATCACTGCAGAACACATAATGTGCCACCCACACTGTCACGACATTCCAGCTATTATTATTGGTGTACGTGCAGCACACACACACATAAATACA	2
chrX_17948795_17948836_17948817_17948936_R	Pchrx_528	AACACACAAACACACACACACCATGGACAGGAAGCAAATTACCATTGCCATTGCCATTACTATGTGCACATAAATGAATTGGCCTCGGGTGCCTCTCTTTATGCTTATTTGAAAACAGTA	2
chrX_17948795_17948836_17948735_17948896_D	Pchrx_529	ACATAATGTGCCACCCACACTGTCACGACATTCCAGCTATTATTATTGGTGTACGTGCAGCCATGGACAGGAAGCAAATTACCATTGCCATTGCCATTACTATGTGCACATAAATGAATT	1
chrX_18027139_18027174_18027039_18027158_L	Pchrx_530	CCTGCCAAAACCAGTGAGGAAATTAGTGGAGAAGATCAGTAACATCAAACAAGTTAAACAACAGTGAGAATGAGAATGAAAGTGAGGATGAGGACAAGAATGTGTGTGTGTGTTTGTTTG	6
chrX_18027139_18027174_18027155_18027274_R	Pchrx_531	TTTGTATCTGTGTGTGTGTGAGAGAGAGAGGGAGAGAGAGAGAATCTACACTTTAAAGAGCACTAAAATTTCAAAACATACTAGAAACATACTCAAAATAATACAGATAGGTATAAACCT	6
chrX_18027139_18027174_18027079_18027234_D	Pchrx_532	AACATCAAACAAGTTAAACAACAGTGAGAATGAGAATGAAAGTGAGGATGAGGACAAGAAAGAGAGAGAGGGAGAGAGAGAGAATCTACACTTTAAAGAGCACTAAAATTTCAAAACATA	3
chrX_18234689_18234784_18234678_18234797_S	Pchrx_533	GCCGCCTGGAAAATTTGGTTGTGTGGCTGTGTCATCAGTGGGATTATCTGCTGTGACATAAGTGGAATCATCTGCTATGTCATTAGTGGAATTATCTGCTGTTTCAGAAACTTCCACCAT	2
chrX_18234689_18234784_18234589_18234708_L	Pchrx_534	AATGGGGACCAGAGAGTAAAATTTTGCCAAGGATGAAATTTAACAAAATTACCATATGACATTTGGAGTGGACGGTGATGGCCATCATTGCCGCCTGGAAAATTTGGTTGTGTGGCTGTG	1
chrX_18234689_18234784_18234765_18234884_R	Pchrx_535	GGAATTATCTGCTGTTTCAGAAACTTCCACCATCTCAATACTGCAATCATTGTTATCATCACTGTCGTCGACAGTTATAATAACAAAATCTAAGAATAAGCAAAGAGGAAGATTAGATTC	3
chrX_18234689_18234784_18234629_18234844_D	Pchrx_536	TAACAAAATTACCATATGACATTTGGAGTGGACGGTGATGGCCATCATTGCCGCCTGGAAAAACTTCCACCATCTCAATACTGCAATCATTGTTATCATCACTGTCGTCGACAGTTATAA	1
chrX_18239179_18239240_18239221_18239340_R	Pchrx_537	TAGAGATAGAGATAGAGATAATGAACTGGAAGCCAACAGTGTAATTCTGCTCGTCCCAAAACGCACATCATAAAAAAAAAGTCCAATGTAAGAGACTTTCTAAATCTTCCTGCGGGACTC	6
chrX_18239179_18239240_18239119_18239300_D	Pchrx_538	ACTTTCTTAAAGAGTCCCTTTTACAAAAATATACATATGTATGTATATATATATTTGTACATGAACTGGAAGCCAACAGTGTAATTCTGCTCGTCCCAAAACGCACATCATAAAAAAAAA	6
chrX_18245783_18245814_18245683_18245802_L	Pchrx_539	TTGTAAGGACAGGGAAAGGCCCAGAGGAGCTGCAGAGCAGCACCGAGCTCCGGCCATCGGTTGTGAAAGCTGGATCCCATGTGTTCATGGGCACAGACACGTGTCTGTGTGTGAGTGTGT	2
chrX_18245783_18245814_18245795_18245914_R	Pchrx_540	GAGTGTGTGCATGCGTGTGTCAGAGAGAAAAAGAGAGAGGAGGGAGGGAGGAAGATGGATGGGGTTGAGATGGCGATGAAAAGGGGAGACAGGCTGAGCATGGGACAGAGTGACAGGCTA	2
chrX_18245783_18245814_18245723_18245874_D	Pchrx_541	CACCGAGCTCCGGCCATCGGTTGTGAAAGCTGGATCCCATGTGTTCATGGGCACAGACACCAGAGAGAAAAAGAGAGAGGAGGGAGGGAGGAAGATGGATGGGGTTGAGATGGCGATGAA	1
chrX_18409070_18409144_18409048_18409167_S	Pchrx_542	GAACCCCAGTTCATCAGTGTTACAAAGTGAAGCAAAGCAAACCTAGTCAAACCAAACCAACCCAAACCTAACCTAACTCGACCTATTCCAACCAAGGAAACAAATCTCTTTCTCTTTAAG	2
chrX_18409070_18409144_18408970_18409089_L	Pchrx_543	CCCCCTGAAACAGACTCCACTCACTGGGCGATGCCTTCTTGGAAGACCTAAATCTTTTGAAAATTTTCCAGTTATGTAGAACCCCAGTTCATCAGTGTTACAAAGTGAAGCAAAGCAAAC	1
chrX_18409070_18409144_18409125_18409244_R	Pchrx_544	TCGACCTATTCCAACCAAGGAAACAAATCTCTTTCTCTTTAAGAAAAAAAACCAGAAACAACAACAACAACAACAAACAAACAAAAAAAACCCCCGCTCTTGTAAAATAACTTACAGGTA	3
chrX_18409070_18409144_18409010_18409204_D	Pchrx_545	GGAAGACCTAAATCTTTTGAAAATTTTCCAGTTATGTAGAACCCCAGTTCATCAGTGTTAAAACAAATCTCTTTCTCTTTAAGAAAAAAAACCAGAAACAACAACAACAACAACAAACAA	3
chrX_18442844_18442870_18442798_18442917_S	Pchrx_546	GATCTTGTGTGGCAGAGCATCGGACCGAAGCGGAGGTGTGGGTCGTTGCTGCTGCTGCTGCTGCTACTGCTGCAACAGCTCTTTGCACGCGCCCAGCTGCTGTGTAAGGAATCCTCAGGC	2
chrX_18442844_18442870_18442744_18442863_L	Pchrx_547	CTTTACATTTGTACTGGTTGGGCGATGACTTCATTGCTTTCAAGCCAGCTGGGGGATCTTGTGTGGCAGAGCATCGGACCGAAGCGGAGGTGTGGGTCGTTGCTGCTGCTGCTGCTGCTA	1
chrX_18442844_18442870_18442851_18442970_R	Pchrx_548	GCTGCTGCTGCTACTGCTGCAACAGCTCTTTGCACGCGCCCAGCTGCTGTGTAAGGAATCCTCAGGCTGCTAGGTCTTTGCGCCTAACTCACCCAAGGGACCGCAAGCTGCTGGATGAGT	1
chrX_18442844_18442870_18442784_18442930_D	Pchrx_549	CAAGCCAGCTGGGGGATCTTGTGTGGCAGAGCATCGGACCGAAGCGGAGGTGTGGGTCGTAACAGCTCTTTGCACGCGCCCAGCTGCTGTGTAAGGAATCCTCAGGCTGCTAGGTCTTTG	1
chrX_18442989_18443018_18442889_18443008_L	Pchrx_550	CCCAGCTGCTGTGTAAGGAATCCTCAGGCTGCTAGGTCTTTGCGCCTAACTCACCCAAGGGACCGCAAGCTGCTGGATGAGTGTACGTGTGAGTGTGTGTTGTGTGTGTGCATATGTGCG	2
chrX_18442989_18443018_18442999_18443118_R	Pchrx_551	CATATGTGCGTGTGTGTGTGCACACGCAGCGGCAACAGTTGGGCAGCAGCAGCAATGGACTTCGATATCATTTTTACCAACAACAGAGATAAACCATCCTCCATCCTGTATTTCTCAGCT	2
chrX_18442989_18443018_18442929_18443078_D	Pchrx_552	TGCGCCTAACTCACCCAAGGGACCGCAAGCTGCTGGATGAGTGTACGTGTGAGTGTGTGTCACACGCAGCGGCAACAGTTGGGCAGCAGCAGCAATGGACTTCGATATCATTTTTACCAA	1
chrX_18690421_18690446_18690321_18690440_L	Pchrx_553	ATCAAGTTAACCCACAGAGTTACCTGCCTCAACAAGGAAGTCTCATGGAAGATACTAGCATCAACTGAGATTCAGTTCGCGAGGAAGATACTTTTCGTTCTTTTTTTTTTTTTTTTTTTT	12
chrX_18694956_18695045_18694942_18695061_S	Pchrx_554	GCCAAGTTCCCACACTTAACCTCTGTGCAGAAAAGAAGCTGGTGTCCCTCTGTTGCATGCTTAACCTCTGTGCAGAAAAGAAGCTGGTGTCCCTCTGTTGCATGCGACACAGGTATCTGC	2
chrX_18694956_18695045_18694856_18694975_L	Pchrx_555	TTGGATGGTGTCTCTAGGAAATGCTTTGCTCTCCAGCCCCCCACATCCCGATTTTTCTGTCTGCCCCTGGGTATAAAGGTATGTTTGCCAAGTTCCCACACTTAACCTCTGTGCAGAAAA	1
chrX_18694956_18695045_18695026_18695145_R	Pchrx_556	TGGTGTCCCTCTGTTGCATGCGACACAGGTATCTGCCTTTGGTGAAAAACTCTTGTTCCTTTTCTCCATTCCAGGAGGGAAACTGTGTTCTGTTCTCCCCGCCGCCCCTCGCAAGGTGTC	1
chrX_18694956_18695045_18694896_18695105_D	Pchrx_557	CCACATCCCGATTTTTCTGTCTGCCCCTGGGTATAAAGGTATGTTTGCCAAGTTCCCACACGACACAGGTATCTGCCTTTGGTGAAAAACTCTTGTTCCTTTTCTCCATTCCAGGAGGGA	1
chrX_18718360_18718407_18718260_18718379_L	Pchrx_558	CCCGGCTGAAAGGCAAAGCAGCCTGGCCCTGTTCTAGTTATTTCTTTGTGTATATATGTTTGTTTATTTATTTAAGCAAGAGCTCTCTCTGCAGAGTGGGGTGTGTGTGTGTGTGTGTGT	2
chrX_18718360_18718407_18718388_18718507_R	Pchrx_559	GTGTGTGTGTGTGTTTGTGTGGGGTGCTTCAGAGAGGGCTGAAATTGTACCTCTTTTCTTTCAGCCCTCTGCATTTCCCCAGAGAGAAGGTTTTTTTCTCGTCTTCATTTCCTTTGAAAC	2
chrX_18718360_18718407_18718300_18718467_D	Pchrx_560	TTTCTTTGTGTATATATGTTTGTTTATTTATTTAAGCAAGAGCTCTCTCTGCAGAGTGGGGGGGTGCTTCAGAGAGGGCTGAAATTGTACCTCTTTTCTTTCAGCCCTCTGCATTTCCCC	1
chrX_19002784_19002855_19002761_19002880_S	Pchrx_561	GAGGGGCACAGGTAAGGGGGCGGCCCCGCCCCGCGCCCTGGAACGACCTCACGGCCCCGCCCACATCCCCGCCCCTGGCCCCACCTCCGCCGCAGAGCGGAACCCTCAGAGTCGCGGCCT	10
chrX_19002784_19002855_19002684_19002803_L	Pchrx_562	GCGGCCACCTGGGCGCCTTGGACCCGCCCTCCGGACTCGCCCCCGCCCCTGCCGCGGAGTGGAACGTTTGGAACCCTGAGGGGCACAGGTAAGGGGGCGGCCCCGCCCCGCGCCCTGGAA	5
chrX_19002784_19002855_19002836_19002955_R	Pchrx_563	TGGCCCCACCTCCGCCGCAGAGCGGAACCCTCAGAGTCGCGGCCTCGGGGGGGACGAAAAAGGAGGCGGCCCGTGGGAGTCTAGGGGAACCCGGCTTCGGGCGGCGGACGAGTTGGCTTT	5
chrX_19002784_19002855_19002724_19002915_D	Pchrx_564	CCCCGCCCCTGCCGCGGAGTGGAACGTTTGGAACCCTGAGGGGCACAGGTAAGGGGGCGGAGCGGAACCCTCAGAGTCGCGGCCTCGGGGGGGACGAAAAAGGAGGCGGCCCGTGGGAGT	5
chrX_19054735_19054770_19054635_19054754_L	Pchrx_565	TTCTATTGGCATTTCTTTAAATCCAAATCATTCTAGAATTTATGATTCTGGATGAAATTTTAGGAAAAAACCAAAAGGCATTTATTACATCATACTTAAAACACACACACACACACACAC	6
chrX_19054735_19054770_19054751_19054870_R	Pchrx_566	ACACACACACACACACACACAAAATGGGATCCAAAAACTGCACCAAAGCTAAATTGAAGATATTATTTTCACTGTGAGAAGTAACTGCACATAAAAATGATAACATCTGTCCCTTCCCAT	6
chrX_19054735_19054770_19054675_19054830_D	Pchrx_567	TATGATTCTGGATGAAATTTTAGGAAAAAACCAAAAGGCATTTATTACATCATACTTAAAAAAATGGGATCCAAAAACTGCACCAAAGCTAAATTGAAGATATTATTTTCACTGTGAGAA	3
chrX_19109611_19109654_19109511_19109630_L	Pchrx_568	CTCCATTCTCAAACATTGTTCTGAAGGTCTGAGCAATTCAGTAAAACAAAAATACAAAGTAAGAGTTAGAATCAAGAAATGGAGACTACAGATTTTATGTCACACACACACACACACACA	6
chrX_19109611_19109654_19109635_19109754_R	Pchrx_569	CACACACACACACACACACACGAAAATCTATTAAAATGTAATGGGTATTAGAGTTCAGAAAAGAAGAGTCAGAATAATTATACAAATGATTTTCCTCTACACCAGGGGCCTGCAGATCTT	6
chrX_19109611_19109654_19109551_19109714_D	Pchrx_570	GTAAAACAAAAATACAAAGTAAGAGTTAGAATCAAGAAATGGAGACTACAGATTTTATGTCGAAAATCTATTAAAATGTAATGGGTATTAGAGTTCAGAAAAGAAGAGTCAGAATAATTA	3
chrX_19119220_19119261_19119120_19119239_L	Pchrx_571	CCAAAGTTAAGTGGTTAAAATCTAAAGGAATTATTGGTTGGATTAAGATTTAGTTATGAGAATAGCTTGAGGTGTGTTTCAAATCAACTAATCATGAGATTGTGTGTGTGTGTGTGTGTG	6
chrX_19119220_19119261_19119242_19119361_R	Pchrx_572	TGTGTGTGTGTGTGTGTGTGTAATTCCTGCTCTTCCCCCACCCTGGCAACTGTGAGTTCAGTTGTTCTCTGGGAGTGGTTTGTGGATAAAGCAAAGGAAGAAAAATGAGCTAGAGCTACA	2
chrX_19119220_19119261_19119160_19119321_D	Pchrx_573	GATTAAGATTTAGTTATGAGAATAGCTTGAGGTGTGTTTCAAATCAACTAATCATGAGATTAATTCCTGCTCTTCCCCCACCCTGGCAACTGTGAGTTCAGTTGTTCTCTGGGAGTGGTT	1
chrX_19124603_19124632_19124503_19124622_L	Pchrx_574	GGAATGAATGAGGAAGTGTGCGATAGTGAAGCCAGGAGAAAAAAGAGTGGCTTAATGCCTGCCCCACCCCACTCCTTTCTCCATGTCAGTATCTGGGATAGTGTGTGTTTGTGTGTGTGT	2
chrX_19124603_19124632_19124613_19124732_R	Pchrx_575	GTGTGTGTGTGTGTGTGTGTTTCGGTTTGGCGTGTGTTTGAGGTTAGTGGTTTTTCTTCAGGTGTTATGAGATATTTGAGGAGAGTCCAGGTGAGGGAGATTTGAAAGAAGTTGCTATTC	2
chrX_19124603_19124632_19124543_19124692_D	Pchrx_576	AAAAGAGTGGCTTAATGCCTGCCCCACCCCACTCCTTTCTCCATGTCAGTATCTGGGATATTCGGTTTGGCGTGTGTTTGAGGTTAGTGGTTTTTCTTCAGGTGTTATGAGATATTTGAG	1
chrX_19140715_19140867_19140732_19140851_S	Pchrx_577	CTCGGCGGCGGCGAGGCTGGGCGCGGAGGTGGGGAGCGGGCGGGGCGCGGAGGGAGGAGGGGGAGCGGGCAGCGCGGCCGGCCGAAGCCGGGCTGGGAGCTCGGGGCAGGGGCAGGGGCC	10
chrX_19140715_19140867_19140848_19140967_R	Pchrx_578	GGCCGGGGAGAAGCGGGGGCGGCGAGCTCGGCCGCCCACCCCACCGCAGCCGGGGGCCCCGCAGCGCTCCTGGGCTCCAGGCACTGCGGGACCCTCAGATGCCCGGCGTCCAGCCCAGCG	5
chrX_19140715_19140867_19140655_19140927_D	Pchrx_579	CGGCGCCGCCCCCGCCGCTCCCGGCCCGCTCCGCCGCCAGCTCTCCAGCTGCCCAGCGCGGGCGAGCTCGGCCGCCCACCCCACCGCAGCCGGGGGCCCCGCAGCGCTCCTGGGCTCCAG	5
chrX_19224014_19224045_19223914_19224033_L	Pchrx_580	TAAATTATCTCCCAAGTGGTAAAACTTAGACAATTGCCATAGAACCAATTATTCTGCAGTATTTCCAAACCTTGCAGAATCTACCTTGTTCAGGAGGATGCACACACACACACACACACA	6
chrX_19224014_19224045_19224026_19224145_R	Pchrx_581	CACACACACACACACACACATAACAGCCCTTGGCCATTCACACCAGGGCCCTCAGCAGACACCCTCATTTTGAGATCTTTTATGCTCAGAGCCAGGTTAAAAGATAGACTAAGAGGATAA	2
chrX_19224014_19224045_19223954_19224105_D	Pchrx_582	AGAACCAATTATTCTGCAGTATTTCCAAACCTTGCAGAATCTACCTTGTTCAGGAGGATGTAACAGCCCTTGGCCATTCACACCAGGGCCCTCAGCAGACACCCTCATTTTGAGATCTTT	1
chrX_19319374_19319407_19319274_19319393_L	Pchrx_583	GGTTTGGTGAGAGGTGCCTCAGTGTACCCAAGAGCATGTGAGCTGGTCAAATACAGGTAATTTGTTTTATATATATATGTTGGCCAAATTATTTATACATACACACACACACATACATGT	6
chrX_19319374_19319407_19319388_19319507_R	Pchrx_584	ACATGTACACACATACACACAACATATATATAATTTTTTGAAAAAAATTCTATACGGAGAAATTAAAAGTGTTTTTAAAGGATTACTTATTAAATGATTCCTCACTGAATCAAATCATAG	6
chrX_19319374_19319407_19319314_19319467_D	Pchrx_585	AGCTGGTCAAATACAGGTAATTTGTTTTATATATATATGTTGGCCAAATTATTTATACATAACATATATATAATTTTTTGAAAAAAATTCTATACGGAGAAATTAAAAGTGTTTTTAAAG	3
chrX_19391186_19391473_19391271_19391390_S	Pchrx_586	AAGGAAAAGGAGGAAGGGAGGAGGAGGGGCCAGGAGGAGGAGGGGGCCGGAAGATGCAGGGACAGAGGGGGCAAGGGTGAGGGGGAGAGAGAGGGGGAAGAGGAGAGAGGGGAAGTGTCG	2
chrX_19391186_19391473_19391086_19391205_L	Pchrx_587	GAAGGACAGACATGCAGTGTTCTGTCAACCCCCACAGCAGGAGGGAGAGCAGAAGGAGGGGGAGGCGGGGTAAAGGAGCCTCCCAGGAGACAGGGAGGAGGGAGGGAGGGAGGGAAGGGG	1
chrX_19391186_19391473_19391454_19391573_R	Pchrx_588	ACAGGGAGGGAGGGGAAGGGACAGCAAGTGAACGAAGCACCCTCCTTGCCGGGATGGGGCGGCTCAGCTGCCCTACTGCCCTGCAGAAGGGAAGTAAAACCCCTCAGTGGCCATCTGGTT	1
chrX_19391186_19391473_19391126_19391533_D	Pchrx_589	GAGGGAGAGCAGAAGGAGGGGGAGGCGGGGTAAAGGAGCCTCCCAGGAGACAGGGAGGAGACAGCAAGTGAACGAAGCACCCTCCTTGCCGGGATGGGGCGGCTCAGCTGCCCTACTGCC	1
chrX_19495903_19496320_19496053_19496172_S	Pchrx_590	AGGACAGGGAGAGAGAGAGAGGGAAGGACAGGGAGAGAGAGGGGAGAGGGGGGAGAGAGGGGGGAGAGGGGGGGGAGAGGGGGGAGAGAGGGGGAGAGGGGGGAGAGGGGGGAGAGAGGG	2
chrX_19495903_19496320_19496301_19496420_R	Pchrx_591	AGAGGGAAGGAGGGGGAGAGAGAAAGAGGGAGGGAGAGAGAAAGAACCAACTGAGATTTTTACATAATTCATGTTCTGTGAGTAAAATAAAATTCTCCCTATTATGAGATGTAGCTTTCT	3
chrX_19495903_19496320_19495843_19496380_D	Pchrx_592	AGAAAAGAAGGGGAAAAGAAAAGAGAAAAGAAAAGAAAAAGGAATGAAGGAAGAAAAGAAAGAAAGAGGGAGGGAGAGAGAAAGAACCAACTGAGATTTTTACATAATTCATGTTCTGTG	3
chrX_19598377_19598410_19598277_19598396_L	Pchrx_593	CAAGCAGTGGGTGGGCCTGGTTACCATAGTTAACTACTACCTAGAAGAGGGCCAGGGCAAAGGTAGGCACTTAACGAGTATTTGAAACAAACAAATGAATCATACATACACATACACACA	2
chrX_19598377_19598410_19598391_19598510_R	Pchrx_594	CACACATATACACACACACAAATTTTCTTTCCTTCCTGAATCTATATCTAGCACCCATTCTCCATCTTTTTTCCATAGCCAATTTCTCACAAGACAAGTCTACCCACGCTTGGCCGCTTG	2
chrX_19598377_19598410_19598317_19598470_D	Pchrx_595	CTAGAAGAGGGCCAGGGCAAAGGTAGGCACTTAACGAGTATTTGAAACAAACAAATGAATAATTTTCTTTCCTTCCTGAATCTATATCTAGCACCCATTCTCCATCTTTTTTCCATAGCC	3
chrX_19689482_19689531_19689382_19689501_L	Pchrx_596	GCTAGAGAGTGAGGGATATCTAGAATATAGTCTGTATATGACATATCAATCATGAACATGCCTGTATTTTAAATGCAATTAGTTGCACTACACAAAAATTACTCATAAACACACACACAC	6
chrX_19689482_19689531_19689512_19689631_R	Pchrx_597	ACATACACACACACACACACAGAAGAAGGAAAAACAGCCGTGGCTTTATGGAAATACTCCCCCTAGGAAAAATACAGCAACATTGCTGCCATGTCATCAGGAGCATCCTAACAGGTTGAA	2
chrX_19689482_19689531_19689422_19689591_D	Pchrx_598	ACATATCAATCATGAACATGCCTGTATTTTAAATGCAATTAGTTGCACTACACAAAAATTAGAAGAAGGAAAAACAGCCGTGGCTTTATGGAAATACTCCCCCTAGGAAAAATACAGCAA	3
chrX_19700452_19700495_19700352_19700471_L	Pchrx_599	AACTTTCAAGTATTATATTTGACATTGACATTGCTATCAACAGTAACTCAATTTATTATTGGCAGCTAAAACTAATATTAATAGCAATAATAAGAGTCATACACACACACACACACACAC	6
chrX_19700452_19700495_19700476_19700595_R	Pchrx_600	ACACACACACACACACACACAGTCCTCCTACACAAAGAAGATAAAGGCCAGGAATCATAAAACAAACAAAAGGAATGAACTGTTTGCTGACTGAGTCAATGGTCGTTTTCACTTCAACCA	2
chrX_19700452_19700495_19700392_19700555_D	Pchrx_601	CAGTAACTCAATTTATTATTGGCAGCTAAAACTAATATTAATAGCAATAATAAGAGTCATAGTCCTCCTACACAAAGAAGATAAAGGCCAGGAATCATAAAACAAACAAAAGGAATGAAC	3
chrX_19706719_19706778_19706619_19706738_L	Pchrx_602	ATAGCATAAGGCTGAACACTTGGCTAAAGCCCAAATATCTCTGGAACCATGAGCAACTATACAGAATACACACATACTGCCCTGGTTTGAGTGTACTCCAACCCATCCTCCCACCCTCCC	2
chrX_19706719_19706778_19706759_19706878_R	Pchrx_603	CCACATACACGCACACACACAAATGCCCTACAGAGAGTACCACCGACAGGCAAAATGATTTGCTAAAGGCAAACTCAATTAATAAACATATTACTTTAAATTATCTGAGAAATAAATTTT	6
chrX_19706719_19706778_19706659_19706838_D	Pchrx_604	CTGGAACCATGAGCAACTATACAGAATACACACATACTGCCCTGGTTTGAGTGTACTCCAAAATGCCCTACAGAGAGTACCACCGACAGGCAAAATGATTTGCTAAAGGCAAACTCAATT	1
chrX_19740650_19740733_19740550_19740669_L	Pchrx_605	TTTCCCCCTATCCTTCGGGTATAAAGAGGTCACTAGGGCTTCCATGTACCCACACGGCTTCATACACACCCCTTGCTCCCAGCCCTACTCAGCTGCACTGGTGTGTGTGTGTGTGTGTGT	2
chrX_19740650_19740733_19740714_19740833_R	Pchrx_606	GTGTGTGTGTGTGTGTGTGTCCGTCCCCAGTGCCTGCCGGGCTGCAAGCACAGAAATATTCCATAGAAGGAGGGAAGTTGATGCTAATGTTTATAATTGCACAGGATCTGCCTGGAGGGA	2
chrX_19740650_19740733_19740590_19740793_D	Pchrx_607	TCCATGTACCCACACGGCTTCATACACACCCCTTGCTCCCAGCCCTACTCAGCTGCACTGCCGTCCCCAGTGCCTGCCGGGCTGCAAGCACAGAAATATTCCATAGAAGGAGGGAAGTTG	1
chrX_19816009_19816042_19815909_19816028_L	Pchrx_608	GTGACTGGCAAGGGAACACTATCATCGGTAATTAACTCACAGCAAATATAAAGCACATAGTACAGTTAATTAACAAAGCAGGCTCTAGAAAGTGCCCTAAACACACACACACACACACAC	2
chrX_19816009_19816042_19816023_19816142_R	Pchrx_609	ACACACACACACACACACACGAAAGGCAACTGGGGCTTGACCGACGTGCATGGTGGCTGCCTAAATTCATAAACACATTAAATGAAACAACACAATGGAAAAGTACCATGACGGTGTCCT	2
chrX_19816009_19816042_19815949_19816102_D	Pchrx_610	AGCAAATATAAAGCACATAGTACAGTTAATTAACAAAGCAGGCTCTAGAAAGTGCCCTAAGAAAGGCAACTGGGGCTTGACCGACGTGCATGGTGGCTGCCTAAATTCATAAACACATTA	1
chrX_19871235_19871288_19871135_19871254_L	Pchrx_611	TCATCTCTTGGTTAGGGTCAGGTGAGAAGAGAATTTGAGGAGCTTGAGGAGAGAAAGTCTGGAATAAACTCACTGCAAAATGCACTACAGAATTTTCTTTTATCTCTGTCTCTGTGTATG	2
chrX_19871235_19871288_19871269_19871388_R	Pchrx_612	TGTGCACGTGTGTGTGTGTGTTTTAATTTACAAAAGAAAAAAGAGTGAGAGAGAAGTAAATGGAAGCATTAATGGGTGACAATGAGGACCACTGCAGGGCCAGAGACAAGCAGGGCCCAG	2
chrX_19871235_19871288_19871175_19871348_D	Pchrx_613	AGCTTGAGGAGAGAAAGTCTGGAATAAACTCACTGCAAAATGCACTACAGAATTTTCTTTTTTTAATTTACAAAAGAAAAAAGAGTGAGAGAGAAGTAAATGGAAGCATTAATGGGTGAC	3
chrX_19905599_19905631_19905499_19905618_L	Pchrx_614	CCGGGATCGGGGCGCTGGGATCCAGGCGCGAGGGTCCGGACGCGGCGGCGGCTGGGCCGGCTTCTTCCTCAGTGGCGGCGGCGGCGGCTCAGCGCCGCCCGCTGCTGCCTCTGCTGCTGC	20
chrX_20009041_20009091_20008941_20009060_L	Pchrx_615	CCCGAGAACCGCCCCTCCTGGGTGGCGGACACGCCCTCCCTGCGGGCCCAGGCCTCCTCGCCCCGCCTCCCCCCGAGCCGCTCACCCGGCCGGGAAGCCCCCGCCGCCGCCGCCGCCGCC	10
chrX_20009041_20009091_20009072_20009191_R	Pchrx_616	CGCCGCCGCCGCCGCCGCCGGCCCCTCGGGCCTCGCCCCTCACTCTGCCGCCGCCTCCCACAGCAGCGACACCCCAGCCACCTCTGCCGGGCCGCGGGACCCGGAACCACTTCCTTCCGG	10
chrX_20009041_20009091_20008981_20009151_D	Pchrx_617	TGCGGGCCCAGGCCTCCTCGCCCCGCCTCCCCCCGAGCCGCTCACCCGGCCGGGAAGCCCGCCCCTCGGGCCTCGCCCCTCACTCTGCCGCCGCCTCCCACAGCAGCGACACCCCAGCCA	5
chrX_20034296_20034421_20034300_20034419_S	Pchrx_618	TCGCCTGCCTTTCTTTTCTCTTCCCCTTCCTGTTTTTTCTTTTCCTCTTCCTGCCGCTTCCTTTCTTCTTCCTGCTTTCGGGCTTCCTCTTCTAGGCGAAGCCTTTCCTCCTCTGCCTTT	2
chrX_20034296_20034421_20034402_20034521_R	Pchrx_619	CTTTCCTCCTCTGCCTTTCTTTTCAATTCCTCTCTCTCCAGCCTTTTGAGAATACAACTGTTGTTAGAAGATGACATGCTCGAAAAGCAAACTGCCAGAGAACTGTGTGCTGACAGCCGA	1
chrX_20034296_20034421_20034236_20034481_D	Pchrx_620	TTGTTTTTCTTGTTCTTGCTTTTCTTTCAACAACAGCTCCTCCTCAGCCTTCCGCTTGGCTTTCAATTCCTCTCTCTCCAGCCTTTTGAGAATACAACTGTTGTTAGAAGATGACATGCT	1
chrX_20085538_20085582_20085501_20085620_S	Pchrx_621	GAGAGTCACACCTTCAAATCATCTTTCCAGAAAATCTTTATTATCATGCTCACAGTCATCATCACCAGCATCATCATAATAAGAGGTAATAACTGAGCAGTTCCCAAGGACAAAGTGCAC	6
chrX_20085538_20085582_20085438_20085557_L	Pchrx_622	TTACAGAGGCTGCTTGTTCCACAGACATGCATGATTTTAGGCTGCCCTCTCATGGACACACATGAGAGTCACACCTTCAAATCATCTTTCCAGAAAATCTTTATTATCATGCTCACAGTC	1
chrX_20085538_20085582_20085478_20085642_D	Pchrx_623	GCTGCCCTCTCATGGACACACATGAGAGTCACACCTTCAAATCATCTTTCCAGAAAATCTGAGGTAATAACTGAGCAGTTCCCAAGGACAAAGTGCACTGCTCAGACTTTCTCAGCCCAA	1
chrX_20117354_20117389_20117254_20117373_L	Pchrx_624	CTTCAAAGACCGACTCCCTTTTGATCCAAATACCAACCAGCCAGGTTTTGGTTGACCTTGTGAGGGCCAAGGAAGTCCTCTGCCACACTGCAAGTTTATACTCTCTCTCTCTCTCTCTCT	2
chrX_20117354_20117389_20117370_20117489_R	Pchrx_625	CTCTCTCTCTCTCTCTCTCTCAGGTCACAGCAATGCCAAGCTGCAGGAATGCTGCTAACACCTCGGCAGCCTAGAAAGGTAAGAATGAAGCCTAGAAACCTTACAGCCCTCATGAAACCA	2
chrX_20117354_20117389_20117294_20117449_D	Pchrx_626	CCAGGTTTTGGTTGACCTTGTGAGGGCCAAGGAAGTCCTCTGCCACACTGCAAGTTTATACAGGTCACAGCAATGCCAAGCTGCAGGAATGCTGCTAACACCTCGGCAGCCTAGAAAGGT	1
chrX_20135129_20135224_20135118_20135237_S	Pchrx_627	CGCACCGGTTACCACGCACAGCGCACGCAAGGCGTGCACGTGCGATAGGCGCACCGCTTCCACGCACAGCGCACGCAGGGCGTGCACGTGCGATAGGCGCACCGGTTCTCACGCGGCGCG	10
chrX_20135129_20135224_20135205_20135324_R	Pchrx_628	GTGCGATAGGCGCACCGGTTCTCACGCGGCGCGCGCTTGTAGCGTGTGCATGCAATGTGCACAACAGTCCTCACACAGCGCGTACGGGCGTGCACGCGTCCTTACACGCTGCTGTACACA	1
chrX_20135129_20135224_20135069_20135284_D	Pchrx_629	CGCACGCGTCCTCACGCAGCACGCGCGCAGGGCGTGCACGTGCGATAAGCGCACCGGTTACTCACGCGGCGCGCGCTTGTAGCGTGTGCATGCAATGTGCACAACAGTCCTCACACAGCG	1
chrX_20148635_20148694_20148535_20148654_L	Pchrx_630	TAAGTGTCCCATGTTCTTAAAATTAATGGATGTTAGGGGAAAGTTGGTTTCTCCATGGATAATAACAAAAATTGGAAAACACAAGGTACATCTACTTACGTCATCAATATCTTCATCATC	6
chrX_20148635_20148694_20148575_20148754_D	Pchrx_631	AAGTTGGTTTCTCCATGGATAATAACAAAAATTGGAAAACACAAGGTACATCTACTTACGGGACCAAATGTATCAGTTTCATTGATTTTAGCTAAGGACACAGTAAGAAATACTCATAAG	6
chrX_20284837_20284908_20284889_20285008_R	Pchrx_632	AGCAGCAGCAGCGGCGGCGGCCCCAGAGAGGGCTCGACGCCGACGCCGACCGCCCGAAAGCCGCGCGCCTGGCCAGAGACGCCCGCGCGCTGAGCGAGAGCCTCGCGCCTCCGCTGGGCA	10
chrX_20284837_20284908_20284777_20284968_D	Pchrx_633	CGCCTCCTCCCTCCCCGCCCGCCCCACGGCCGGCCCCGCTCCGTCGCCGCCCGAGCCCCACCCCAGAGAGGGCTCGACGCCGACGCCGACCGCCCGAAAGCCGCGCGCCTGGCCAGAGAC	10
chrX_20345819_20345848_20345719_20345838_L	Pchrx_634	CTGGGGACAGACCAGTATAGATGACTCCTAAAACAACAGACTAAGCATGAGATCATGGTACACACAGACACTATAGAGTATATACATGCATGTGTGCATGCACACACACTCACACAAACA	2
chrX_20345819_20345848_20345829_20345948_R	Pchrx_635	CACACAAACATACACACACATAAAGTTAAAGGAGTGGGATATTGAGAGACAACTTTGAAGAAGACATTATGGGAAAAAGGAGAGATACTTTGGACTTCCTTATATTTATTTTCTGGTTTA	6
chrX_20345819_20345848_20345759_20345908_D	Pchrx_636	CTAAGCATGAGATCATGGTACACACAGACACTATAGAGTATATACATGCATGTGTGCATGTAAAGTTAAAGGAGTGGGATATTGAGAGACAACTTTGAAGAAGACATTATGGGAAAAAGG	3
chrX_20413403_20413476_20413303_20413422_L	Pchrx_637	CTGAGTTACTCCAATATAGCCGCGAAGAAGCTTGTCCTGCTGAGGTTTATCACTGATTGCAAAACTAACCCTGGCTAGCAAAACTGGCAAATTCTGCTTAGTGAGTGTGTGTTTTTGTTG	2
chrX_20413403_20413476_20413457_20413576_R	Pchrx_638	GTGTGTGTGTGTGTGTGTGTTTTGAGCAGAGTTTCCATAGAAAAAAAGAAAGGCAAGATGTTGCCCAGCTGTATTGTCCTGGCAGGACTTCTTCACATAATTCTCCTGGAAGTTTCTGCA	2
chrX_20413403_20413476_20413343_20413536_D	Pchrx_639	TGAGGTTTATCACTGATTGCAAAACTAACCCTGGCTAGCAAAACTGGCAAATTCTGCTTATTTGAGCAGAGTTTCCATAGAAAAAAAGAAAGGCAAGATGTTGCCCAGCTGTATTGTCCT	1
chrX_20566683_20566760_20566583_20566702_L	Pchrx_640	TTAAAGTGATTCTGCAGAATGCTGCACTGATTTCTTAGTTTTATGGACATCACTTTTGGTGCACGCTTACCTCACAATTTAGTATTTCTTTTTCTTGAAAACACACAGACACACAGACAC	6
chrX_20566683_20566760_20566741_20566860_R	Pchrx_641	ACACACACACACATACACACCCCTTCAAGGCAGAATCAGTGTCAGCAAAAATTCAGTTGAAATTGAACTTCTATTTTCTGGGATCTAGGGAAATTCGTAGAGTGCCCCAATCTTGAACAA	2
chrX_20566683_20566760_20566623_20566820_D	Pchrx_642	TTATGGACATCACTTTTGGTGCACGCTTACCTCACAATTTAGTATTTCTTTTTCTTGAAACCCTTCAAGGCAGAATCAGTGTCAGCAAAAATTCAGTTGAAATTGAACTTCTATTTTCTG	3
chrX_20702030_20702117_20702015_20702134_S	Pchrx_643	CTTGAGTCAATCCCCTTCTTCCTTCCTTCCTTCTTTCTTTACTTTCTTCCTTCCTTCCTTTCTTCTCCCCCTCCCTCCCTTTTTCCTTCCCTCCTTCTTTCTTTTTTCTTATTTTATTGT	2
chrX_20702030_20702117_20701930_20702049_L	Pchrx_644	TTCCCTCCCAACAAACCTTTCATCTTTTCTTCCTAAAGTTTATTTTTTATTAATACCGCCATGCTTCGTCACTTATCCCTCCAGTCTTGAGTCAATCCCCTTCTTCCTTCCTTCCTTCTT	1
chrX_20702030_20702117_20702098_20702217_R	Pchrx_645	TCCTTCCCTCCTTCTTTCTTTTTTCTTATTTTATTGTTGGAAGTAGCACTTCTGTACTAACACAAAATAAGTTTCCCTGCTCTGGTCTGATACATTTACAAAAATGAATTTCTCTGAAAA	3
chrX_20702030_20702117_20701970_20702177_D	Pchrx_646	TATTTTTTATTAATACCGCCATGCTTCGTCACTTATCCCTCCAGTCTTGAGTCAATCCCCTTTTCTTATTTTATTGTTGGAAGTAGCACTTCTGTACTAACACAAAATAAGTTTCCCTGC	3
chrX_20828082_20828327_20827982_20828101_L	Pchrx_647	GAAGATATTTCTGAAAAGGAAAATAAATGAAATCACTGAGATGTATTAAGGCAGAAATAGAAGAAAAGACTTAAGGATCTAAATCAGTGCATACAATAACGAGGAGGAGGAGGAGGAGAA	6
chrX_20828082_20828327_20828308_20828427_R	Pchrx_648	AAGGAGGAGGAGGAAGAGAAAGAACAAGAGGAGGAAGAATTCTTCCAAATGGCCACGAACTATTTAATAATAATCTGAAACACTATTGTTGAAGAATAATTTTCAGAGTGGTTATATTTA	6
chrX_20828082_20828327_20828022_20828387_D	Pchrx_649	ATGTATTAAGGCAGAAATAGAAGAAAAGACTTAAGGATCTAAATCAGTGCATACAATAACAGAACAAGAGGAGGAAGAATTCTTCCAAATGGCCACGAACTATTTAATAATAATCTGAAA	3
chrX_20967015_20967044_20966915_20967034_L	Pchrx_650	ACAGTTTCCTCTTATCTTGTTCCAGCAAGTTATATGTTATTTGTGCCTCTTCCCAGGGGCACTAAGTTTGGTGCTAAACCTCCCCATAGCTTGAAGCCTGCACACACATGCACACAAACA	2
chrX_20967015_20967044_20967025_20967144_R	Pchrx_651	CACACAAACAAACACACACACCACCTCTCTGCCACCAGACCCCTGATGCCTGGGAACCATTTTTCTTTTCTTTAGTGAGAAGGCTAGATTTCTAACCTCTTGACCTATATTATTTTATTA	2
chrX_20967015_20967044_20966955_20967104_D	Pchrx_652	TTGTGCCTCTTCCCAGGGGCACTAAGTTTGGTGCTAAACCTCCCCATAGCTTGAAGCCTGCCACCTCTCTGCCACCAGACCCCTGATGCCTGGGAACCATTTTTCTTTTCTTTAGTGAGA	1
chrX_21022658_21022687_21022558_21022677_L	Pchrx_653	CATATTGTACCTCCCTTCCTTAGCTGAGACATGAGAGTAATCTTGTAATTCAGCAGCCACACTCAGCATTTATGACATAATTGTGTTTGTATGCGAGTTTCATACACACACACACACACA	2
chrX_21022658_21022687_21022668_21022787_R	Pchrx_654	CACACACACACACAAACACACCCCACACATATTTCCACCATCTTCATTTTGGCAAAATAATCTCAAATACATAAATTCACAAATGCACAGATACCACTAGGAAAACTCACAGTAGGATTT	6
chrX_21022658_21022687_21022598_21022747_D	Pchrx_655	TCTTGTAATTCAGCAGCCACACTCAGCATTTATGACATAATTGTGTTTGTATGCGAGTTTCCCCACACATATTTCCACCATCTTCATTTTGGCAAAATAATCTCAAATACATAAATTCAC	3
chrX_21057518_21057610_21057418_21057537_L	Pchrx_656	TCACACACAGAATGTATTTAACTGGAAAATTAGCAAAGAACTGTGGTGGCAGTATTCATAGTTATATCCATAGCCAGAATCCATGCCTGCTATAACAAACCACACACACACACACACACA	6
chrX_21057518_21057610_21057591_21057710_R	Pchrx_657	AGAGAGAGAGAGAGAGAGAGATTTTATTTTTCCACATAGAGAGTTTTCTTTCCCAGTGAATTGATTTTTGTTTAAAGATTTTCTCAGAAAATATCCCTAACCTAACTTCTTGGAAAACAG	6
chrX_21057518_21057610_21057458_21057670_D	Pchrx_658	CTGTGGTGGCAGTATTCATAGTTATATCCATAGCCAGAATCCATGCCTGCTATAACAAACATTTTATTTTTCCACATAGAGAGTTTTCTTTCCCAGTGAATTGATTTTTGTTTAAAGATT	3
chrX_21132642_21132675_21132542_21132661_L	Pchrx_659	GGCCTTAGGAAAATCTCTAAGTTTAGGCTTAAAATGGATAGGCTAATAAATAAATGAGAATTTACAGACTTTTAAGATGGAAAGAACAAATTGTGTTTTTTCTCTCTCTTTCTCTGTCTC	6
chrX_21132642_21132675_21132656_21132775_R	Pchrx_660	TGTCTCTGTCTTTCTCTCTCATCAGCTTGTCATTCTTTTTCTCTGCCCAAACCCCTCCTTTTCCATTTCCCACACAAGATTTTAGGTCCACTTCCTGGCTGCTTCGTCTACCAGAGCCCT	2
chrX_21132642_21132675_21132582_21132735_D	Pchrx_661	GGCTAATAAATAAATGAGAATTTACAGACTTTTAAGATGGAAAGAACAAATTGTGTTTTTATCAGCTTGTCATTCTTTTTCTCTGCCCAAACCCCTCCTTTTCCATTTCCCACACAAGAT	3
chrX_21318751_21318780_21318651_21318770_L	Pchrx_662	TGTGGACTTATTTTAGTTGTATGCTGTAAATGTTGTGGGTACACTTTTTGGAGAAAATCTATTTATCTAAAGATATTCTATAATAATAGGTTTGATTATATGTGTGTGTGTGTGTGTGTG	6
chrX_21318751_21318780_21318761_21318880_R	Pchrx_663	TGTGTGTGTGTGTGTGTGTGCATGCGTGTGTTTGGTTTTATTACTTTTGAAAAGGTTATTAACTTCTTTACTCCTAGGGTTTGGGCCAAATCACATAGACACTTGACTAAATGGTAAATT	6
chrX_21318751_21318780_21318691_21318840_D	Pchrx_664	ACACTTTTTGGAGAAAATCTATTTATCTAAAGATATTCTATAATAATAGGTTTGATTATACATGCGTGTGTTTGGTTTTATTACTTTTGAAAAGGTTATTAACTTCTTTACTCCTAGGGT	3
chrX_21392704_21392775_21392604_21392723_L	Pchrx_665	GGCTGAGGGCGTGCGGCAGAGGCTGCTTCCCTCGGCGACGCGACCCCTCAGCAACTCAAGCTATGAACTGAAGCTCCCTAGGGACGGAGACCGGAGCGGAGCGGCGGAGGCAGCAGCAGC	2
chrX_21392704_21392775_21392756_21392875_R	Pchrx_666	CCGCCGCCGCCTTAGCGGGAACTGAGCAGACCCGGCGCGGAGCCACGACTCCTGCACGTTTACCTCCCTGTCGCCGTTCCTGCCGGCGGTTGGCTAAAAGACGTTACAGCCGCGAGACCC	2
chrX_21392704_21392775_21392644_21392835_D	Pchrx_667	CGACCCCTCAGCAACTCAAGCTATGAACTGAAGCTCCCTAGGGACGGAGACCGGAGCGGAACTGAGCAGACCCGGCGCGGAGCCACGACTCCTGCACGTTTACCTCCCTGTCGCCGTTCC	1
chrX_21451772_21451813_21451672_21451791_L	Pchrx_668	TTTTAAAAATGCTCTTTGTCTTTCATAAGAAACTCTGATAATATACATTACCAGAATTCTTTCTTGAATAATTGTCAGTAGGATATTCATATGTGTTCCTACACACACACACACACACAC	6
chrX_21451772_21451813_21451794_21451913_R	Pchrx_669	ACACACACACACACACACACGCCAGTATTACATTTTGGCATTTTAAAAACATGAGGCCTTATATTAAAAGTAAAGCTTTTGTATTTTTAAGGTGAAAATTGAGATAATTTTCCTTAATTT	6
chrX_21451772_21451813_21451712_21451873_D	Pchrx_670	ATATACATTACCAGAATTCTTTCTTGAATAATTGTCAGTAGGATATTCATATGTGTTCCTGCCAGTATTACATTTTGGCATTTTAAAAACATGAGGCCTTATATTAAAAGTAAAGCTTTT	3
chrX_21503549_21503598_21503449_21503568_L	Pchrx_671	TTATTTTTTGAATCCCCACATTAAAATGTTGCTTTATTTTGTGCTAAATATGCTCTGCTCTGATCTTTTTCCCCTTTAAAGCTTATATTTAGGTAAACCAGCGTGTATGTGTGTGTGTAT	6
chrX_21503549_21503598_21503579_21503698_R	Pchrx_672	ATGTGTGTGTGCGTGTATGTGCAGATAGATAGTATAGAACAGAATACAAAAACTTTGCATTTCAGCCTGAGAATATGATGTATTATATTCATATTTGAAATTAATATAAACTACCTGAGA	6
chrX_21503549_21503598_21503489_21503658_D	Pchrx_673	GTGCTAAATATGCTCTGCTCTGATCTTTTTCCCCTTTAAAGCTTATATTTAGGTAAACCAGCAGATAGATAGTATAGAACAGAATACAAAAACTTTGCATTTCAGCCTGAGAATATGATG	3
chrX_21547786_21547837_21547686_21547805_L	Pchrx_674	ATTACTTACGTGCATTAACTTACAATATTAAGAAAGGTGTAAAAACTCTTTACATCAGAATGAATTAACACACTGAGTTCTCCAGGGACTCATGACGTGAATATATACATTAACACACAC	6
chrX_21547786_21547837_21547818_21547937_R	Pchrx_675	ATACACACATTTACATACACAATACATGTATCTACTCATTCTACTGAAAAGTTTGGTTTTGCTTGGTACTTTTCTTAATTCAACAGTATTTTACTGCATTCTATATAGATTTGTTTTAAA	6
chrX_21547786_21547837_21547726_21547897_D	Pchrx_676	AAAAACTCTTTACATCAGAATGAATTAACACACTGAGTTCTCCAGGGACTCATGACGTGAAATACATGTATCTACTCATTCTACTGAAAAGTTTGGTTTTGCTTGGTACTTTTCTTAATT	3
chrX_21585914_21585959_21585814_21585933_L	Pchrx_677	ACTTACTGATTCTGTCTGAAAATGTGGAAGCTGTTAGCTGCCAAAGCCCTCATCTAACCTGAGAGTACATGAAGACAAGGCAGACAGAAGTTTTTGTGTGGTGTGTGTGTGTGTGTGTGT	2
chrX_21585914_21585959_21585940_21586059_R	Pchrx_678	GTGTGTGTGTGTGTGTGTGTAAAATTCAGATGTGGTAAGAAAAGTCTTTAAAGAATAACTGAATTATTCTGAATCTCATCTTTAAATCTTGTAGGACTTATTTTTCCCCAATATGATGTG	6
chrX_21585914_21585959_21585854_21586019_D	Pchrx_679	CCAAAGCCCTCATCTAACCTGAGAGTACATGAAGACAAGGCAGACAGAAGTTTTTGTGTGAAAATTCAGATGTGGTAAGAAAAGTCTTTAAAGAATAACTGAATTATTCTGAATCTCATC	3
chrX_21627666_21627707_21627628_21627747_S	Pchrx_680	TTAGTGCCTGTGACCCACAGGATGACGTGCAACCCCCAGAGGTGGAGGAAGAGGAGGAGGAGGAGGAGGAGGAAGGGGAGGCAGCAGGGGAAAACATAGGAGAAAAAAGTAAGTATGTTT	2
chrX_21627666_21627707_21627566_21627685_L	Pchrx_681	GCCTCGAAGTTTTACTCTGCCTCGAGATAGCGGGTTCAACCATTGCTGTCTGAATGCTCCAGTTAGTGCCTGTGACCCACAGGATGACGTGCAACCCCCAGAGGTGGAGGAAGAGGAGGA	1
chrX_21627666_21627707_21627688_21627807_R	Pchrx_682	AGGAGGAGGAGGAAGGGGAGGCAGCAGGGGAAAACATAGGAGAAAAAAGTAAGTATGTTTCTGGAGATTCTTAGCCTGTGTACACAAAGTCCTGACCTTTTCAAACTTCTTATTTGAAGA	1
chrX_21627666_21627707_21627606_21627767_D	Pchrx_683	CATTGCTGTCTGAATGCTCCAGTTAGTGCCTGTGACCCACAGGATGACGTGCAACCCCCAGCAGCAGGGGAAAACATAGGAGAAAAAAGTAAGTATGTTTCTGGAGATTCTTAGCCTGTG	1
chrX_21651109_21651142_21651009_21651128_L	Pchrx_684	AGATCATATAGCCCAATTTTTAATATATTCTTGCATATGTAAATTTGTAATGTTAGTATGTGTATATAGGTGTTCATGTGTATACACACTTATATAATATACACACACACACACACACAC	6
chrX_21651109_21651142_21651123_21651242_R	Pchrx_685	ACACACACACACACACACACATACAGATTAGTACCACAAATAGGGTCAAAGTTCCACAGAGTTCTTTGAAGATCACATTTGTTATGGAGATACTAAATACTTTACAGCTGCTATTATTTT	6
chrX_21651109_21651142_21651049_21651202_D	Pchrx_686	AAATTTGTAATGTTAGTATGTGTATATAGGTGTTCATGTGTATACACACTTATATAATATATACAGATTAGTACCACAAATAGGGTCAAAGTTCCACAGAGTTCTTTGAAGATCACATTT	3
chrX_21674920_21674964_21674883_21675002_S	Pchrx_687	ACACATCGAAGGCCACCACGTTCTGGGTGAGCTCCCACTCCTCCTCCTCCTCCTCTTCCTCCAACTCTTCCTCTTCTTCCTCGGGCTCTGGGGCGGCGACCTGGCCCCTAGCTGCCCTCT	2
chrX_21674920_21674964_21674820_21674939_L	Pchrx_688	TGCACACGCTGTGCCCCAGCAGTGGTGTGGGTAGCTGCGTAAGGCTGCGCCAGCGGTGATTGTACACATCGAAGGCCACCACGTTCTGGGTGAGCTCCCACTCCTCCTCCTCCTCCTCTT	1
chrX_21674920_21674964_21674945_21675064_R	Pchrx_689	AACTCTTCCTCTTCTTCCTCGGGCTCTGGGGCGGCGACCTGGCCCCTAGCTGCCCTCTGCGGGGCCGCGACCTCCTCAATCACCACCTCCCGTGCCCTGCGCCCCCCCACCAACAAGATG	1
chrX_21674920_21674964_21674860_21675024_D	Pchrx_690	AAGGCTGCGCCAGCGGTGATTGTACACATCGAAGGCCACCACGTTCTGGGTGAGCTCCCAGGGCTCTGGGGCGGCGACCTGGCCCCTAGCTGCCCTCTGCGGGGCCGCGACCTCCTCAAT	1
chrX_21742462_21742503_21742362_21742481_L	Pchrx_691	TGAAGTTTTCCCCAGACCCATTTGTTTGCCACCTGATCTTTCTGAAATTAAGACATTTCAACCCAATTTCCAAATCCTGGATCAAATCTGTCCTCTACCATGTGTGTGCATGTATGTGCA	2
chrX_21742462_21742503_21742484_21742603_R	Pchrx_692	TGTGTGTGTATGTGTATGTGGTATGTTTGTATGTGTATAAAGATTACAGTACGACTTTTTAAAATTAAACAAGAAAATAGTAAACAGAGGTAGAAATTGAGATAATACATTTCCTTTGAA	6
chrX_21742462_21742503_21742402_21742563_D	Pchrx_693	TCTGAAATTAAGACATTTCAACCCAATTTCCAAATCCTGGATCAAATCTGTCCTCTACCAGTATGTTTGTATGTGTATAAAGATTACAGTACGACTTTTTAAAATTAAACAAGAAAATAG	3
chrX_21761524_21761575_21761424_21761543_L	Pchrx_694	TTACAACCTGCTGAGTTGGATAAAAGATCCCAAGTGAAAACTTACCAATCTAGTGACTACTGCTAGACGAAAAACTTCTCAGAGGCTTTATCCTCCCCACCACACACACGTGCACACACA	2
chrX_21761524_21761575_21761556_21761675_R	Pchrx_695	CACAATCAATCAATCAAACAATCAGTTAATCAGTCAATCAACAGACTGGAAGTTAAACTCAGTACCTTCAAGTAATGGTGCCAGGTACAGTACTTAAATTTGGCTGAAGGGAAGGGAGAA	6
chrX_21761524_21761575_21761464_21761635_D	Pchrx_696	CTTACCAATCTAGTGACTACTGCTAGACGAAAAACTTCTCAGAGGCTTTATCCTCCCCACATCAGTTAATCAGTCAATCAACAGACTGGAAGTTAAACTCAGTACCTTCAAGTAATGGTG	1
chrX_21857307_21857336_21857317_21857436_R	Pchrx_697	ATATATATATATATATTTATCAAAACTCACAGAAATGGACAATTGAGCTCTGTATGTATGATTTCATTACATGTAAATTTACACTTCAGTAAAAAGGATAAACAATTAAATCTGGATATC	6
chrX_21857307_21857336_21857247_21857396_D	Pchrx_698	TAGGAAGGGACGCAAGAAGGAAATTCCTGAGAGGGAAATTTTCTCCATTTTGATTAGGGTCAAAACTCACAGAAATGGACAATTGAGCTCTGTATGTATGATTTCATTACATGTAAATTT	6
chrX_21863395_21863472_21863295_21863414_L	Pchrx_699	TTTTGGAATGGTGTTTGGCGTAATTGCCATGTTTAGCTCATTTTTTCTCCTTGGAAAAACGCTGATGCAGACTTTGGCACAAATGATGGCTGACTCTCCCTCTTCTTATTCTTCCTCCTC	2
chrX_21863395_21863472_21863453_21863572_R	Pchrx_700	CATCTTCTTCCTCTTCCTCGCTTCACAATGAACAGGTGTTACAAGTTGTGGTAAGTATCGTCTTTTCGCTTTAAATAACTATCGAAATAGAGATGCAAGATACCACTTATGATCTAGTGT	6
chrX_21863395_21863472_21863335_21863532_D	Pchrx_701	TTTTTTCTCCTTGGAAAAACGCTGATGCAGACTTTGGCACAAATGATGGCTGACTCTCCCCTTCACAATGAACAGGTGTTACAAGTTGTGGTAAGTATCGTCTTTTCGCTTTAAATAACT	1
chrX_21874396_21874547_21874296_21874415_L	Pchrx_702	TGCACGTGCTTTTGGGGCCGACAGACGCGCCAGTTGCCTAGGCGCATGCGTCTGGCTATCCCAGAAGCACCTGCGCCTTCCGGCTCGTGCTTTCCTCAGTCTCGCGCCTTTCTCTGCAGC	2
chrX_21874396_21874547_21874528_21874647_R	Pchrx_703	GCTCCCACCTCACTCCCCTCAGCGTTCTTTTTCCCACGGTCTTCCCGTTGCCGCTAACCTAACTAACTCTCAGCCATGGCCTCCAACGAAGATTTCTCCATCACACAAGACCTGGAGATC	2
chrX_21874396_21874547_21874336_21874607_D	Pchrx_704	GGCGCATGCGTCTGGCTATCCCAGAAGCACCTGCGCCTTCCGGCTCGTGCTTTCCTCAGTAGCGTTCTTTTTCCCACGGTCTTCCCGTTGCCGCTAACCTAACTAACTCTCAGCCATGGC	1
chrX_21941091_21941366_21940991_21941110_L	Pchrx_705	AAACATTGGATTCTACTTGTAGTTCAACAGCACTTAAAACAGAATGCTACACACTGTGTGTAGGTTTGCCAAGTTGTGATTTGGATCCCAAGTCATGAGTTAGGTAGGAAGGAATGAAGG	2
chrX_21941091_21941366_21941347_21941466_R	Pchrx_706	AAGAAAGAAAGAAAGAAAGAAAATCTTTTTATTTTAGGTTTTTCATGTGGAGTTAGAATTGGGTGCCTGCTAAGAAAAATGTCTGTTTGTAAAGAATGCTGCTTCTCTTTTTAACAATAA	6
chrX_21941091_21941366_21941031_21941426_D	Pchrx_707	AGAATGCTACACACTGTGTGTAGGTTTGCCAAGTTGTGATTTGGATCCCAAGTCATGAGTAAATCTTTTTATTTTAGGTTTTTCATGTGGAGTTAGAATTGGGTGCCTGCTAAGAAAAAT	3
chrX_21978127_21978168_21978027_21978146_L	Pchrx_708	CAGATCCCTGAAAGGAGCAGGCAAGAAGGGGCCGGGTATAAGCCTGACCAAAGGTGGGCCCTTGGACTTAGGTGGCAAGTGGTAAGCATGGGCGGGGAAGGCGTGAGTGACTGTCTGTGT	2
chrX_21978127_21978168_21978149_21978268_R	Pchrx_709	ACATCCGTGTGTGTGTGTGTAGGGGCACTGAGAATAAAGTGTGAGTGAGGGCTTGGAGCTCTGGAAATCTCGGCAGTTCTTTGGTGGCTGGGGCTGCAGTTGCTGGAGCAGTAGGTGGGC	2
chrX_21978127_21978168_21978067_21978228_D	Pchrx_710	AGCCTGACCAAAGGTGGGCCCTTGGACTTAGGTGGCAAGTGGTAAGCATGGGCGGGGAAGAGGGGCACTGAGAATAAAGTGTGAGTGAGGGCTTGGAGCTCTGGAAATCTCGGCAGTTCT	1
chrX_22070118_22070193_22070097_22070216_S	Pchrx_711	TCTATATCTTTTAATATATTCTATATCTATCTATTTATGTGTCTGTCAGTCTAGCTACCTAGTCATCCAACTATCTATTCATTTATCATTCTATCCAGGTAATACAGGCTCATCGTAGAC	6
chrX_22070118_22070193_22070018_22070137_L	Pchrx_712	AAGTGTATAGAGGTTTTCAAATGTCAAATGTGCTAAAAATCTTATTTCTTTTCCTGAAACACTGAATCTTTAAATTCTATCTATATCTTTTAATATATTCTATATCTATCTATTTATGTG	3
chrX_22070118_22070193_22070174_22070293_R	Pchrx_713	TTCATTTATCATTCTATCCAGGTAATACAGGCTCATCGTAGACCAACCACAAATAAACAGCAAAAGAAGCATACTTCACCACCCAGCAATAACAACTTTTTAAATGCAAATATAGGTATA	3
chrX_22070118_22070193_22070058_22070253_D	Pchrx_714	CTTATTTCTTTTCCTGAAACACTGAATCTTTAAATTCTATCTATATCTTTTAATATATTCGGTAATACAGGCTCATCGTAGACCAACCACAAATAAACAGCAAAAGAAGCATACTTCACC	3
chrX_22182785_22182814_22182685_22182804_L	Pchrx_715	ATAATTCACCAGCATGCTCTGGAAAGACCAGTCTTCAGAAAACAATTGTGGATGACTCAGCTTGTCCGTTCGTTCGTTCTTTTCTTTTCTTCTTTTCTTTTCTCTCTCTCTCTTTTTCTC	6
chrX_22182785_22182814_22182795_22182914_R	Pchrx_716	TCTTTTTCTCACTTTCTCTCCAAAACTATCTGGAATTCTTTACTTGCTATAGTTATGCATATGACTTATAGCGAGCTGATAAAATATAGTGCAAAATTAAATACAATGCCGGAAATAATA	6
chrX_22182785_22182814_22182725_22182874_D	Pchrx_717	AACAATTGTGGATGACTCAGCTTGTCCGTTCGTTCGTTCTTTTCTTTTCTTCTTTTCTTTCAAAACTATCTGGAATTCTTTACTTGCTATAGTTATGCATATGACTTATAGCGAGCTGAT	3
chrX_22267326_22267357_22267226_22267345_L	Pchrx_718	ACTCTTCAAGTCATCTAAAGAGTTGTGAGAAAGAGCAGTACTATGTGTTTTATCCTTAGAGCATTATCCTTCTAAGTGAACTCCTTTCTTATTACTGAGCGTGTGTGTGTGTGTGTGTGT	6
chrX_22267326_22267357_22267338_22267457_R	Pchrx_719	GTGTGTGTGTGTGTGTGTGTAGGATAAAATTGTAATGGCCTTAAAGTTGTTACCTGGCATTTTTGGTTTCTTAAAATAGGCATCCCCCTACTCCCTTTACATTATTCATTAGACATGAGG	6
chrX_22267326_22267357_22267266_22267417_D	Pchrx_720	CTATGTGTTTTATCCTTAGAGCATTATCCTTCTAAGTGAACTCCTTTCTTATTACTGAGCAGGATAAAATTGTAATGGCCTTAAAGTTGTTACCTGGCATTTTTGGTTTCTTAAAATAGG	3
chrX_22290078_22290117_22289978_22290097_L	Pchrx_721	AATGTGGGCTAAATACCCATAACCCTTTTTAAAATTAAGCAAGAACAGCAAATGTCTAAAAAATGTCTAGCCCAGTGAAGTTACCATCTATTCACTCCTGTTTTTTTTTTTTTTTTTTTT	12
chrX_22332280_22332336_22332180_22332299_L	Pchrx_722	TTAAGCTGTCAAGTCCATGTGCTTAGCTTAACGTAAATACGCATATACTCTGTCATTAAAAGCTCAGTGATGCTCTTGACCACCAGAGGAGGAGGAGGAGGGAGGAGGAGAGGAGGGAGG	2
chrX_22332280_22332336_22332317_22332436_R	Pchrx_723	GAGGAGGAGGAGGAGGAGGCATTTTTCTGTGAGTTTCTAACTTAGGTTTCGTCTTTTCCAGAGTTTGCTTTTTCAATCGTAACATACTTTTCCTGCAATTTTCAGGATTCTGTAGCCAGC	2
chrX_22332280_22332336_22332220_22332396_D	Pchrx_724	GCATATACTCTGTCATTAAAAGCTCAGTGATGCTCTTGACCACCAGAGGAGGAGGAGGAGATTTTTCTGTGAGTTTCTAACTTAGGTTTCGTCTTTTCCAGAGTTTGCTTTTTCAATCGT	1
chrX_22339566_22339603_22339466_22339585_L	Pchrx_725	TTCTCTCCTGTCTCCAGTTGTTAGTTCTCCTTCTTTCCATCAAAATATGATGACTTCCCATCCTTATAGACTTCTCTGTCTCCAACCTAAGTAATCTGCTACACACACACACACACACAC	2
chrX_22339566_22339603_22339584_22339703_R	Pchrx_726	ACATACACACACAGACACACATCTCCTCATTCTTTTGTAGGTTACTTTTTTGTAGGTTCTAATTTCCTTCTCCTCCACCCTCACACCACATCTTCCCCTTCACCCTCAAGGGTTTCCCCA	2
chrX_22339566_22339603_22339506_22339663_D	Pchrx_727	CAAAATATGATGACTTCCCATCCTTATAGACTTCTCTGTCTCCAACCTAAGTAATCTGCTATCTCCTCATTCTTTTGTAGGTTACTTTTTTGTAGGTTCTAATTTCCTTCTCCTCCACCC	3
chrX_22704245_22704274_22704145_22704264_L	Pchrx_728	TGTTAAATGACCTCACATACACCCCAGTAAGTAAGCAAAATGGCTAAAACATGATTCAATCCAAATATTGAGGCTGGGAATAGTGAAAAAAAAAAAAAAAGTGTGTGTGTGTGTGTGTGT	6
chrX_22704245_22704274_22704255_22704374_R	Pchrx_729	GTGTGTGTGTGTGTGTGTGTTTCTTGGTTTCAAGCATGAATGCTCTGGCACCTCTCCAGAAAACATCCATCTGCTTTTTACCTAATGGCAAGGACTTCCAAACCAAGCTGCAATTTTTAT	2
chrX_22704245_22704274_22704185_22704334_D	Pchrx_730	TGGCTAAAACATGATTCAATCCAAATATTGAGGCTGGGAATAGTGAAAAAAAAAAAAAAATTCTTGGTTTCAAGCATGAATGCTCTGGCACCTCTCCAGAAAACATCCATCTGCTTTTTA	3
chrX_22875410_22875473_22875310_22875429_L	Pchrx_731	CTTGAATGGTCTTGCGAATTACATGGGGTAAGACAGTTCTCACTGATAGGGGACTATACTGTAAGCCAGCCAGCCAGCCTTCCTGCCTGTCCGTTTTTCTTTTCCTTTTTTCCTTCCTTC	2
chrX_22875410_22875473_22875454_22875573_R	Pchrx_732	CTTCCTCCCTCCCTCCCTCCCCCTCTTTTCTCCCCTTTATTCATTTATTTCTCTTTCTCTTAGAAGTGCTATTTTGCACACACACACAAAAATAGAAATTGAAAATATAATCAAATCAAC	6
chrX_22875410_22875473_22875350_22875533_D	Pchrx_733	CACTGATAGGGGACTATACTGTAAGCCAGCCAGCCAGCCTTCCTGCCTGTCCGTTTTTCTCCCTCTTTTCTCCCCTTTATTCATTTATTTCTCTTTCTCTTAGAAGTGCTATTTTGCACA	1
chrX_22902893_22902936_22902793_22902912_L	Pchrx_734	CAAATATTTTCTAGAACTGTCACATTGCCACAGTGCAAATTGTTCCTAGTTTTACCTTAGATAACATACCACTAGACCTCTCTTTCTCTCTTCTTTCAACCTCTCTCTCCCTCTGTCTGT	6
chrX_22902893_22902936_22902917_22903036_R	Pchrx_735	CTCTCCCTCTCTCAACCTCTGCTGCCTATTTTCCTCTTCCTGCTGTTGTCTCACAGCCTGAACTCTTACAGGCTCATCTTAAATCTTGGTTTTAACCTGAGTTTTTAAAGTCCCTTTGTC	2
chrX_22902893_22902936_22902833_22902996_D	Pchrx_736	TGTTCCTAGTTTTACCTTAGATAACATACCACTAGACCTCTCTTTCTCTCTTCTTTCAACGCTGCCTATTTTCCTCTTCCTGCTGTTGTCTCACAGCCTGAACTCTTACAGGCTCATCTT	1
chrX_23066208_23066239_23066108_23066227_L	Pchrx_737	TGGGGTGAACCCTACTTGTAATTGCTTGTGAGATGGAGGTTCCAAACACGATTTTTGCTAGCCTCAAGAGAGAACCAAGGAACGTGACATAGCTGGTAGTTGTGTATGTGTGTGTGTGTG	2
chrX_23066208_23066239_23066220_23066339_R	Pchrx_738	TGTGTGTGTGTCCATGTGTGAGATGGTACTGTTAGTTTTGTTTCGATGGCCAAGTAGGGCAACTCAAATAAATTAAGATACCTATTTATTTTAACTGATCAATTTAATAGAAACATGAAT	6
chrX_23066208_23066239_23066148_23066299_D	Pchrx_739	TCCAAACACGATTTTTGCTAGCCTCAAGAGAGAACCAAGGAACGTGACATAGCTGGTAGTAGATGGTACTGTTAGTTTTGTTTCGATGGCCAAGTAGGGCAACTCAAATAAATTAAGATA	1
chrX_23210484_23210513_23210384_23210503_L	Pchrx_740	TTAGGAGGTTTATTTATTTTCCCACTTTAGTTCAAATTAAGAGCTCTGCCAATAATCTTGTTGTAGCCCTGCTGAATTGAAAGCAACAGGCATTGTGTGTACACACACACACACACACAC	6
chrX_23210484_23210513_23210494_23210613_R	Pchrx_741	ACACACACACACACACACACAGAGGAATATTCAGCCATTAAAAGGTATAAAGCAATAGGCAAATCCTGATTGTCTCTGGTTCAGAAATAGTCATTCAGGACCTACCAAATTTCATGAGGG	2
chrX_23210484_23210513_23210424_23210573_D	Pchrx_742	GAGCTCTGCCAATAATCTTGTTGTAGCCCTGCTGAATTGAAAGCAACAGGCATTGTGTGTAGAGGAATATTCAGCCATTAAAAGGTATAAAGCAATAGGCAAATCCTGATTGTCTCTGGT	1
chrX_23336495_23336532_23336395_23336514_L	Pchrx_743	TGAGTGGCCTTCTCTTTGGCTCCCCCTTGAGGGCACCTCCTGGTACTGCACCTAGCCCCGGACCCCCAGCCTAGGCCACAAGTAACCCTGGCACCCCTACGAGACAAACATACACAAACA	2
chrX_23336495_23336532_23336435_23336592_D	Pchrx_744	TGGTACTGCACCTAGCCCCGGACCCCCAGCCTAGGCCACAAGTAACCCTGGCACCCCTACTTCCTGCCTGGTCCTCCAAACACTCATTTCCAACCTCCTTCTCCCTTCTCTGAGAAGCTG	2
chrX_23341521_23341558_23341421_23341540_L	Pchrx_745	GGCAACGGGGCAATGAAAGAATGAGTGTCTAATACTATAAAATGTTGGTCCTATTTTCTTCAATGTGATTGCTAACTGTGTAAATTAAAGCAAGCAAGCTTGTGTGTGTGTGTGTGTGTG	6
chrX_23341521_23341558_23341539_23341658_R	Pchrx_746	TGTGTGTGTGTGTGTGTGTGTTTCCTAACAGAAGTATAAGATGCCATCAGGTAATAATAGGGGCCTTGTGTATGGAGTGCATGGTGTTTGGTCACCTTCAGGGATGGATTCTAGCAGGTC	2
chrX_23341521_23341558_23341461_23341618_D	Pchrx_747	AATGTTGGTCCTATTTTCTTCAATGTGATTGCTAACTGTGTAAATTAAAGCAAGCAAGCTTTTCCTAACAGAAGTATAAGATGCCATCAGGTAATAATAGGGGCCTTGTGTATGGAGTGC	3
chrX_23352868_23352951_23352768_23352887_L	Pchrx_748	GCGGGCAGGAGGGCGTGTCTCCGGCTCGAGGGGACCCTCCCGAGGCGCGGCGCGGGACTCCCCGATGGTGGTGCCGCGGCTCCGGGAGAGCTCAGGGTCTCGCCGCCGCCGCCGTCGCCG	10
chrX_23352868_23352951_23352932_23353051_R	Pchrx_749	GCCGCCCGAACCCGCGCCGAGCGTGCGCCTCGCCCTCCTCCCGCGCCCGCTCTGCTCTAGGATGCTGCGGCAGGTTCTGCACAGGGGCTTGAGGACGTGTTTCTCCCGGCTCGGCCACTT	10
chrX_23352868_23352951_23352808_23353011_D	Pchrx_750	CGAGGCGCGGCGCGGGACTCCCCGATGGTGGTGCCGCGGCTCCGGGAGAGCTCAGGGTCTGCGTGCGCCTCGCCCTCCTCCCGCGCCCGCTCTGCTCTAGGATGCTGCGGCAGGTTCTGC	5
chrX_23385039_23385070_23384939_23385058_L	Pchrx_751	ATTTCAATGAATGAATAAGATCCTCCGTCGTCTGACCCCTGTCTCCTTTCCAGCTCTTATTCTATTGCACACTCACCACTGCTACACACATGCTCCTGGTACACACACACACACACACAC	2
chrX_23385039_23385070_23385051_23385170_R	Pchrx_752	ACACACACACACACACACACCCCTGCATCCCCCTCACATATGCATATATCCTGGACACCAACATACTAGACTCCCTATACCCCTTTAGCTATTCCTATCATAGCACTGTAACACTCACTG	2
chrX_23385039_23385070_23384979_23385130_D	Pchrx_753	GTCTCCTTTCCAGCTCTTATTCTATTGCACACTCACCACTGCTACACACATGCTCCTGGTCCCTGCATCCCCCTCACATATGCATATATCCTGGACACCAACATACTAGACTCCCTATAC	1
chrX_23412514_23412567_23412548_23412667_R	Pchrx_754	CACACACACACACACACACACCCTGGGAGACCTATAGTCTCTTAAACTAAGATCAAGTAGAAGAAAGCTTATTAACAAGCAGGATCCTGCCTTATCCAAACTGCAGATGTTGCTGGCATT	2
chrX_23412514_23412567_23412454_23412627_D	Pchrx_755	GGGGAGAAATGGGCCTGGCATATTTTCAGTCTTTAAAACAAAGGAGTTGTTATGAGAATTCCCTGGGAGACCTATAGTCTCTTAAACTAAGATCAAGTAGAAGAAAGCTTATTAACAAGC	6
chrX_23414935_23414997_23414907_23415026_S	Pchrx_756	TTTCTATTGGGAGATTATGCATGCCAAGATTTATTATTTATTGTTAGATAATTATTATTTATTTGTTAATACTGATTATTGATTATTGCTCTGCTGCATTGGTTTAGCCCCGCTATGGAG	6
chrX_23414935_23414997_23414835_23414954_L	Pchrx_757	TTTCAAACTTGTCAACTTCTCTTTTCAGCACTTGAAATGAAGGCTTATGGAATTCTGACTGTGAAATGAATTTTTCTATTGGGAGATTATGCATGCCAAGATTTATTATTTATTGTTAGA	3
chrX_23414935_23414997_23414978_23415097_R	Pchrx_758	CTGATTATTGATTATTGCTCTGCTGCATTGGTTTAGCCCCGCTATGGAGAAGACACTTTAGAAGTAACTCAGAATCACATCCCCATAAAATCTAAGTCTTTACTTCATCAAGTTTTACTT	3
chrX_23414935_23414997_23414875_23415057_D	Pchrx_759	AGGCTTATGGAATTCTGACTGTGAAATGAATTTTTCTATTGGGAGATTATGCATGCCAAGTGCTGCATTGGTTTAGCCCCGCTATGGAGAAGACACTTTAGAAGTAACTCAGAATCACAT	1
chrX_23502186_23502219_23502086_23502205_L	Pchrx_760	GTTTTAACCTAAATTTTAAAGTCAAAGTTATGCAGTTACTCAAGTTTCTTGAATGATAAACATATTCTGTAGCTCTCATGTGTATTCCTCTCTCTCCCCCATATATATACAAACACACAC	6
chrX_23502186_23502219_23502200_23502319_R	Pchrx_761	ACACACACACACACACACACATATATGTTTTCTTAATGTTGAGCTAGATGCTGTGACCAGTTTATACCTATAAAAGAGCACAAAAATATTTGTTGTTAATATATTTGTGAGACAAGACTT	6
chrX_23502186_23502219_23502126_23502279_D	Pchrx_762	CAAGTTTCTTGAATGATAAACATATTCTGTAGCTCTCATGTGTATTCCTCTCTCTCCCCCATATATGTTTTCTTAATGTTGAGCTAGATGCTGTGACCAGTTTATACCTATAAAAGAGCA	3
chrX_23588899_23588930_23588799_23588918_L	Pchrx_763	GCCAAGTCCCAAGTGTTCCATCTTAGCAACTTTACAAAAAAAAAAAATTGAATGGAAAACCACACCATTTTTAAAATAACTTAGCTATTAATAAAATGAAGTGTGTGTGAGTGTGTGTGT	6
chrX_23588899_23588930_23588911_23589030_R	Pchrx_764	GTGTGTGTGTGTGTGTGTGTGATCTCATCAAACAATGCATGAATGTACTTGAGAAATGGAGTTCCAACAGACCAGGGTCACCATGAGGCCTTACGGTAAGTCTTCTTGCTCTGAACACTT	2
chrX_23588899_23588930_23588839_23588990_D	Pchrx_765	AAAAAAATTGAATGGAAAACCACACCATTTTTAAAATAACTTAGCTATTAATAAAATGAAGATCTCATCAAACAATGCATGAATGTACTTGAGAAATGGAGTTCCAACAGACCAGGGTCA	3
chrX_23685744_23685779_23685703_23685822_S	Pchrx_766	CTGCTAGCCGCGACAACTCCGGACCACGGCCGCCACCGAAGGCTGCTTCTGCTGCCGCTACTGCTGTTCCTGCTGCCGGCTGGAGCTGTGCAGGGCTGGGAGACAGAGGAGAGGCCCCGG	2
chrX_23685744_23685779_23685644_23685763_L	Pchrx_767	AGCGGCGCTCGCGCCAAGGGACGTGTTTCTGCGCTCGCGTGGTCATGGAGGCGCTGCCGCTGCTAGCCGCGACAACTCCGGACCACGGCCGCCACCGAAGGCTGCTTCTGCTGCCGCTAC	1
chrX_23685744_23685779_23685760_23685879_R	Pchrx_768	CTACTGCTGTTCCTGCTGCCGGCTGGAGCTGTGCAGGGCTGGGAGACAGAGGAGAGGCCCCGGACTCGCGAAGAGGAGTGCCACTTCTACGCGGGTGGACAAGTGTACCCGGGAGAGGCA	1
chrX_23685744_23685779_23685684_23685839_D	Pchrx_769	GGTCATGGAGGCGCTGCCGCTGCTAGCCGCGACAACTCCGGACCACGGCCGCCACCGAAGGGCTGGAGCTGTGCAGGGCTGGGAGACAGAGGAGAGGCCCCGGACTCGCGAAGAGGAGTG	1
chrX_23700352_23700383_23700252_23700371_L	Pchrx_770	TACTCTGGTACATTTCTTAGCCAAAAACAAATTTTTAAAGCTGCAGTTTTACAGTGATAATTCCAAATTATACATTAGATTGAGGGAGGGATGTCCACAGGTGTGTGTACGTGTGTGTGT	6
chrX_23700352_23700383_23700364_23700483_R	Pchrx_771	GTGTGTGTGTGTGTGTGTGTATACCATTGGAGTAGGTAGGTAGTGTGGTGTTTGTTCTGTATAGCATCCTTTTGTGTGGATGGTATAGGAATTCACAATACATAAATGAGAAGAAATGAC	6
chrX_23700352_23700383_23700292_23700443_D	Pchrx_772	CTGCAGTTTTACAGTGATAATTCCAAATTATACATTAGATTGAGGGAGGGATGTCCACAGATACCATTGGAGTAGGTAGGTAGTGTGGTGTTTGTTCTGTATAGCATCCTTTTGTGTGGA	1
chrX_23760318_23760373_23760218_23760337_L	Pchrx_773	TTTCAGTCTGCCTTCAAATAGTTTAACAAAGGTTTTTTGTTTGTTTTTAAGTACTATAAACAAGACAGAACCCTTACAACTGATAACAAAGTCCCCAGGAACAGTGAGTGAGTGAGAGAG	6
chrX_23760318_23760373_23760354_23760473_R	Pchrx_774	GGAGAGAGAGAGAGAGAGAGATATCCAGGACCCCCAAGAGAATTGATGGGGTTAATGTGAGTCAAAAGCACTATGAGTCACATCAGGGGGACAGGCCCACTGGCAGCGAGATAACTTCAG	2
chrX_23760318_23760373_23760258_23760433_D	Pchrx_775	TTGTTTTTAAGTACTATAAACAAGACAGAACCCTTACAACTGATAACAAAGTCCCCAGGAATATCCAGGACCCCCAAGAGAATTGATGGGGTTAATGTGAGTCAAAAGCACTATGAGTCA	3
chrX_24004397_24004428_24004354_24004473_S	Pchrx_776	CCATGACTTCACACTTCCATTTTATGTTCAATGGTGGCAGCAGCAAAAAAACAAACAAACAAACAAAAAAACAAAAAACACCAAACAAAGTGAAACTAGAAAATTTATACATCAGCAGCC	6
chrX_24004397_24004428_24004297_24004416_L	Pchrx_777	TCATAGTATGTCTAATAACTGCCCAAAAAACCCCCAAAAACCAAAGTCTTCACATTTCCATGACTTCACACTTCCATTTTATGTTCAATGGTGGCAGCAGCAAAAAAACAAACAAACAAA	3
chrX_24004397_24004428_24004409_24004528_R	Pchrx_778	CAAACAAACAAAAAAACAAAAAACACCAAACAAAGTGAAACTAGAAAATTTATACATCAGCAGCCATATAGAAGGCATTGCAATATTGCACCAATATTCTAAGATCTGGCAAGTTTTGCC	3
chrX_24004397_24004428_24004337_24004488_D	Pchrx_779	CCAAAGTCTTCACATTTCCATGACTTCACACTTCCATTTTATGTTCAATGGTGGCAGCAGAAACACCAAACAAAGTGAAACTAGAAAATTTATACATCAGCAGCCATATAGAAGGCATTG	3
chrX_24013219_24013254_24013119_24013238_L	Pchrx_780	CTAAACATCTTTTACTTTAATTGTGTGTGCATGTATGATATAGCTGACAATGAAGTATGAGAAATGATTAACTTTGAATACAGTTCCTGTAAATATGTATACACATACACACACACACGC	6
chrX_24013219_24013254_24013235_24013354_R	Pchrx_781	ACGCATATATACACACACACAAATATATAAAGTTGGAGAAATAACTAGCCATTACAGCTGGGCAAATATTTCATGTTTCTCCATTCACTGTCAAAATGTTATATCATAGTGAAACCCAGT	6
chrX_24013219_24013254_24013159_24013314_D	Pchrx_782	TAGCTGACAATGAAGTATGAGAAATGATTAACTTTGAATACAGTTCCTGTAAATATGTATAAATATATAAAGTTGGAGAAATAACTAGCCATTACAGCTGGGCAAATATTTCATGTTTCT	3
chrX_24190009_24190076_24189909_24190028_L	Pchrx_783	TCTCCCCTCCCTGCTTACTCTATTCTGTTACTCAAGGCACTCACAGTCTAAGCCAGAGTTGCAAAATGACTTTTCTCAGCTCTTATGTTCCAGCCACCAGGACAGAGAGAGAAGGAGAGA	2
chrX_24190009_24190076_24190057_24190176_R	Pchrx_784	GAGGCAGACAGACAGACAGACACTGATTCTTGCTCATGGTTTTGGATTCTCAGGGATAGGACTTTGATTTTATTGTGCTTAAAGATGAGCTTACTGTTTACCGTTTTATAGCTAGTGCCA	2
chrX_24190009_24190076_24189949_24190136_D	Pchrx_785	TCACAGTCTAAGCCAGAGTTGCAAAATGACTTTTCTCAGCTCTTATGTTCCAGCCACCAGCACTGATTCTTGCTCATGGTTTTGGATTCTCAGGGATAGGACTTTGATTTTATTGTGCTT	1
chrX_24197671_24197715_24197611_24197775_D	Pchrx_786	TCAGCCTCAATGTCTATGCCAGAACACGTCTTGACGGGTGATTCTATACATGTGTCTGACGATAGTGTAGTGGAAGCAGAAATTGTCACTGATCCTCTGACTACCGACGTAGTTTCAGAA	4
chrX_24257071_24257104_24256971_24257090_L	Pchrx_787	GCAGTTTTAGGCAAAGAGTAAGCACAAGCCCTTAGAGAAAATGGGAGAGAGGAGAGGGGGCGAAGAGGGGGCTGAGCGGGGGCGGAGGTGGGAGGGTAGGGAAAGGGAGAGAAAGAGGGA	2
chrX_24257071_24257104_24257085_24257204_R	Pchrx_788	GAGGGAGAGAAAGAGAGAGAATATTCCACATGTAGTCTTCAAATTAACCACCTGGAAGATTGTCCCATGACCCCTGCACACTCCATCTATTGCTCCCCAATTTTTCCAGTCTCCTTCCTC	2
chrX_24257071_24257104_24257011_24257164_D	Pchrx_789	ATGGGAGAGAGGAGAGGGGGCGAAGAGGGGGCTGAGCGGGGGCGGAGGTGGGAGGGTAGGATATTCCACATGTAGTCTTCAAATTAACCACCTGGAAGATTGTCCCATGACCCCTGCACA	1
chrX_24329137_24329184_24329037_24329156_L	Pchrx_790	ATACCAAAACATGAGAAAAAAAACAAAACTCAAGTAAAAACTGGGAATTCATGTGGGTCAGTGCTCCCATGCTTTTAAAAGAGAACAAACTACCACAAGCCTCAGGGAGCTGGAGGGGTT	4
chrX_24382358_24382570_24382551_24382670_R	Pchrx_791	TGCTGCTGCTGCTTCTGCGGCACCAAGTCATTCTCAGAAGCCCTCTGTGCCTCTCATTCAAGCTAGCAGGCCCTGTCCAGCTGCCCAGCCCCCCACCAAATTCATAAAAATAGCGCCAGC	4
chrX_24383232_24383426_24383407_24383526_R	Pchrx_792	GCCCTGAGGCTTGTGGTAGTTTGTCTCTCTTTTAAAAGCACAGGAGCATTGACTCAAATGATTTCCCAGTTTTTACTTGAGTTTTGTTTTTTTTTTCATGTTTCGGTATTTTACATTTTA	6
chrX_24383232_24383426_24383172_24383486_D	Pchrx_793	TGCTCAGCAACTTCTTAAGGTGAACCCCACTAGAGCCAGAAGTGGTCTGCAGCCCCAGCCTCAGAGGAAGGAAGGCAAGCCAACCCCTCCAGCGCCCTGAGGCTTGTGGTAGTTTGTCTC	2
chrX_24527607_24527662_24527507_24527626_L	Pchrx_794	ACTCACTTAGCATAATTAAAGCTTGGAGTTCCTGGTGAAGCCCTATACAATAACAGTCACTTCTTGTGCCCTTTTGTGACTCAAAATCCCTCTTCCCCCAACACACACATACACATACAC	2
chrX_24527607_24527662_24527643_24527762_R	Pchrx_795	ATGGACATGTACACACATACAAATCCCACCTCCACACTCATGGGGTAAGCAGGAAGGACTGGCATGCTCCCCATTCCCCACGCCTCTCTCAAACCATGGTTTTTCATCTCTCAACAGCAT	2
chrX_24527607_24527662_24527547_24527722_D	Pchrx_796	CCCTATACAATAACAGTCACTTCTTGTGCCCTTTTGTGACTCAAAATCCCTCTTCCCCCAAAATCCCACCTCCACACTCATGGGGTAAGCAGGAAGGACTGGCATGCTCCCCATTCCCCA	1
chrX_24577435_24577621_24577602_24577721_R	Pchrx_797	AAGAAAGAAAAGCGGAAAATCACTACCCTCCTGCTCCCCTACAACTTCAGTCCCACTTTCTCCCATCTTCATAAGCTGCCCCCTTCTGCAGTCCTAAGTTGCTATCCTCCAGCCCTCATT	4
chrX_24589591_24589644_24589559_24589678_S	Pchrx_798	GAATTCAACCTGCCATACAACTTTTAGACAATATCATCATCATCACCTTCTTATTTACTATCATCATCATCATCATCATCATCATCACTACTTTCTACTCAGAGATAGCATGTAAGGGCT	6
chrX_24589591_24589644_24589625_24589744_R	Pchrx_799	TCATCATCATCATCATCATCACTACTTTCTACTCAGAGATAGCATGTAAGGGCTTCAATTTTATATTGGCATCCTTAATGTCAAATATGAGGTCACTTGGGGAGACTTAAAAGACTATGG	3
chrX_24589591_24589644_24589531_24589704_D	Pchrx_800	GAATAAATGTGCAAGGACATTGAAAAAAGAATTCAACCTGCCATACAACTTTTAGACAATACTACTTTCTACTCAGAGATAGCATGTAAGGGCTTCAATTTTATATTGGCATCCTTAATG	3
chrX_24662567_24662606_24662467_24662586_L	Pchrx_801	ATGAACAACGTGGAAAATTTTGTATCATAAGTAAATCAAAGCAGGTGCTTCAACAGTTCAACTTATGTACATCTGTATCATACCTATGCATGTGCATGATACACACACACACACACACAC	6
chrX_24662567_24662606_24662587_24662706_R	Pchrx_802	ACACACACACACACACACACGAAACCAGAACTGCCAAAAAGATGGGAAGGGAATGTATCTCACTTATGAGTATGTTATAGAAGAAAGATCTTCCACTTTTCCGGTGTAGAGCTCTGGGTT	2
chrX_24662567_24662606_24662507_24662666_D	Pchrx_803	GCAGGTGCTTCAACAGTTCAACTTATGTACATCTGTATCATACCTATGCATGTGCATGATGAAACCAGAACTGCCAAAAAGATGGGAAGGGAATGTATCTCACTTATGAGTATGTTATAG	3
chrX_25017451_25017490_25017351_25017470_L	Pchrx_804	CTCTTGTCAGGATGCCCGACCCTTTAATTCGATGCTCCCATCCCAAATTTAAAGCTGCCATTCCCTGCTCCTCACTGTCTCTCTCCCGCCCCCTCTTTCTTCTCTCTCTCTGTCTCTCTC	2
chrX_25017451_25017490_25017471_25017590_R	Pchrx_805	TCTCTTTCTCACCCCCTCTCACCTAAATATTTCTTAATTGAACAGTTTGTGGTGGAGCTTCCTTATAGCAGTTTAATAGATTAACTCATCTCAGCCAGCCTCAAATTTCAGATTAAAATT	6
chrX_25017451_25017490_25017391_25017550_D	Pchrx_806	TCCCAAATTTAAAGCTGCCATTCCCTGCTCCTCACTGTCTCTCTCCCGCCCCCTCTTTCTACCTAAATATTTCTTAATTGAACAGTTTGTGGTGGAGCTTCCTTATAGCAGTTTAATAGA	1
chrX_25020029_25020070_25019929_25020048_L	Pchrx_807	TACTGTTTCTCGTATACCATCCAACTAGCAGCCTAGAGGGGGGAAAAGAAGCCCTACTAAACAAAAAGGCAAAATCGACGCAAAATTGATATCGACCACAACACACACACACACACACAG	2
chrX_25020029_25020070_25020051_25020170_R	Pchrx_808	ACACACACACACACACACACCCAACTCCTTTCCCTCAGTCTTCTCCAGCAGTCCCGTCTCCTCCCCAAACTCTCCAGCGGCCCTGACCACCCCAGGAAAGCGGCTTTCACTCAGGGAGAG	2
chrX_25020029_25020070_25019969_25020130_D	Pchrx_809	GGGAAAAGAAGCCCTACTAAACAAAAAGGCAAAATCGACGCAAAATTGATATCGACCACACCAACTCCTTTCCCTCAGTCTTCTCCAGCAGTCCCGTCTCCTCCCCAAACTCTCCAGCGG	1
chrX_25021233_25021268_25021133_25021252_L	Pchrx_810	CATTTACCAATGCCTGGATAAGTGATGTAATGACATTTGTCGAGTTAAGATCTGCCATTTGGATACCCCTCGCTGCCTTTCCATCACTACTGCTCCCGCATGTTTCTCTCTCTCTCCCTC	4
chrX_25022378_25022409_25022278_25022397_L	Pchrx_811	ACTGTTAGCTATCTTACAGGCTCGCATTTGCTTCCCGGGCCCTGGCTTCACGCTGGGGCCCTCGCTGGGGAGATCAACTTCGAGCGCCAAAATGCTATTTAAAAAAAAAAAAGAAAGAAA	2
chrX_25022378_25022409_25022390_25022509_R	Pchrx_812	GAAAGAAAGAAAGAAAGAAAAGAAAGGCTAAGTGGGGTGTCAGGAGGAAGAGGTTGGGCTTTTTAAATTTTTTACTTCAATATCAGGCGTCTGGGGGAGAAAACCTCCCCGATATTTTCA	2
chrX_25022378_25022409_25022318_25022469_D	Pchrx_813	CCTGGCTTCACGCTGGGGCCCTCGCTGGGGAGATCAACTTCGAGCGCCAAAATGCTATTTAGAAAGGCTAAGTGGGGTGTCAGGAGGAAGAGGTTGGGCTTTTTAAATTTTTTACTTCAA	1
chrX_25025356_25025382_25025310_25025429_S	Pchrx_814	TGGGCGGCAGGCTGGCCGAGCCCGGAGGCGGAGGTAGGCTCGGGAAGGCGGCGGCGGCGGCGGCGGCAGCGGCAGTCCAAGCGGAGTCGAGCGCCGGGTGGTGCGGAGGGAAGGGGCTGG	10
chrX_25025356_25025382_25025256_25025375_L	Pchrx_815	GGTGTCGGAACACTGCCGCTCCGAGGAAAGTGCTCAGGCCCAGCGGCGCCCCGCTGGGCGGCAGGCTGGCCGAGCCCGGAGGCGGAGGTAGGCTCGGGAAGGCGGCGGCGGCGGCGGCGG	5
chrX_25025356_25025382_25025363_25025482_R	Pchrx_816	GCGGCGGCGGCGGCAGCGGCAGTCCAAGCGGAGTCGAGCGCCGGGTGGTGCGGAGGGAAGGGGCTGGCGTCCAGGTAGGGGCTGAGCGGGTGGGTGGCGGAGAGCGGCCCCGGGAAGGGC	5
chrX_25025356_25025382_25025296_25025442_D	Pchrx_817	CAGCGGCGCCCCGCTGGGCGGCAGGCTGGCCGAGCCCGGAGGCGGAGGTAGGCTCGGGAAAGTCCAAGCGGAGTCGAGCGCCGGGTGGTGCGGAGGGAAGGGGCTGGCGTCCAGGTAGGG	5
chrX_25031346_25031441_25031246_25031365_L	Pchrx_818	AGCTCCCCGCCCTCTGTGGCCACTGCAGCGGCAGCTGCTGCGGCCACGGCGCCAGTGGCGGCCACAGGACAGCGCCGGGGCTCCTTGAGCAGCGCGCGGGCGTCGTCCTCCAGCAGCTCC	10
chrX_25031346_25031441_25031422_25031541_R	Pchrx_819	CAGCTCCTCCTCGTCGTCCTCGGTGCCGGTGCCACCACCCGCAGCCGGGGCGCTGCCCGGGCCGCCGGCCACGCCGAGGCGCTCCTCCGGGTGCGTGACGCCCCCCGGGCCGCCCAGCTC	10
chrX_25031346_25031441_25031286_25031501_D	Pchrx_820	CGGCCACGGCGCCAGTGGCGGCCACAGGACAGCGCCGGGGCTCCTTGAGCAGCGCGCGGGCGGTGCCGGTGCCACCACCCGCAGCCGGGGCGCTGCCCGGGCCGCCGGCCACGCCGAGGC	5
chrX_25031647_25031814_25031547_25031666_L	Pchrx_821	GCGCGGGCGGCGGCGGCACGAAGGGCGCCCCGTTCTCGCGGTACGACTTGCTGCGGCTGATGCTCACCTGCGGCGCCTGGCTGATCTTGAGCGTGTCCCAGGCCGCGGCGGCCGCGGCCG	10
chrX_25031647_25031814_25031795_25031914_R	Pchrx_822	GCCGCCGCCGCCGCTGCCGCACCCTGAAGGAGGCGGCCCCCGCCCGGGCCGTACAGGCGCCGCAGCTTGGGCGGCAGGTGCAGCTCGGCCTCGAACGGGGCGCTGCTGCTCTTAGGGGAG	10
chrX_25031647_25031814_25031587_25031874_D	Pchrx_823	GTACGACTTGCTGCGGCTGATGCTCACCTGCGGCGCCTGGCTGATCTTGAGCGTGTCCCAACCCTGAAGGAGGCGGCCCCCGCCCGGGCCGTACAGGCGCCGCAGCTTGGGCGGCAGGTG	5
chrX_25391333_25391374_25391233_25391352_L	Pchrx_824	AATGGATACGACTAATATTTATTAAATCGAATAATAAGGCAAGATGCTATTAGATCTAGAAGAACAAGGGACGGACAGAGAATGCATGGTTAGAGAAGGCAGAGAGAGAGGGGAAGAGAG	6
chrX_25391333_25391374_25391355_25391474_R	Pchrx_825	AGAGAGAGAGTCAGAGAGAGTCAGCTTCAAAAACAGTATAGCATCTGCATTGCGGCTGAGAATGGTTAAGTTTAAACAAAATTTGTTTCAAAGTTGTTGGCATTTTAAAACCTGGTATAG	6
chrX_25391333_25391374_25391273_25391434_D	Pchrx_826	AAGATGCTATTAGATCTAGAAGAACAAGGGACGGACAGAGAATGCATGGTTAGAGAAGGCTCAGCTTCAAAAACAGTATAGCATCTGCATTGCGGCTGAGAATGGTTAAGTTTAAACAAA	1
chrX_25413309_25413340_25413209_25413328_L	Pchrx_827	GATTTTTTGTCTCGCCACTCTCTGATATGACCAGAAGGAATAAATTCAGTGGAAAGTAGGGAGAATTGAGGAGGGGAAGAGAGAGATAGAAAAAGAGGGAAGAGGGAGAGAGAGAGAGAG	2
chrX_25413309_25413340_25413321_25413440_R	Pchrx_828	AGAGAGAGAGAGAGAGAGAGAACTAAATAGAACAGTAACTAGGGTATGAGGGTAATTTGCATTTGCCTAACTTGAGAACTCTTTTTCCACTTTTGGCTCTGAGAGGGCTCCAATAAATAT	6
chrX_25413309_25413340_25413249_25413400_D	Pchrx_829	TAAATTCAGTGGAAAGTAGGGAGAATTGAGGAGGGGAAGAGAGAGATAGAAAAAGAGGGAAACTAAATAGAACAGTAACTAGGGTATGAGGGTAATTTGCATTTGCCTAACTTGAGAACT	3
chrX_25593166_25593197_25593066_25593185_L	Pchrx_830	GTCATGGAAAATCAAGTCTGATAGCTCTTTTCAGATCTATAATAGATATGAAACAACATTTTAAGGATAAACCTTATGTTACTTTTCCTTTCAGTCATTTAAAATCACACACACACACAT	6
chrX_25593166_25593197_25593178_25593297_R	Pchrx_831	ACACACATACACACACACACTTACTGAATACTTGGAATACATGAATGAATACAAATGAATAATTGGAAACATGATTGAATAGGTCAAAAATAAAATCTAGTATGCAATAATTTGCTCCTG	6
chrX_25593166_25593197_25593106_25593257_D	Pchrx_832	AATAGATATGAAACAACATTTTAAGGATAAACCTTATGTTACTTTTCCTTTCAGTCATTTTTACTGAATACTTGGAATACATGAATGAATACAAATGAATAATTGGAAACATGATTGAAT	3
chrX_25692719_25692754_25692619_25692738_L	Pchrx_833	TTACTTTCGAGAATATTTCCTTTTCTGAGTTTTCTCTAGCCTCAAATTAGCATCTCATATATCTCATCTCATCACTCTCTCATCTCTTGCTTTTGCCATTACACACACACACACACACAC	6
chrX_25692719_25692754_25692735_25692854_R	Pchrx_834	ACACACACACACTCATACACTTTCCATCTCCTAACAGAAATCGTATATCCTTGATGGAGAACGTATAAGTCAATAGCATGCTTCAGAATGGAGACAATATTTTTTTATTTCTTGTCCTAT	6
chrX_25692719_25692754_25692659_25692814_D	Pchrx_835	CTCAAATTAGCATCTCATATATCTCATCTCATCACTCTCTCATCTCTTGCTTTTGCCATTTTTCCATCTCCTAACAGAAATCGTATATCCTTGATGGAGAACGTATAAGTCAATAGCATG	3
chrX_25696813_25697122_25696909_25697028_S	Pchrx_836	ACTGGTTTGGACCTGCCACAACTGGTTTTAGCAGGTCTTGACCAGCTTGAACTGGTTGTGACCAGCTGAAACTGGTTTTGGCTGTTTTTGACTGGCCGTGATTTGGTGAGACTGGCCACA	2
chrX_25696813_25697122_25696713_25696832_L	Pchrx_837	GGCTACAATCATTTCTACTAGCCACAAGGGGTTTAGATTGGTTGCATTATGATGTGACTGGTTTTGAATGCCCACTACCAGTTCAGAGAAGCATCAAGTGGTTAAAACCAGTTTTGACCA	1
chrX_25696813_25697122_25697103_25697222_R	Pchrx_838	GTTTTGACCAGTTCCTACCAGGTCCACTTAGGTTGTTGTGACCAGTCTAGGCTGGTTTAGACTGGCCACAATTGGTTTAAAACTGTTGTAACTGGCCTTGACTTGTTTTGAGTGTTTTTG	1
chrX_25696813_25697122_25696753_25697182_D	Pchrx_839	GTTGCATTATGATGTGACTGGTTTTGAATGCCCACTACCAGTTCAGAGAAGCATCAAGTGGGTCCACTTAGGTTGTTGTGACCAGTCTAGGCTGGTTTAGACTGGCCACAATTGGTTTAA	1
chrX_25843070_25843107_25842970_25843089_L	Pchrx_840	TATGTTCTTTTCCAATGCATCCATCCACTGATCCATTTATCTATCAAAAAAGAAAGGCATCTTCTTATAATCATTGTATTTCTCATGTTACTAATATGCAACATACATACACACACACAC	6
chrX_25843070_25843107_25843088_25843207_R	Pchrx_841	ACACACACACCACCACACACTCCTACATCATCTAAAAGCTTATGTAACATGAACCTAAGAATGACTCTTCTTGTTTGATCTGTACAGTCTGACATTAAGTGTATTTTAAATGGATATTAA	6
chrX_25843070_25843107_25843010_25843167_D	Pchrx_842	CTATCAAAAAAGAAAGGCATCTTCTTATAATCATTGTATTTCTCATGTTACTAATATGCATCCTACATCATCTAAAAGCTTATGTAACATGAACCTAAGAATGACTCTTCTTGTTTGATC	3
chrX_26028620_26028651_26028520_26028639_L	Pchrx_843	TTCATGGTTGTTTATGTGTTTTTAAATTATCTTCTGACCTCTTCCCCCCAAAAGGGAGGGAAAACTGTATATGGGTGCATATGTACTTGTGTGTGTGTGTGAGACAGAGAGAGAGAGAGA	2
chrX_26028620_26028651_26028632_26028751_R	Pchrx_844	GAGAGAGAGAGAGAGAGAGAGTTTAATCTTGTTCTTTAATTTACAATGATTGTTTACTTCTTTTTCAGTTCTTGTTTTGAATTTTTCAAAAGTGCTTCGTCATTCTTAAATGTTAGTTAC	6
chrX_26028620_26028651_26028560_26028711_D	Pchrx_845	CTTCCCCCCAAAAGGGAGGGAAAACTGTATATGGGTGCATATGTACTTGTGTGTGTGTGTGTTTAATCTTGTTCTTTAATTTACAATGATTGTTTACTTCTTTTTCAGTTCTTGTTTTGA	3
chrX_26134623_26135102_26134804_26134923_S	Pchrx_846	TGGTTTCAGACAACTTCATGCAGTTTCAGCCACTTTCATCTAGTTTCAACAAGTTTCATCCTGTTTCGAATGGTTACATCTAGTTTCAGCAGACTTCATCCAGTTCCATCCAGTTTCTTC	2
chrX_26134623_26135102_26134523_26134642_L	Pchrx_847	TGGGTGCCATTGATATCAATGGGCTTCAAATGGTCTCATCTGGTTTCATCTGGTTCTAGCCAATTTAATCAGGTTTTGGTCAGCGTCAACCAGTTTCATCCAGATTCCAGCCAGCTTCAG	1
chrX_26134623_26135102_26135083_26135202_R	Pchrx_848	ATGGTTTCAGCCTATTTCAGGTGGTTTTTTTAATCGTTTCAGCTGGCTGCAACTGGAATCATCTGGTTTTGTCTGTTTTCATACTGTATTACCTGGTTTCTACCTGTTTCAGCCAGCTTC	1
chrX_26134623_26135102_26134563_26135162_D	Pchrx_849	TGGTTTCATCTGGTTCTAGCCAATTTAATCAGGTTTTGGTCAGCGTCAACCAGTTTCATCGTGGTTTTTTTAATCGTTTCAGCTGGCTGCAACTGGAATCATCTGGTTTTGTCTGTTTTC	1
chrX_26155883_26155966_26155866_26155985_S	Pchrx_850	TAAATTTGAGAGGGCTTTAAAAATAAAAAAAAATGGAATGAAAAATATACCATTCAAAAGAGCAGCAACATTCAAAATATACCTAAAAAGAACATTCACAAAAACATACACACTCTATCA	6
chrX_26155883_26155966_26155783_26155902_L	Pchrx_851	TTTAGTGCCTGAATGAAAGATCCTTTGATGTTTCTGTCATCCTCATTTTTCTCCTAATGTACCATCCTGAAAATCTATTTCAATAAATTTGAGAGGGCTTTAAAAATAAAAAAAAATGGA	6
chrX_26264968_26265009_26264868_26264987_L	Pchrx_852	CATGAGACAAGTTGCCTTTTAAAGTAGGTTTCTCATGGTACATATCTACTAGTGATTGTTAATGTTTTGAGCCATATTTGGTTTGAATATGAATGTGTGTACACACACACACATATATAC	6
chrX_26264968_26265009_26264990_26265109_R	Pchrx_853	ACACACACATATATAATCACAATTGAATGGAACAGATCTTAAAGAAACAAACTATGCAAAGAAATATGTTTTGGGTTTTTTCTGCTTTCCATCAAATAGACAGAACAGACAAAGAACTTA	6
chrX_26264968_26265009_26264908_26265069_D	Pchrx_854	CATATCTACTAGTGATTGTTAATGTTTTGAGCCATATTTGGTTTGAATATGAATGTGTGTAATTGAATGGAACAGATCTTAAAGAAACAAACTATGCAAAGAAATATGTTTTGGGTTTTT	3
chrX_26721877_26722000_26721777_26721896_L	Pchrx_855	CTTGATATTCAAAAATAATTGAATATATGAGATAATATTGATGATGGAGGTAGAGGGTGGGAAAGGTAGGGTGTTTTCTTTTTTCTCTGAGTATGTGAGTGGAGGGAGGGAGGCACAAAG	6
chrX_26721877_26722000_26721981_26722100_R	Pchrx_856	GGAGGGAGAAAAGAAAGAAGAAACTTTTATGTATCATTATAATAGATAATCTTGTTTCTGTGGCTGATTTCTGCCACAGACCTTCAGTGACACCCAAGGGAGCTGTGGAATTGAATACAA	6
chrX_26721877_26722000_26721817_26722060_D	Pchrx_857	ATGATGGAGGTAGAGGGTGGGAAAGGTAGGGTGTTTTCTTTTTTCTCTGAGTATGTGAGTAAACTTTTATGTATCATTATAATAGATAATCTTGTTTCTGTGGCTGATTTCTGCCACAGA	3
chrX_26859524_26859565_26859424_26859543_L	Pchrx_858	AACATTAATCTAAACTGAACCAACAAAATTAGGAATCAGTTCATCAAGCATAGTGAGGAGATATATACATACATATAATCAGTTATATATAACAGTACCTTATATATGTGTGTCTGTGTG	6
chrX_26859524_26859565_26859546_26859665_R	Pchrx_859	TGTGTGTGTGTGTGTGTGTGTATTACAGTTCTATAATATCATAAAAGGCCTTTTTTCTGTCTTTGGAGTTTGAACCCTTCCCTCCTACTCACTAGCTACCTACACACACACACACACACA	2
chrX_26859524_26859565_26859464_26859625_D	Pchrx_860	TCATCAAGCATAGTGAGGAGATATATACATACATATAATCAGTTATATATAACAGTACCTTATTACAGTTCTATAATATCATAAAAGGCCTTTTTTCTGTCTTTGGAGTTTGAACCCTTC	3
chrX_26859647_26859682_26859547_26859666_L	Pchrx_861	GTGTGTGTGTGTGTGTGTGTATTACAGTTCTATAATATCATAAAAGGCCTTTTTTCTGTCTTTGGAGTTTGAACCCTTCCCTCCTACTCACTAGCTACCTACACACACACACACACACAC	2
chrX_26859647_26859682_26859663_26859782_R	Pchrx_862	ACACACACACACAGGCACACGTACAAAGGAGAAGCATGAGTATTCTAAGGATCTCTTACAATGAATATTATATTTTCCTGAGGCGATATGATAATGAGAATTTGCTTGAATCTATATAAC	6
chrX_26859647_26859682_26859587_26859742_D	Pchrx_863	TAAAAGGCCTTTTTTCTGTCTTTGGAGTTTGAACCCTTCCCTCCTACTCACTAGCTACCTGTACAAAGGAGAAGCATGAGTATTCTAAGGATCTCTTACAATGAATATTATATTTTCCTG	3
chrX_26970799_26970832_26970699_26970818_L	Pchrx_864	TAAAACATTTCCTATAATAAATATCTAGAGACAAATTGTATAATCAGTGTGATTTCTGAGCTAAACTAGATTTATACACAGATAATTTATGTATATATATAGAGAAAGAGAGAAAGAAAG	6
chrX_26970799_26970832_26970813_26970932_R	Pchrx_865	AGAAAGAGAGAGAGAGAGAGTTAATTTTTCTCTGTCAGCCACAGAAATAAGAGATAGGAAAATTATAGAGATGTCAAATACATGATTGATCTAAATATCTTATTTTAACCATTATTTTAA	6
chrX_26970799_26970832_26970739_26970892_D	Pchrx_866	TAATCAGTGTGATTTCTGAGCTAAACTAGATTTATACACAGATAATTTATGTATATATATTTAATTTTTCTCTGTCAGCCACAGAAATAAGAGATAGGAAAATTATAGAGATGTCAAATA	3
chrX_27183352_27183389_27183252_27183371_L	Pchrx_867	TATTTATCAATGAAGCAAAGATAAATGACTATCAATAGATTTGGACTTCATGAGGGCCCCTTCTAAGCTCCTTTCACCTGAATGGAGGGAAGGAGACAGATCTCTCTCTCTCTCTCTCTC	2
chrX_27183352_27183389_27183370_27183489_R	Pchrx_868	TCTCTCTCTCTCTCTCTCTCATGTTTACAGAAAAAGCCTGCCATGATAGCAACTCTTTTAAAAAAGTCTTACCTCCTTTCGCCACCTCAACTCTTTTATTTCACTCGGTTGAGTGATGCC	2
chrX_27183352_27183389_27183292_27183449_D	Pchrx_869	TTGGACTTCATGAGGGCCCCTTCTAAGCTCCTTTCACCTGAATGGAGGGAAGGAGACAGAATGTTTACAGAAAAAGCCTGCCATGATAGCAACTCTTTTAAAAAAGTCTTACCTCCTTTC	1
chrX_27199669_27199700_27199569_27199688_L	Pchrx_870	TTCCCAGCAGGCATCTCTTCCAGGAAAATGAGCTGAATCAAATCAGATGAACCATTTGTCTTAGTGGTGATAAGGCCTACTTTTTTTTAAATCTAATTCAGTGTGTGTGTGTGTGTGTGT	6
chrX_27199669_27199700_27199681_27199800_R	Pchrx_871	GTGTGTGTGTGTGTGTGTGTGCGCATGCGAGCACGTGGGTGTGTTTGTTTCCATACTGAAAATGTGATTACAAATTGAACAAATTCCATAAAAGTCAATGGCCCAACAAATTTCATTTTC	2
chrX_27199669_27199700_27199609_27199760_D	Pchrx_872	AATCAGATGAACCATTTGTCTTAGTGGTGATAAGGCCTACTTTTTTTTAAATCTAATTCAGCGCATGCGAGCACGTGGGTGTGTTTGTTTCCATACTGAAAATGTGATTACAAATTGAAC	3
chrX_27317187_27317218_27317087_27317206_L	Pchrx_873	AGCAAAATATATATTTAACATATATAAGAGAACATTTGCAATGCCTTTGGGACCACATATATACACATTCCCAATTATATCACCCTGCTTCCTCCTAGGAACACACACACACACACACAC	6
chrX_27317187_27317218_27317199_27317318_R	Pchrx_874	ACACACACACACACAAACACATATCAAAAATTCAGTGATAACATTCTTTTGTTTATCTAAGTAATATTATTGTATTTATATACTGTGAGTCCTTTAAAACATGATACAAATAAATAGTAC	6
chrX_27317187_27317218_27317127_27317278_D	Pchrx_875	ATGCCTTTGGGACCACATATATACACATTCCCAATTATATCACCCTGCTTCCTCCTAGGAATATCAAAAATTCAGTGATAACATTCTTTTGTTTATCTAAGTAATATTATTGTATTTATA	3
chrX_27478951_27479010_27478922_27479041_S	Pchrx_876	CTAAGATGAGGTTTCTTCTTGGGGGATGTTTCATCTTCTTTATCTTCCTCTTTTTCTTCTTCATCTTCCTCTTTTTCTTCTTCATCATCTGGATGATCCACTAAACGAACCACACTGCTA	6
chrX_27478951_27479010_27478851_27478970_L	Pchrx_877	TTTAGCTTATGGACGTTTATAGAATTTTTGTTGAGCCACATTTTGAGGGTGCCCCATATAGATTTTAGGAGCTAAGATGAGGTTTCTTCTTGGGGGATGTTTCATCTTCTTTATCTTCCT	3
chrX_27478951_27479010_27478991_27479110_R	Pchrx_878	TCTTTTTCTTCTTCATCATCTGGATGATCCACTAAACGAACCACACTGCTACCACTTGGGCTACCTGTTCCAATAGCAGCACAAGCAGAATAAGATGAAGAGAATTTGAAGTCACCAGAA	1
chrX_27478951_27479010_27478891_27479070_D	Pchrx_879	TTTTGAGGGTGCCCCATATAGATTTTAGGAGCTAAGATGAGGTTTCTTCTTGGGGGATGTTGGATGATCCACTAAACGAACCACACTGCTACCACTTGGGCTACCTGTTCCAATAGCAGC	1
chrX_27482009_27482035_27482016_27482135_R	Pchrx_880	AAAAAAAAAAAAAAAAAAAAGCGAGTCTCTTGGACTGTTCTCCATTGTCTAGAAAAGCGTCGCTCTGGCAGGAATCTTGTGATTTCCCCAGAATTCTGCCCCAAAAGATTGTGCCTATGT	4
chrX_27541527_27541564_27541427_27541546_L	Pchrx_881	AGATGATCTAAATTATGCTTACAAATTAATATACAATATATAAATGTGTAATATATCTCTGTCAATCATCTAGCTATCTAGCTAGCTTTCTGTCTACTGAGTGTGTGTGTGTGTGTGTGT	6
chrX_27541527_27541564_27541545_27541664_R	Pchrx_882	GTGTGTGTGTGTGTGTGTGTATAGCAATGGGTTAATTATCCAAAGGCTAATGATTTGTTTAAAGAATATTGAAAAAGATCAATTTTGTATGATAAACATAGTCCTTAGAATCTAGAGTCT	6
chrX_27541527_27541564_27541467_27541624_D	Pchrx_883	TAAATGTGTAATATATCTCTGTCAATCATCTAGCTATCTAGCTAGCTTTCTGTCTACTGAATAGCAATGGGTTAATTATCCAAAGGCTAATGATTTGTTTAAAGAATATTGAAAAAGATC	3
chrX_27671843_27671878_27671743_27671862_L	Pchrx_884	ATCTAGCCTCAACTCAATCCAGCTCCAAATAAATAATATATACATATATAGAACTTTTAGTCAATCATGGGGCATGCAGTGATAACACACAGATATGTATACACACACACACACACACAC	6
chrX_27671843_27671878_27671859_27671978_R	Pchrx_885	ACACACACACACACACACACAACATATATTTCCAGGAAGATTTTAATGTCTCATTTTCTGCCAGTTAGTGAATATTCCTGAGAGGATTATGTTTTTTCTTCCTTTAATTAGAAATATGAC	6
chrX_27671843_27671878_27671783_27671938_D	Pchrx_886	TACATATATAGAACTTTTAGTCAATCATGGGGCATGCAGTGATAACACACAGATATGTATAACATATATTTCCAGGAAGATTTTAATGTCTCATTTTCTGCCAGTTAGTGAATATTCCTG	3
chrX_27699320_27699351_27699220_27699339_L	Pchrx_887	ATGGAGAAGCCTTTTACTCAGCAGTGAATAAAAGAAGCAATCAAGTCTTCTGTGTAAGTTTGGGCTTGACACAGCAGTTTATAGCAAAGGCAGAAATTAAATACACACACACACACACAC	6
chrX_27699320_27699351_27699332_27699451_R	Pchrx_888	ACACACACACAAACACACACCCCACATGTTAAGTAAGCAGAGTCATTATAGACTGTACAATAAAGGTAAGTGTAGAAAGAGGGTAAAGTGGTGGCAAAAGTAGAAACAATAAGTAGAAGT	6
chrX_27699320_27699351_27699260_27699411_D	Pchrx_889	TCAAGTCTTCTGTGTAAGTTTGGGCTTGACACAGCAGTTTATAGCAAAGGCAGAAATTAACCCACATGTTAAGTAAGCAGAGTCATTATAGACTGTACAATAAAGGTAAGTGTAGAAAGA	3
chrX_27765334_27765456_27765234_27765353_L	Pchrx_890	CCAAGAAAGCGCAAGTGAAGACATCGAACTTGAGAGCTTGGAGGACTTTGAGCATTTCCTCATGAGTGGTGAAAGTTTATTCCATTACCCTTTAGTGGGAGAGGAGGAGACAGAAAGGGA	2
chrX_27765334_27765456_27765274_27765516_D	Pchrx_891	GAGGACTTTGAGCATTTCCTCATGAGTGGTGAAAGTTTATTCCATTACCCTTTAGTGGGACCTCGGGCGGGTCCACAAGGCAGTGGCGGCAACCATGAGCAGTATTCGTTAGAGGAGGAT	2
chrX_27918613_27918698_27918513_27918632_L	Pchrx_892	TTTGTTTTCTACTCTCAAGATCAGAGAAGAGTTGCAATATTCATGTAATGTGGCAGAGTAGCTGAGTGTTTTAGGACCGTTCAGTAAATATTTTTAAATATGTGTGTGTGTGTGTGTGTG	6
chrX_27918613_27918698_27918679_27918798_R	Pchrx_893	TGTGTGCATGTGTGTGTATGTCATTAAGCAACAAACTACTTAAACTCCTCTTAGTCCAGTCTACTTTTATTTAATAAAGGTTTATTGAATGGGGAAAGAGACTGAATTCCACATTTAATT	6
chrX_27918613_27918698_27918553_27918758_D	Pchrx_894	TCATGTAATGTGGCAGAGTAGCTGAGTGTTTTAGGACCGTTCAGTAAATATTTTTAAATATCATTAAGCAACAAACTACTTAAACTCCTCTTAGTCCAGTCTACTTTTATTTAATAAAGG	3
chrX_27960575_27960608_27960475_27960594_L	Pchrx_895	TTTTCCAGTTTGTAAGTCTTTAAACTGGATTGAAGCCACAAATATTAGCTTTTAGATATTAACTACCGAATGAGAAAAAAAAATCGTGTGTGCGTGTGTGGTGTGTGTGTGTGTGTGTGT	6
chrX_27960575_27960608_27960589_27960708_R	Pchrx_896	GTGTGTGTGCATATGTGTGTGCTTATGCACAGATGCTTCAAGCTGGAGGGGGATGGCGAGGAAGGCCAAATGCCTGAAATCACACTACAGATGGATCTGCCTGCCCTGCTGATGCAAAAG	2
chrX_27960575_27960608_27960515_27960668_D	Pchrx_897	AATATTAGCTTTTAGATATTAACTACCGAATGAGAAAAAAAAATCGTGTGTGCGTGTGTGGCTTATGCACAGATGCTTCAAGCTGGAGGGGGATGGCGAGGAAGGCCAAATGCCTGAAAT	1
chrX_27993155_27993190_27993055_27993174_L	Pchrx_898	ATAAATCAGTCATTTCAAAGAATTTGTGCTGAAATGGTAAGATTTTCGAAATAAGTGAAATTTATCAGTATATAGCTCTGTTTCTGGTGTGGTCCTGATTACACACACATACACACACAC	6
chrX_27993155_27993190_27993171_27993290_R	Pchrx_899	ACACACACACACACACACACAGAAAAAGCAGATGCAAGGAAACAAACATAAACACTCATGCATAACTTCTGAAGGTTGAATTAGGAATAATTTGGTGTTTATCCTTTATGCTTTTTTCAA	6
chrX_27993155_27993190_27993095_27993250_D	Pchrx_900	GATTTTCGAAATAAGTGAAATTTATCAGTATATAGCTCTGTTTCTGGTGTGGTCCTGATTAGAAAAAGCAGATGCAAGGAAACAAACATAAACACTCATGCATAACTTCTGAAGGTTGAA	3
chrX_27999111_27999170_27999082_27999201_S	Pchrx_901	CGCATCGTGGACACATCCGAGGCTGTTCTTCCTCCTCCCCTTCCTCCTCCATCTCTTCTTCTTCCTCCTCCCTTTCTGTCTCCTCTCCCACTAACGGGTAACCAAATAAACCTTCACCCA	2
chrX_27999111_27999170_27999151_27999270_R	Pchrx_902	CCCTTTCTGTCTCCTCTCCCACTAACGGGTAACCAAATAAACCTTCACCCATGCTTTCAAGTTCGACGTCTTCACTTGAACTTTCTGAGTCTGTGTTTTGATTTTCTGTGCTGGCATCGT	1
chrX_27999111_27999170_27999051_27999230_D	Pchrx_903	TCTAACAAACACTGATCATGGTTGGTGCCACCGCATCGTGGACACATCCGAGGCTGTTCTACTAACGGGTAACCAAATAAACCTTCACCCATGCTTTCAAGTTCGACGTCTTCACTTGAA	1
chrX_28016126_28016159_28016026_28016145_L	Pchrx_904	TCCTTTATAACCACCAAGGGAAACATTTTATATTCAAGTCTTCCGACTTATAAGATTCATTCGGCTAACAAGGGAACTTCTTTATTCACACAATATCTTTACACACACACACACACACAC	6
chrX_28016126_28016159_28016140_28016259_R	Pchrx_905	ACACACACACACACACACACATCTACTGTGGGGTGTTATATGTTTACAAACATCCAAATGAAAATTTCAGAAGTTTATGTTTTCAAAGTTTGAATTGCTATGTGAAGATAAAATTCATTT	6
chrX_28016126_28016159_28016066_28016219_D	Pchrx_906	TTCCGACTTATAAGATTCATTCGGCTAACAAGGGAACTTCTTTATTCACACAATATCTTTATCTACTGTGGGGTGTTATATGTTTACAAACATCCAAATGAAAATTTCAGAAGTTTATGT	3
chrX_28421736_28421765_28421636_28421755_L	Pchrx_907	TTCTTTCACTGAAGTGACTTCAAGATAACATGCTGAGTCTTTCTAAATTCAGCAGACTAAGAATATCAGTCTCTTTTTTGTCATATTGAAACGTTGGAATTGTGTGTGTGTGTGTATGTA	6
chrX_28421736_28421765_28421746_28421865_R	Pchrx_908	TGTGTATGTATGTGTGTATGTATATTTTCCTTGTCTTTGGCTATCACAGGTCTACATGAAGATTATAAAAATGTGCCATGGAACACCGTTCCTAATAGGCCATTAAAACGATTAAATAAT	6
chrX_28421736_28421765_28421676_28421825_D	Pchrx_909	TTCTAAATTCAGCAGACTAAGAATATCAGTCTCTTTTTTGTCATATTGAAACGTTGGAATTATATTTTCCTTGTCTTTGGCTATCACAGGTCTACATGAAGATTATAAAAATGTGCCATG	3
chrX_28606310_28606399_28606210_28606329_L	Pchrx_910	CTTGGGCATTTGTAATGGGAATGGGTGACTTGAATGATTGCTGCATCGCATTGATGGCTGTGATGTGGCCGTTATTGGCACTGAATGGAATAACTGCAGTTGGGTGTGTTGATATGTGTG	2
chrX_28606310_28606399_28606380_28606499_R	Pchrx_911	TGTGTGTATATGTATGTGTGCCCGTATTCTGAGTGCAATTGAAAATCAAAGTATCACTCTCTCCCCCAATTATTTTGATATGGAAGAGTGTCTTGAATTAATTCTGGGTAGACACTCTTT	6
chrX_28606310_28606399_28606250_28606459_D	Pchrx_912	CTGCATCGCATTGATGGCTGTGATGTGGCCGTTATTGGCACTGAATGGAATAACTGCAGTCCCGTATTCTGAGTGCAATTGAAAATCAAAGTATCACTCTCTCCCCCAATTATTTTGATA	1
chrX_28614443_28614502_28614414_28614533_S	Pchrx_913	CTACAAATGAACTGAAGGAGAAGAAATCACCTGCCTGCCTGTCTCCCTCCCTCCCTTCCTTCCTTCCCTCCCTCCCCTTCTTCTTCCTTTCCTCCCCCTTCCTTCCACCTCTATCATAGG	2
chrX_28614443_28614502_28614343_28614462_L	Pchrx_914	TGATTTAAAAAAGTAAAAAAAGGAAAATTGAGTAATAAAGGAGAGAGAATTAATATTAGGTAGTTTAAAACCTACAAATGAACTGAAGGAGAAGAAATCACCTGCCTGCCTGTCTCCCTC	3
chrX_28614443_28614502_28614483_28614602_R	Pchrx_915	CCCTCCCCTTCTTCTTCCTTTCCTCCCCCTTCCTTCCACCTCTATCATAGGTATTTAAGTGCCTTCACTGTTCAAGGGGATGCAAGAGGGACTGCAAAGGTCCCTCCCTACAGAGATGAC	1
chrX_28614443_28614502_28614383_28614562_D	Pchrx_916	GAGAGAGAATTAATATTAGGTAGTTTAAAACCTACAAATGAACTGAAGGAGAAGAAATCATCCTCCCCCTTCCTTCCACCTCTATCATAGGTATTTAAGTGCCTTCACTGTTCAAGGGGA	3
chrX_28643855_28643886_28643755_28643874_L	Pchrx_917	GGCAAGGGGATCAAATTTGACTTAGTATGTGGTCATTTTCCAAGTGACAGATGTGTAAAATGCCAGTAGACTAAGAACCCAAAGGAGCTAATCAAAATGCGTGTGTGTGTGTGTGTGTGT	2
chrX_28643855_28643886_28643867_28643986_R	Pchrx_918	GTGTGTGTGTGTGTGTGTGTTTTACCAAGAATCTATATAGGTGCTTTCTTATGCCTTTATTAATATCTGTTCAAATTCTACTAAGTCATACTGCCAAGCTTATTTTGATAAGGGAATCAG	6
chrX_28643855_28643886_28643795_28643946_D	Pchrx_919	CAAGTGACAGATGTGTAAAATGCCAGTAGACTAAGAACCCAAAGGAGCTAATCAAAATGCTTTACCAAGAATCTATATAGGTGCTTTCTTATGCCTTTATTAATATCTGTTCAAATTCTA	3
chrX_28678204_28678257_28678104_28678223_L	Pchrx_920	TATCTTGACTTTTTCATGTCTGAGTGTGGGAAAATCACTCTATAACACTTCACTTGTGATAAACCGCTCCAGATTCCAAAGCAGAAGCAGAGTGAGGATGGTGTGTGTGTGTGTGTGTGT	2
chrX_28678204_28678257_28678238_28678357_R	Pchrx_921	GTGTGTGTGTGTGTGTGTGTTGGAGTTACTGGGTTGCCATTAAACTTAATTGACTCTAGTTATTTCTGTTTTCTCATGTCATGCCCAGGATAAATAATGAGTCTCAAAAGCATTGAAATA	6
chrX_28678204_28678257_28678144_28678317_D	Pchrx_922	TATAACACTTCACTTGTGATAAACCGCTCCAGATTCCAAAGCAGAAGCAGAGTGAGGATGTGGAGTTACTGGGTTGCCATTAAACTTAATTGACTCTAGTTATTTCTGTTTTCTCATGTC	3
chrX_28709775_28709838_28709748_28709867_S	Pchrx_923	GATAAATTAATGAATGAGAGCACTCTTCTTCTTCCCTCCCTTCTTCTATCCTGTCTTTCTCTCTTTCTTTCTCCCTCCCTTCTTTCCTTCCTTTTTCATTGTGTATTTACTATTAGGAAA	6
chrX_28709775_28709838_28709819_28709938_R	Pchrx_924	TCCCTCCCTTCTTTCCTTCCTTTTTCATTGTGTATTTACTATTAGGAAATGACAGGTCTGGTACTGAACAGTTAATTTCTACCTATAATTTTTAATTCCTCACCAGTACTTTCTTTGGTT	3
chrX_28709775_28709838_28709715_28709898_D	Pchrx_925	GTCTGGGACATAACTAGCTCTTAATAAGTATTTGATAAATTAATGAATGAGAGCACTCTTTTTTTCATTGTGTATTTACTATTAGGAAATGACAGGTCTGGTACTGAACAGTTAATTTCT	3
chrX_28756064_28756147_28756047_28756166_S	Pchrx_926	AAGTGTGAGAAAATAAAAAATATGTAATGTAGAAAAGAAGGAAGGAAGGAAGGAAAGAGTCAGGGAGGGAGGGAAGGAAAAAAAAAGGGGAAAAAAGAAGGGAAATAATTATCCATTCAG	6
chrX_28756064_28756147_28756128_28756247_R	Pchrx_927	AAAAAGGGGAAAAAAGAAGGGAAATAATTATCCATTCAGATAATTGCTAAAGCAGAAGTACACAGGTACAGTGAATAGCAATTTGCAGCCAGAAAATCACTATTATATACATTTCTTTGC	3
chrX_28756064_28756147_28756004_28756207_D	Pchrx_928	GGCAACCAATGACCGAGGCTTCTTACTGTTCACATTCAAGTGGAAGTGTGAGAAAATAAAGAAATAATTATCCATTCAGATAATTGCTAAAGCAGAAGTACACAGGTACAGTGAATAGCA	3
chrX_28787251_28787302_28787151_28787270_L	Pchrx_929	AGTTCGAGTGTGAAGTGAAATACCACAAAGATGAATTATTTTAGACCTGATGTGAAAAGAAATGATGGTGTAAGAATATGAGTTACAGCTTACACCTATATGTGTGTGTGTTTGTGTGTA	6
chrX_28787251_28787302_28787283_28787402_R	Pchrx_930	TGTATGAGTATATATATATGAGATTATATGGGAAAAAGCTAAAGAGTATATATGGAAAAAGTACTTTCCAGCTATACATGGGAAAAACAATACATGGGAAAAAGTTATAAGGAGTTTTAG	6
chrX_28787251_28787302_28787191_28787362_D	Pchrx_931	TTAGACCTGATGTGAAAAGAAATGATGGTGTAAGAATATGAGTTACAGCTTACACCTATAAGATTATATGGGAAAAAGCTAAAGAGTATATATGGAAAAAGTACTTTCCAGCTATACATG	3
chrX_28798438_28798495_28798338_28798457_L	Pchrx_932	GCTTGTTTCAGATTCTCAAATGTTTCCTTAAAGTAGTATTAGGTGGATACATTTACAGGCATATCTCTTCCACAGTATACATTTCATTCTTTCAATCACAGTGTGTGTGTGTATGTGTGT	6
chrX_28798438_28798495_28798476_28798595_R	Pchrx_933	GTGTGTGTCTGTCTGTCTGTCCAGAATCTATTTTAATTAGATTCAGATTGCTAACCTGGTGTTTTTTATTAGTGATCCATTAAAGTGGATCATATGGTTGAAAACAGTGGAAGTTGTTGC	6
chrX_28798438_28798495_28798378_28798555_D	Pchrx_934	AGGTGGATACATTTACAGGCATATCTCTTCCACAGTATACATTTCATTCTTTCAATCACACCAGAATCTATTTTAATTAGATTCAGATTGCTAACCTGGTGTTTTTTATTAGTGATCCAT	3
chrX_28854855_28854905_28854821_28854940_S	Pchrx_935	ATGCGGGATTTAAATCCTTAAAAACTTGCTGTGGTCATCATCGGCATCATCATCGTCATCATCATCACCACCACCACCACCACCACTGCTGCCATTAATTATTATTATTATCATGACACA	2
chrX_28854855_28854905_28854755_28854874_L	Pchrx_936	TAAAGGAAGTTGATATTTCACCAAGGTCACACGATCTACGAGAAGGAAACTTAAGAAAGTTTCCTAATGCGGGATTTAAATCCTTAAAAACTTGCTGTGGTCATCATCGGCATCATCATC	3
chrX_28854855_28854905_28854886_28855005_R	Pchrx_937	CACCACCACCACCACCACCACTGCTGCCATTAATTATTATTATTATCATGACACAAAGGTTGATTACCTGGCATCTCATCTCATTTCTACTGTTCTTAGGTTTCTTGCCTGTCTTACTGA	1
chrX_28854855_28854905_28854795_28854965_D	Pchrx_938	AGAAGGAAACTTAAGAAAGTTTCCTAATGCGGGATTTAAATCCTTAAAAACTTGCTGTGGCTGCTGCCATTAATTATTATTATTATCATGACACAAAGGTTGATTACCTGGCATCTCATC	3
chrX_28965312_28965355_28965212_28965331_L	Pchrx_939	ACCGTTGCTTTCTTGACTTTTCCTTTTGGTCTGTTTTAGGTGTCTCAGACTCGAAGTTTGTGTGATGAGAGGAGCACAGTCCCATAGCAATGCTAAAAGATGTGTGTGTATGTATGTACA	2
chrX_28965312_28965355_28965336_28965455_R	Pchrx_940	TATGTTTGTGTATCCGTGTGTCCAAGCACACACACATATATGTGTTTGGAAAATTGGGTTTTGATTTTCATCATTCTGAAGTTTAATTCCCCATTAGAGTTGATTCACTACATACCAAAG	6
chrX_28965312_28965355_28965252_28965415_D	Pchrx_941	TGTCTCAGACTCGAAGTTTGTGTGATGAGAGGAGCACAGTCCCATAGCAATGCTAAAAGATCCAAGCACACACACATATATGTGTTTGGAAAATTGGGTTTTGATTTTCATCATTCTGAA	3
chrX_29094887_29094950_29094787_29094906_L	Pchrx_942	ATACCATAGGTCATAAACCTCATTACTTATGGGAAATACGAAAATACTTACCATTCTGTCTTCTCTCTTCTTTGAGGCTTGTTCTCATGAAATAAGACAGATCTATCTATCTGTCTGTCT	6
chrX_29094887_29094950_29094931_29095050_R	Pchrx_943	ATCTATCTATCTATCTATCTAAACAATGAAGTGATAGATTAAGTATATGAAAGGAAAATGAAAAGCAAAGAAAAAAGGAAAAAGGCCTCTGCTAGTTGCGTTGTGGATTTGGAAAAACTT	6
chrX_29094887_29094950_29094827_29095010_D	Pchrx_944	AAAATACTTACCATTCTGTCTTCTCTCTTCTTTGAGGCTTGTTCTCATGAAATAAGACAGAAACAATGAAGTGATAGATTAAGTATATGAAAGGAAAATGAAAAGCAAAGAAAAAAGGAA	3
chrX_29229193_29229258_29229093_29229212_L	Pchrx_945	GCTTATATAGGTGAAGAATAAAAACGGAGAGTGACAGATTAGCTGTATTCTATCTTCTAACAGTTTATTATAACAGTTTAGTTAGCTTTCATCCCTTCTTAAACACACACACACAGAGTG	6
chrX_29229193_29229258_29229239_29229358_R	Pchrx_946	AGAGAGAGAGAGAGAGAGAGAACCGAAACAAAGTATTCTCTCACTTTCTTCTCTTTTAAATATAATTAATTTTAGTAACCATTGTGGGATAGAGGTGGGGCCGGTCTGAGATGAAAACAA	6
chrX_29229193_29229258_29229133_29229318_D	Pchrx_947	AGCTGTATTCTATCTTCTAACAGTTTATTATAACAGTTTAGTTAGCTTTCATCCCTTCTTAACCGAAACAAAGTATTCTCTCACTTTCTTCTCTTTTAAATATAATTAATTTTAGTAACC	3
chrX_29273236_29273281_29273136_29273255_L	Pchrx_948	TCGTGTCATTAGATTTAAAAAACATTATTGGAGATATTTTTCTTGTTAGACCACTGCTTTTCTTAAGTGAAGTTGACCTTTTGAGTTTTTAGTAACTAAGGTATTTGTGTGTGTGTGTGT	6
chrX_29273236_29273281_29273262_29273381_R	Pchrx_949	GTGTGTGTGTGTGTGTGTGTGAAATTCATTATATTTGTTCTTCTAAAACTATTTTCTTCAGTTCTAGGTTTCCTAGTTTGGAGCAGAATTCTATATTTTTCTTGTTTTATGCCCTAGGAA	6
chrX_29273236_29273281_29273176_29273341_D	Pchrx_950	TCTTGTTAGACCACTGCTTTTCTTAAGTGAAGTTGACCTTTTGAGTTTTTAGTAACTAAGGAAATTCATTATATTTGTTCTTCTAAAACTATTTTCTTCAGTTCTAGGTTTCCTAGTTTG	3
chrX_29281949_29281994_29281849_29281968_L	Pchrx_951	ATTTAGTCCAGGGAGTAAGTACTTGGTTTCATTAAAACTACCCTAGAATTGGCTCACCAGTATTAATTAAGTCCTTTTTATTTGTAATCTCATTCATCATTCTCTCTCTCTCTCTTTCTC	6
chrX_29281949_29281994_29281975_29282094_R	Pchrx_952	TCTCCCCCCCCCCCGCTCTCATAGAGCAATGTTAAACAATGTACACTTCTTTTTTTAAAGTTATAGATTTCTAAATTTAAAATGTTCTGATATAGTCTAGCTCTCCAATTAGGGAGAAGT	6
chrX_29281949_29281994_29281889_29282054_D	Pchrx_953	CCCTAGAATTGGCTCACCAGTATTAATTAAGTCCTTTTTATTTGTAATCTCATTCATCATATAGAGCAATGTTAAACAATGTACACTTCTTTTTTTAAAGTTATAGATTTCTAAATTTAA	3
chrX_29379660_29379689_29379560_29379679_L	Pchrx_954	AAGCTAAACTAATTGTATTTATTTCCATAAATTACATCTGGCCTTCCTACTACAGTCTTTTGATTTTCTACTGAGAAGTGCATGCTAAAAACTACCTTAAACACACACACACACACACAC	6
chrX_29379660_29379689_29379670_29379789_R	Pchrx_955	ACACACACACACACACACACAACTTTAACTTTCTGCTTACTTTCATTTCTGCTAATATTGTACTTTGTGCTAATATAATTCATTAGCTAAAATATTCATTTTTGTAGAGACTGAGCAAAA	6
chrX_29379660_29379689_29379600_29379749_D	Pchrx_956	GCCTTCCTACTACAGTCTTTTGATTTTCTACTGAGAAGTGCATGCTAAAAACTACCTTAAAACTTTAACTTTCTGCTTACTTTCATTTCTGCTAATATTGTACTTTGTGCTAATATAATT	3
chrX_29541008_29541051_29540908_29541027_L	Pchrx_957	TTCTGGCATTTAGTGTTATAGATATGCAAATTCCATTTTAACTCCCCTTAAGATTTCCAACACCCAAATGAACAATTAAGTTTTAACTTTTCATCTGTGTTCTCTCTCTCTCTCATCTGT	6
chrX_29541008_29541051_29541032_29541151_R	Pchrx_958	TCTCTCTCTCTCTCTCTCTCAGCACATGCTGTTAAAACTTTAGTTTATGCTATAGGTCCTTGTAGCGACAATTTTAGAAACACCCCTTTCTTGTGTTTATACTATTATAACTTTGGGGTC	6
chrX_29541008_29541051_29540948_29541111_D	Pchrx_959	ACTCCCCTTAAGATTTCCAACACCCAAATGAACAATTAAGTTTTAACTTTTCATCTGTGTAGCACATGCTGTTAAAACTTTAGTTTATGCTATAGGTCCTTGTAGCGACAATTTTAGAAA	3
chrX_29701324_29701383_29701295_29701414_S	Pchrx_960	ACTGGGCACAAGGTCTGGTCAAATCCACATAGGTGGCTAGGTAGGTAGATAGGTAGATGAATAGATAGATAGATAGCTTAACAAACAGACGACTGTCTACAAGGAGTTTATGTTATAATC	2
chrX_29701324_29701383_29701224_29701343_L	Pchrx_961	GTAAAGTAGACTCCACAATCTTAGGGCCCTGAATGAGAAATTGGTTCGCTAGTTCCATTTATGACTTTATTACTGGGCACAAGGTCTGGTCAAATCCACATAGGTGGCTAGGTAGGTAGA	1
chrX_29701324_29701383_29701364_29701483_R	Pchrx_962	TAGATAGCTTAACAAACAGACGACTGTCTACAAGGAGTTTATGTTATAATCTCGGTTAACCTCTGGATGTTCCTTGTTCCCCAAGACGCCAAGACTTCCTGTCTTTCCTCACAGTTTCAG	1
chrX_29701324_29701383_29701264_29701443_D	Pchrx_963	TTGGTTCGCTAGTTCCATTTATGACTTTATTACTGGGCACAAGGTCTGGTCAAATCCACACGACTGTCTACAAGGAGTTTATGTTATAATCTCGGTTAACCTCTGGATGTTCCTTGTTCC	1
chrX_29791861_29791898_29791761_29791880_L	Pchrx_964	AAAATAACAACGCAGACTTGACTTCTGTCTGAGCTAATCTTCAGAAAGGGCACAGGCTAATGGTGACGTAGACATCTTTACAGTTTGTCTGTAAATGTGTTGGGTGGGTGTGTATGTGTG	2
chrX_29791861_29791898_29791879_29791998_R	Pchrx_965	TGTGTGTGTGTGTTCATGTGCATACACAGACATATACACATGAATGTGTCTTGCTATGCTAAGGCCTGAACAAATAAAAATAATGTCAAATAAATATATTTACAAAGCCTAATCTGAAAT	6
chrX_29791861_29791898_29791801_29791958_D	Pchrx_966	TCAGAAAGGGCACAGGCTAATGGTGACGTAGACATCTTTACAGTTTGTCTGTAAATGTGTCATACACAGACATATACACATGAATGTGTCTTGCTATGCTAAGGCCTGAACAAATAAAAA	3
chrX_29800188_29800287_29800088_29800207_L	Pchrx_967	GTGTAGAAGAAATGGCATTCCTATAATTTGATCAATGCACTGATTGATTGGTTGTTTTAGAAAGAGCTGAATGAAACATTTCAGTTTCGTTGTTGATCCATATCTATCTGTCTGTCTGTC	6
chrX_29800188_29800287_29800268_29800387_R	Pchrx_968	TACCTACCTACCTACCTATATAGGTAGGGGAGGAGAGAGAGAGAGGCGGAACATAAATCATGGTGTAAGTTACACTTTTAAAAAATGGACCAATTTACCATTGTACAATTGTAAAGACTG	6
chrX_29800188_29800287_29800128_29800347_D	Pchrx_969	TGATTGATTGGTTGTTTTAGAAAGAGCTGAATGAAACATTTCAGTTTCGTTGTTGATCCATAGGTAGGGGAGGAGAGAGAGAGAGGCGGAACATAAATCATGGTGTAAGTTACACTTTTA	3
chrX_29818606_29818659_29818506_29818625_L	Pchrx_970	ATGATTCAATTATCTAACTTAAGTTACCATATGACTTCCTTCAACAAAAGTTACCCATTTTAAAATCTCTGTTTCTTTCTGTATTATAGGAGACTCATATCCCAAATACACACACACACA	6
chrX_29818606_29818659_29818640_29818759_R	Pchrx_971	CACACACACAAACACACACATTTATATATATGCAGAAAAGCAATGATAAAATCTCTCCTGCCAAATTAGCAATATAGTTTTGTTTCAAAATATTTATGCATAAATTTCATAAGGTATTCT	6
chrX_29818606_29818659_29818546_29818719_D	Pchrx_972	TCAACAAAAGTTACCCATTTTAAAATCTCTGTTTCTTTCTGTATTATAGGAGACTCATATTTTATATATATGCAGAAAAGCAATGATAAAATCTCTCCTGCCAAATTAGCAATATAGTTT	3
chrX_29823508_29823551_29823408_29823527_L	Pchrx_973	AAAGGAAATATTAAACATTTTATCAGATGGGGAATTCCTGGGGTCACACTGTAGCAGATGAGTTGGGATTGGTATACCTTCTCCAAGCTTCCTATTAGTTACACACGCACACACACACAC	2
chrX_29823508_29823551_29823532_29823651_R	Pchrx_974	GCACGCACACACACACACACTCCAGTTTGGAATCTGTCTAGCCAAGACCACAGTGCAAGATGTTAAAAGCACTCCACTTGCTTTGGGCATATGCCAGGCCTGAATGAGTCTCTTACCATT	2
chrX_29823508_29823551_29823448_29823611_D	Pchrx_975	GGGTCACACTGTAGCAGATGAGTTGGGATTGGTATACCTTCTCCAAGCTTCCTATTAGTTTCCAGTTTGGAATCTGTCTAGCCAAGACCACAGTGCAAGATGTTAAAAGCACTCCACTTG	1
chrX_29917216_29917257_29917116_29917235_L	Pchrx_976	GGACTATAAACCTAGATCAGTGCCTTATAATCCTTGCATAAGGCTGTTGTGATTAAAAACCAAGTGAAAAACTTCCCAATAGCTCACAGAAGAGTAATCAGTCTGTCTTAGTATTTATTA	6
chrX_29917216_29917257_29917238_29917357_R	Pchrx_977	GTGTGTGTGTGTGTGTGTGTTTTAATGGGATACTGCTTAAGTATACAGGCCAGGAGTAAAGGTAACACCATGAGGGAGGGTAAAGGCATGGAAAGTCAGATTGGGAACTCCAAAAAGAAA	2
chrX_29917216_29917257_29917156_29917317_D	Pchrx_978	AGGCTGTTGTGATTAAAAACCAAGTGAAAAACTTCCCAATAGCTCACAGAAGAGTAATCATTTAATGGGATACTGCTTAAGTATACAGGCCAGGAGTAAAGGTAACACCATGAGGGAGGG	1
chrX_29946006_29946065_29945977_29946096_S	Pchrx_979	TTATTGGTCAATGATATGCTTCAAAAGCAGGAGGGAGGGAGGGAGGGAGGGAGAGAAGGGAAGAGAAGGGAAGGGAGGGAAGGAAGGAGAGGAAAGAAGGAAAGACCATAGACCATAGCA	2
chrX_29946006_29946065_29945906_29946025_L	Pchrx_980	GTATTCAGCTAACTCTCAATTAAGTGTGGTAAGAAAGGATGGAAATGGTATGGAAATTGAACTGCCACATATTATTGGTCAATGATATGCTTCAAAAGCAGGAGGGAGGGAGGGAGGGAG	1
chrX_29946006_29946065_29946046_29946165_R	Pchrx_981	GAAGGGAGGGAAGGAAGGAGAGGAAAGAAGGAAAGACCATAGACCATAGCAACACAGACTGGTTAAAACCATCTCTCCGAGTTCAAAAGTTTAATTCATTTTAAAAGGCATCTGTCTAGC	1
chrX_29946006_29946065_29945946_29946125_D	Pchrx_982	GGAAATGGTATGGAAATTGAACTGCCACATATTATTGGTCAATGATATGCTTCAAAAGCAAGGAAAGAAGGAAAGACCATAGACCATAGCAACACAGACTGGTTAAAACCATCTCTCCGA	3
chrX_29954636_29954675_29954536_29954655_L	Pchrx_983	CTTTTTATAATGAACGAACCAACTTTAGGATAAACTACACAAAAGTAAGCCATCTAAAATCTTCAGTTATACCTTCTGGCAAAATTCTATATATATAGGAACACACACACACACACACAC	6
chrX_29954636_29954675_29954656_29954775_R	Pchrx_984	ACACACACACACACACACACAGATCAAATAGAGATACTGACTAAAAACTGCAAGTCAAGAGTTCAAAAATACATATGAACTTTTACTTACTTTGTTAAAAGCTTTACCTTTTCGAAGATT	6
chrX_29954636_29954675_29954576_29954735_D	Pchrx_985	AAAAGTAAGCCATCTAAAATCTTCAGTTATACCTTCTGGCAAAATTCTATATATATAGGAAGATCAAATAGAGATACTGACTAAAAACTGCAAGTCAAGAGTTCAAAAATACATATGAAC	3
chrX_29979017_29979046_29978917_29979036_L	Pchrx_986	GAAAATGGATATAATTTTGGATGTAAAAAAATTGGAGCTCAATTCCAATCTTCTATCAAGTATCATTTCTTCCTTCTAGGCTCAGAACATAAAACATGCCTGTGTGTGTGTGTGTGTGTG	6
chrX_29979017_29979046_29979027_29979146_R	Pchrx_987	TGTGTGTGTGTGTGTGTGTGTATGTATGTATTTCTCTTGCTCATTTGAAAATTTTTCTCTAAATAGCCTCTGGGTCCACTGACAAACTCATGTTTCTGAATTCTTCGTTAAAGTAAGTAA	6
chrX_29979017_29979046_29978957_29979106_D	Pchrx_988	AATTCCAATCTTCTATCAAGTATCATTTCTTCCTTCTAGGCTCAGAACATAAAACATGCCTATGTATGTATTTCTCTTGCTCATTTGAAAATTTTTCTCTAAATAGCCTCTGGGTCCACT	3
chrX_30151475_30151508_30151375_30151494_L	Pchrx_989	GACCACATCCAATTCCTTAATTCTTTCAGTAAGATTGAGATATTGGAGCAGTGTTTCTTAATTACAGGTATGTGAGTAGGTGTCATTGGGAATGTGACATTGTGTGTGTGTGTGTGTGTG	6
chrX_30151475_30151508_30151489_30151608_R	Pchrx_990	TGTGTGTGTGTGTGTGTGTGTACTGCTTTTCCTAACTTTGTATCATGAGTGTCTCCGGTTTTATCAGATTCTCAAGAGGATCCACCAGCCCCAAAAGTTTTAAAAGCATTGTTTTGCCAG	2
chrX_30151475_30151508_30151415_30151568_D	Pchrx_991	TATTGGAGCAGTGTTTCTTAATTACAGGTATGTGAGTAGGTGTCATTGGGAATGTGACATTACTGCTTTTCCTAACTTTGTATCATGAGTGTCTCCGGTTTTATCAGATTCTCAAGAGGA	3
chrX_30336456_30336487_30336356_30336475_L	Pchrx_992	TCCAATAGCATTCTGTGAGAAAAAGTAAACCTATATGTTCCCTCTGTTACCTTGAGCCACATGTTTCTGGTTGAGTTTGTCAAACATGAAACTCTTGGGAGTGTGTGTGTGTGTGTGTGT	2
chrX_30336456_30336487_30336468_30336587_R	Pchrx_993	GTGTGTGTGTGTGTGTGTGTTTAGAAACTGTGCAGTATTAGGTGCAGAGACTTAACCAAAAGTTGACCAGAGTCTACAAGGTTCAAGGTGGTAGAATTTGGTTTACAGACTGGTAAAGGG	2
chrX_30336456_30336487_30336396_30336547_D	Pchrx_994	CCTCTGTTACCTTGAGCCACATGTTTCTGGTTGAGTTTGTCAAACATGAAACTCTTGGGATTAGAAACTGTGCAGTATTAGGTGCAGAGACTTAACCAAAAGTTGACCAGAGTCTACAAG	1
chrX_30454857_30454886_30454757_30454876_L	Pchrx_995	AATCTGGTTTGGGGATTTTATTGTGAACATTTTGTTCGGCCATATTTTACTGTTGCACTGAATGGAAGTCAAAGTAACAATTCAATTTTTGTGTGTGTGTTGTGTGTGTGTGTGTGTGTG	6
chrX_30454857_30454886_30454867_30454986_R	Pchrx_996	TGTGTGTGTGTGTGTGTGTGCACCTTTTATCTGAAAAAAAATGTTTCTTTTATAACAGATGGAAAATTGCAGTGATAAACATAAACCATTTTCCCTTTATATTGCCCTTTCTTTGTAAAG	6
chrX_30454857_30454886_30454797_30454946_D	Pchrx_997	CATATTTTACTGTTGCACTGAATGGAAGTCAAAGTAACAATTCAATTTTTGTGTGTGTGTCACCTTTTATCTGAAAAAAAATGTTTCTTTTATAACAGATGGAAAATTGCAGTGATAAAC	3
chrX_30713729_30713773_30713692_30713811_S	Pchrx_998	AGGTGAGTGTAGATAGCATAATGCGAATTGTTATTTAAACAACAACAGCAACAACAAAAAAAACCAAAGAGATAACAACAACACACAATTCTCTAATAATCCTTATGAGGCAGATATTTC	6
chrX_30713729_30713773_30713629_30713748_L	Pchrx_999	GTTCAGGCATGTGGGTACACCTGAGAAAGAAAGTTTAAAACTCTCCTTTCAGGATATATGCTTAGGTGAGTGTAGATAGCATAATGCGAATTGTTATTTAAACAACAACAGCAACAACAA	3
chrX_30713729_30713773_30713754_30713873_R	Pchrx_1000	ACCAAAGAGATAACAACAACACACAATTCTCTAATAATCCTTATGAGGCAGATATTTCCATTTATTTCATCTCGCCGAATTTAATAAGACTCTGAGTTTTCTCAACATAATAGGATGAAA	3
chrX_30713729_30713773_30713669_30713833_D	Pchrx_1001	CTCTCCTTTCAGGATATATGCTTAGGTGAGTGTAGATAGCATAATGCGAATTGTTATTTAACACAATTCTCTAATAATCCTTATGAGGCAGATATTTCCATTTATTTCATCTCGCCGAAT	3
chrX_31057017_31057048_31056917_31057036_L	Pchrx_1002	TTCTTCTCCCACTGTATCTCTGTCCAGTCTGTTTCCCCTTTTCCTTCATAGCTTCTGTCTTTGTAAATGTCATGATTTTAATTCTTTGTTTCTTCTTTCTTGTGTGTGTGTGTGTGTGTG	6
chrX_31057017_31057048_31057029_31057148_R	Pchrx_1003	TGTGTGTGTGTGTGTGTGTGTTTTAAAGAAAAGGTGCCCTTTTTATCTAAACAATCAGAATCCAGTTTAAAATGAGTGTCTTTATTCTGTTTTATGGTATTTGCCTCTCTGCCTGTGGTC	6
chrX_31057017_31057048_31056957_31057108_D	Pchrx_1004	TTCCTTCATAGCTTCTGTCTTTGTAAATGTCATGATTTTAATTCTTTGTTTCTTCTTTCTTTTTAAAGAAAAGGTGCCCTTTTTATCTAAACAATCAGAATCCAGTTTAAAATGAGTGTC	3
chrX_31138984_31139023_31138945_31139064_S	Pchrx_1005	TCTAAATCGTGGCATTGCTAGCAGCAGGAAGCTGAATGTATCAATCAATCAATCAATCAACCAACCAACCGATTACTCACTCTGATATAATAAGTCCTGTGTATTCATTCACATGTTCCC	6
chrX_31138984_31139023_31138884_31139003_L	Pchrx_1006	CCTTCTGATGTTCACAAGGTCAGAATACCTTCTGATTGATTTCCACTGAAGCATCATTAAATCTAAATCGTGGCATTGCTAGCAGCAGGAAGCTGAATGTATCAATCAATCAATCAATCA	3
chrX_31138984_31139023_31139004_31139123_R	Pchrx_1007	ACCAACCAACCGATTACTCACTCTGATATAATAAGTCCTGTGTATTCATTCACATGTTCCCTTTAAAAAAATCCAATACTTTACTTTACTTTCGTTGTCAGTGGAAAGTTGTTTAAAATG	3
chrX_31138984_31139023_31138924_31139083_D	Pchrx_1008	TTCCACTGAAGCATCATTAAATCTAAATCGTGGCATTGCTAGCAGCAGGAAGCTGAATGTCTCTGATATAATAAGTCCTGTGTATTCATTCACATGTTCCCTTTAAAAAAATCCAATACT	3
chrX_31139544_31139579_31139444_31139563_L	Pchrx_1009	GAGGAAGTCTTATCTTTAATATGCAAAAAAAGAAAAAGCCATGAATTTCATATGGATATCACGCCAAAAGGATGCAAAACAATGCGCTGCCTCAAAGTTTTGTGTGTGTGTGTGTATGTG	6
chrX_31139544_31139579_31139560_31139679_R	Pchrx_1010	TGTGTGTGTGTGTGTGTTTGTTTTGTTTTTAGGGGTTTTTATAAACAACTTTTTTTTATAAAGCACACTTTAGTTTACAATCTTTCTTTATAACTGTTATAAATTTTTAAACAACCCAAA	6
chrX_31139544_31139579_31139484_31139639_D	Pchrx_1011	ATGAATTTCATATGGATATCACGCCAAAAGGATGCAAAACAATGCGCTGCCTCAAAGTTTTTTTGTTTTTAGGGGTTTTTATAAACAACTTTTTTTTATAAAGCACACTTTAGTTTACAA	3
chrX_31230264_31230325_31230164_31230283_L	Pchrx_1012	TGTAATGATTAGCTCTTTCTAGGACCCTCAATAAGCAACCAGCAGATACAGTTGTGTGAAACCATTGTTTCCTTAAGCTAGGAATTTCCATTAAATATATTATATATATATATATATATA	6
chrX_31230264_31230325_31230306_31230425_R	Pchrx_1013	TGTGTGTGTGTGTTTGTGTGTATTCACTAGTAGATATATCTTTAAAGCTACATAAAAACCCAAGTATTCTAATACATCTTCACTTTCTAAATTATGTTTACAGTAGAGGATGCTATAGGC	6
chrX_31230264_31230325_31230204_31230385_D	Pchrx_1014	AGCAGATACAGTTGTGTGAAACCATTGTTTCCTTAAGCTAGGAATTTCCATTAAATATATTATTCACTAGTAGATATATCTTTAAAGCTACATAAAAACCCAAGTATTCTAATACATCTT	3
chrX_31260818_31260851_31260718_31260837_L	Pchrx_1015	TCCCCCAAAACACAGTAACATCTTTTGTGAAGCTGACATAGGCTTTTTTCAAAGGATTTCTTATACAACAGGTAGAAAGATAGCAGGCAACAATAAGATATGTGTGTGTGTGTGTGTGTG	6
chrX_31260818_31260851_31260832_31260951_R	Pchrx_1016	TGTGTGTGTGTGTGTGTGTGTCATATATAAATTTGAATGTATAAGCCTTCAGTCATTCCAACCTAAGACATCTAAAGTAACCTTGAAAAGCAAAATGGGTATACGTTGGCATTAATAAAC	6
chrX_31260818_31260851_31260758_31260911_D	Pchrx_1017	GGCTTTTTTCAAAGGATTTCTTATACAACAGGTAGAAAGATAGCAGGCAACAATAAGATATCATATATAAATTTGAATGTATAAGCCTTCAGTCATTCCAACCTAAGACATCTAAAGTAA	3
chrX_31302941_31302994_31302841_31302960_L	Pchrx_1018	CCTCCTCTGGCCAAGAACTGTTTCTTTTGATTAAATTTTGTTCTTCCTACTCCAACTTTCCTTAAAGATAATGCTTCCTTAAAGATAAATCTAATGGCTTAAACACACACACACACACAC	6
chrX_31302941_31302994_31302975_31303094_R	Pchrx_1019	ACACACCCACACCCACACACGCAAAGTATGTATTCTTTTTTATCACTCTCCTCCTGTCCCTCTTACACCTTGCTTTGGAACTGACTGGTGCCTTGCATCTCCAGTCATTTATCACACATC	2
chrX_31302941_31302994_31302881_31303054_D	Pchrx_1020	TTCTTCCTACTCCAACTTTCCTTAAAGATAATGCTTCCTTAAAGATAAATCTAATGGCTTGCAAAGTATGTATTCTTTTTTATCACTCTCCTCCTGTCCCTCTTACACCTTGCTTTGGAA	3
chrX_31316505_31316566_31316405_31316524_L	Pchrx_1021	AGCTGGTAGGTCAATATGGTGCTCTTTTATGCATTTTAGTACTGAGAAAAACATAAGTGCTAGATATGCCACTTTTAAAGTTTCCCAGAATATTAGAATTCAAACACACACACACACACA	6
chrX_31316505_31316566_31316547_31316666_R	Pchrx_1022	CATACACACACACACATACAGAGTAATAGTGGTAATACCACTGCCAGAGACTCAGTTAAGATAATATTGTTCTCTATTTGACTCCTCTTTAATTCCGTCTAAACATGAATGAGAATAATC	6
chrX_31316505_31316566_31316445_31316626_D	Pchrx_1023	ACTGAGAAAAACATAAGTGCTAGATATGCCACTTTTAAAGTTTCCCAGAATATTAGAATTGAGTAATAGTGGTAATACCACTGCCAGAGACTCAGTTAAGATAATATTGTTCTCTATTTG	3
chrX_31332860_31332897_31332760_31332879_L	Pchrx_1024	TTTTTCTATCTTGTACAACGGTTTAAAAAATTTGCAACGTGACAGCACTGATTTATACAATGCACTCACAGTCTATTTCTTTAAAAAAGAATACATACACAGAGAGAGAGAGAGAGAGAG	6
chrX_31332860_31332897_31332878_31332997_R	Pchrx_1025	AGAGAGAGAGAGAGAGAGAGTGTTTTACCGTGTTAACATTTTTCCTGAAGAAAGTATTTAATACCCTCTCCCTACCCCCTACTCCCCCACCCTATCCCCTGGAAGGAAGGAGGGGAAGAC	2
chrX_31332860_31332897_31332800_31332957_D	Pchrx_1026	GACAGCACTGATTTATACAATGCACTCACAGTCTATTTCTTTAAAAAAGAATACATACACTGTTTTACCGTGTTAACATTTTTCCTGAAGAAAGTATTTAATACCCTCTCCCTACCCCCT	3
chrX_31372475_31372534_31372446_31372565_S	Pchrx_1027	AGATCCCTGACACAAGCTTTTGAAAAACTTCCCTCCCTCCCTTCTTCCTTTCCTTCTTTTCTTCCTTCCTCCTTTTCTTCCTTTCTTCCATTTTTGATGATGAAAGTAAAAAAAAGAAAA	6
chrX_31372475_31372534_31372375_31372494_L	Pchrx_1028	AATTAATGTACTGTTTATTCACGGATCTTTACTATTAACAACTATATTTTGAATGAATCATTTCTTTTTCAAGATCCCTGACACAAGCTTTTGAAAAACTTCCCTCCCTCCCTTCTTCCT	3
chrX_31372475_31372534_31372515_31372634_R	Pchrx_1029	TCCTTTTCTTCCTTTCTTCCATTTTTGATGATGAAAGTAAAAAAAAGAAAAGAAGAAAACCATTTAGATTCAATTTTGCCTATAATACTAGATTTAAAAATGTAAAACGGCAATTTATAA	3
chrX_31372475_31372534_31372415_31372594_D	Pchrx_1030	ACTATATTTTGAATGAATCATTTCTTTTTCAAGATCCCTGACACAAGCTTTTGAAAAACTATTTTTGATGATGAAAGTAAAAAAAAGAAAAGAAGAAAACCATTTAGATTCAATTTTGCC	3
chrX_31495914_31495947_31495814_31495933_L	Pchrx_1031	ATTTGGTTAGCAAAAGGGCCAACACCTAGACTCCTGGCTTTTGATTAAGTGTTTTATTTTTCTGTATTCTGATACTAAGTAACACAAGCAATACACCAATACACACACACACACACACAC	6
chrX_31495914_31495947_31495928_31496047_R	Pchrx_1032	ACACACACACACACACACACATCAGACTTTAGTACAATCACTTAATATCAAAGTCAAAGTGATTTCTTGCCCTGTAACTGTTTTAATATTTCATTTCATATAACTGAAGACAGACAAATA	6
chrX_31495914_31495947_31495854_31496007_D	Pchrx_1033	TTGATTAAGTGTTTTATTTTTCTGTATTCTGATACTAAGTAACACAAGCAATACACCAATATCAGACTTTAGTACAATCACTTAATATCAAAGTCAAAGTGATTTCTTGCCCTGTAACTG	3
chrX_31498672_31498713_31498572_31498691_L	Pchrx_1034	GATATTTCTGTACCCTAAAATCATGCTAGATACGTGAGTTATTTACTCTGCTTACATATAAAGCTGATTCTCCTGATATTTCACTTGAAATCTCCATGTTTGTGTGTGTGTGTGTGTGTG	6
chrX_31498672_31498713_31498694_31498813_R	Pchrx_1035	TGTGTGTGTGTGTGTGTGTGTTCAGTTGTTGTATTCTTGTGTTTTTTTTCATACAATTAAGTTTCCCAAATTCAAGTAAATTATCATTTTGCCTAGTTTCTCTGTTTGGACCTGAAGGGA	6
chrX_31498672_31498713_31498612_31498773_D	Pchrx_1036	ATTTACTCTGCTTACATATAAAGCTGATTCTCCTGATATTTCACTTGAAATCTCCATGTTTTCAGTTGTTGTATTCTTGTGTTTTTTTTCATACAATTAAGTTTCCCAAATTCAAGTAAA	3
chrX_31536036_31536081_31535936_31536055_L	Pchrx_1037	GAAAGTGATAACTATTCACAAGTACATTTTAAAGATAGAAATGTTATTTAAAGTTCTATTTCTCAAGGAGTAAGAAAAAAATACATATGCTGTGTTTCAAACACACACACACACACACAC	6
chrX_31536036_31536081_31536062_31536181_R	Pchrx_1038	ACACACACACACACACACACCTTGGGGCCAAATAAATTAGAATGACAAAACCATTGACACCAAATGACAAGGGCATTGACATCAAAGCTCCATATAGGCACAGGTGACTCCCACCTAAAA	2
chrX_31536036_31536081_31535976_31536141_D	Pchrx_1039	ATGTTATTTAAAGTTCTATTTCTCAAGGAGTAAGAAAAAAATACATATGCTGTGTTTCAACTTGGGGCCAAATAAATTAGAATGACAAAACCATTGACACCAAATGACAAGGGCATTGAC	3
chrX_31589372_31589411_31589272_31589391_L	Pchrx_1040	TAAAGTAGAATGTCCCATCAGATTCCAGTATTTTATATGTATTCTCTGACAAAAGGGTAAAATAAGAAGCAATGAGTTACATGATAAAAGATTTAAAGGGGTGTGTGTGTGTGTGTGTGT	6
chrX_31589372_31589411_31589392_31589511_R	Pchrx_1041	GTGTGTGTGTGTGTGTGTGTATAGAAAACAGCTTTTAAACATTACAGTATTCTGAGCTAAGGGTGGAAATTCACCTCAGAGAATTTTTAATTGTCTGTCTGAGTCCTGATGCCTCAAATT	6
chrX_31589372_31589411_31589312_31589471_D	Pchrx_1042	ATTCTCTGACAAAAGGGTAAAATAAGAAGCAATGAGTTACATGATAAAAGATTTAAAGGGATAGAAAACAGCTTTTAAACATTACAGTATTCTGAGCTAAGGGTGGAAATTCACCTCAGA	3
chrX_31627615_31627654_31627515_31627634_L	Pchrx_1043	TATTTCACATCATGAGATTTAGTCACTTCCTGTAAGACAACCAGAGCAAAAAGTCTTCTTAGTCAGATACACCATGTAGGCAAACTACTCTCTCATCACCTGTGCATGCACGTGTGTGTG	2
chrX_31627615_31627654_31627635_31627754_R	Pchrx_1044	CGTGTGTGTGTGTGTTTGTGTACACATTCTGTCTGTTTCCAATTACAACTTACTTTTCTCATCTCGTCTTTCAAATTCTTGTTTTTCTGGTGGTGTTCCATTTTTGTAAATAGAAAAGTA	6
chrX_31627615_31627654_31627555_31627714_D	Pchrx_1045	CCAGAGCAAAAAGTCTTCTTAGTCAGATACACCATGTAGGCAAACTACTCTCTCATCACCTACACATTCTGTCTGTTTCCAATTACAACTTACTTTTCTCATCTCGTCTTTCAAATTCTT	3
chrX_31727673_31727732_31727573_31727692_L	Pchrx_1046	CCATTTTAATTTAATCTAGAAAAAATAATAATAGAATGAGAAAGAAGATAAATAAAAATTTTTTCTTTATCTGGGTCAGGAATTGGTTGTTATTGTACAGCTCTCTCTCTCTCTCTCTCT	6
chrX_31727673_31727732_31727713_31727832_R	Pchrx_1047	GTGTGTGTGTGTGTGTGTGTGGTGTGTCAGAGAGAAATATTTGCGTTTGGGGTCCTTATTTCATTTAAGTTTATTATGCTATTTTCAATTAATAGCAAGTTCTTTACATTTTTAAACTAT	6
chrX_31727673_31727732_31727613_31727792_D	Pchrx_1048	AAAGAAGATAAATAAAAATTTTTTCTTTATCTGGGTCAGGAATTGGTTGTTATTGTACAGGGTGTGTCAGAGAGAAATATTTGCGTTTGGGGTCCTTATTTCATTTAAGTTTATTATGCT	3
chrX_31840771_31840818_31840671_31840790_L	Pchrx_1049	GAAGGGTGCAGAGATACAAGTTGGGAGGCTAACATGGTAACTGGAGTGGGAAGTGGTCAGCTGGACTGAAGGCTTTGGCCATACAGAAAAAGGCAGAGGGGTGTGTGTGTGTGTGTGTGT	2
chrX_31840771_31840818_31840799_31840918_R	Pchrx_1050	GTGTGTGTGTGTGTGTGTGTATTTTTCTTGCCTTTGATAGTTGAGATTTTGAGCTGGTAAACGACGAAGAGAAACTTGCCATCAAATTGTTTCTTCCAGTTGTGGGATATGATGAGGTTT	6
chrX_31840771_31840818_31840711_31840878_D	Pchrx_1051	CTGGAGTGGGAAGTGGTCAGCTGGACTGAAGGCTTTGGCCATACAGAAAAAGGCAGAGGGATTTTTCTTGCCTTTGATAGTTGAGATTTTGAGCTGGTAAACGACGAAGAGAAACTTGCC	1
chrX_31864552_31864587_31864452_31864571_L	Pchrx_1052	ACAACAGTAAACTTACTAGATATATCTTACAATGGGAGCAACTATAACAAGGTGAGTAAAACAAATGAATGGGAACGTTTGCTCTGGAAAATCAAGAAATACACACACACACACACACAC	6
chrX_31864552_31864587_31864568_31864687_R	Pchrx_1053	ACACACACACACACACACACAATCTTTAAGGATAGTTATTAATTATGGAAGAAACAAACCTAAAATTATGAGAGTATTAATTCATCCTATATGATAAAAATTCTTAACATTTTAAAAAAG	6
chrX_31864552_31864587_31864492_31864647_D	Pchrx_1054	ACTATAACAAGGTGAGTAAAACAAATGAATGGGAACGTTTGCTCTGGAAAATCAAGAAATAATCTTTAAGGATAGTTATTAATTATGGAAGAAACAAACCTAAAATTATGAGAGTATTAA	3
chrX_31880064_31880093_31879964_31880083_L	Pchrx_1055	AGGGCTTCAAAAGAACCATCTTTTGAAGGATGCAGAAACAGTATTTATAGTATTCTAACAGCTGGCTTTATTTTAAGAGGACAAGAGTAGAAAATAATATACACACACACACACACACAC	6
chrX_31880064_31880093_31880074_31880193_R	Pchrx_1056	ACACACACACACACACACACCTACATCCTATTCTTGGAAGGCTACCCAGGAAACTGAAAACCTTGGCAGCACATGGGGAGAGAAACTGTGTGGCTGAAAGACAACAATGCAACAGAGGAT	2
chrX_31880064_31880093_31880004_31880153_D	Pchrx_1057	GTATTTATAGTATTCTAACAGCTGGCTTTATTTTAAGAGGACAAGAGTAGAAAATAATATCTACATCCTATTCTTGGAAGGCTACCCAGGAAACTGAAAACCTTGGCAGCACATGGGGAG	3
chrX_31961989_31962044_31961889_31962008_L	Pchrx_1058	CTTTCCACCCCCAGAAAAAATGTCATCTGTTTTCTCAAACTATGTATGTTTCCAGTGGAATATGAATACATTATATAGAGACGGAAACCCGAAGTTCCCCAGAGAGTGAGAGAGAGAGAG	2
chrX_31961989_31962044_31962025_31962144_R	Pchrx_1059	AGAGAGAGAGAGAGAGAGAGAAAAGGGAACATTTTGATCATCACTTTCATACTCGAGCAGAAAGGCAAAGGGTATTTCCGTTTCACTTATTTAAACTCTGCACATAATTGCAGCTAAGTT	6
chrX_31961989_31962044_31961929_31962104_D	Pchrx_1060	TATGTATGTTTCCAGTGGAATATGAATACATTATATAGAGACGGAAACCCGAAGTTCCCCAAAAGGGAACATTTTGATCATCACTTTCATACTCGAGCAGAAAGGCAAAGGGTATTTCCG	3
chrX_31985415_31985472_31985315_31985434_L	Pchrx_1061	TTTATTTTATCTATCTATAATCAAGAAGATTTTCAAAACCAAGACTTAATTATTCAAAATATCTTTTGATGAGGCTATAATTCTTTAACTTTGGCAAGGGGTGTGTGTGTGTGTGTGTGT	6
chrX_31985415_31985472_31985453_31985572_R	Pchrx_1062	GTGTGTGTGTGTGTGTGTGTTTAGGTCAACTAATGTGTTTATTTTGTACAAAATATGAATTGTATCTACTTTCTGAATAATGTAACATGAATAAAGAGGGAAAGAGGAGGTGGGCAAAGA	6
chrX_31985415_31985472_31985355_31985532_D	Pchrx_1063	AAGACTTAATTATTCAAAATATCTTTTGATGAGGCTATAATTCTTTAACTTTGGCAAGGGTTAGGTCAACTAATGTGTTTATTTTGTACAAAATATGAATTGTATCTACTTTCTGAATAA	3
chrX_31988294_31988417_31988297_31988416_S	Pchrx_1064	AGTGAACGCATGAATCTATGAATAAGGGAAGTGGGGAAGAAGCGGAGGGAGGAAGAGAGGAAGGAATGGAGGAAGAAAAGAAGGGAGGAAAGGAGAGAGGTAGAAAGAAAGGAAGGGAGG	2
chrX_31988294_31988417_31988398_31988517_R	Pchrx_1065	AGAAAGAAAGGAAGGGAGGAAGTTCAGGCTCATCATCACCATGGAGTCATTAGTATTAATACCCATTACTGATCCTCCTAGAGATTCAAATAAATAAGCACAATTTTCTAGGTCTTAGGC	3
chrX_31988294_31988417_31988234_31988477_D	Pchrx_1066	TGATAGTTTCCTATTGTTTAGTACAATGTCTGATGCATGGAAGGTTTCAGTAAGCATTTGAGTTCAGGCTCATCATCACCATGGAGTCATTAGTATTAATACCCATTACTGATCCTCCTA	3
chrX_32072942_32073021_32072842_32072961_L	Pchrx_1067	GGACCATTTTTCACTTTTTTTCATTCCTTTCTCTATGTGAAGGAAATTTAATAGTATTATGTATTCTTTAATACCTTAACTCTTTCTCTAATGTGTGAGAGAGGGGAGGGAAGGGAAGGG	6
chrX_32072942_32073021_32073002_32073121_R	Pchrx_1068	GAGGGGAGGGGAGGAGAGAGAGATCAAAGGACAAAGAAAATAACCAGAGATACAAGGATGCAAAGAGAATTTCCTTTTTCTACTTCCAAAATCTAGTTATTCTGTGCAAAAACGTTAAGA	6
chrX_32072942_32073021_32072882_32073081_D	Pchrx_1069	AGGAAATTTAATAGTATTATGTATTCTTTAATACCTTAACTCTTTCTCTAATGTGTGAGAAGATCAAAGGACAAAGAAAATAACCAGAGATACAAGGATGCAAAGAGAATTTCCTTTTTC	3
chrX_32191179_32191230_32191079_32191198_L	Pchrx_1070	GCTAAGTATTTGTTGCAGTATAGGATTTTGTTTTAAGGACATTAACTGCTCAATTAAAAAAAAATTGGACTCAATTTTATTTTCAGCTTGTGATACCTGATTTTGGTGTGTGTGTGTGTG	6
chrX_32191179_32191230_32191211_32191330_R	Pchrx_1071	TGTGTGTGTGTGTATGTGTGTACTTTTACATTTTCAGCAGCATGTGGCAGGTGGCTTTTTAGGGTACACTATTCCTGTGACCTGTTGACGTGACAAAGAGGTCGTTGGAGAAAAAAATCA	2
chrX_32191179_32191230_32191119_32191290_D	Pchrx_1072	ATTAACTGCTCAATTAAAAAAAAATTGGACTCAATTTTATTTTCAGCTTGTGATACCTGATACTTTTACATTTTCAGCAGCATGTGGCAGGTGGCTTTTTAGGGTACACTATTCCTGTGA	3
chrX_32195724_32195763_32195624_32195743_L	Pchrx_1073	TTCACGGTAGTTTTGTGTGGCCAAGTCTATATCACTTCTTCACAGAAGCTTTTGGTGACCCAGATACTAATTCAAATTTCTAACTCGGACACCAGTGGTTCCCCTTTCTCTCTCTCTCTC	2
chrX_32195724_32195763_32195744_32195863_R	Pchrx_1074	AATCTCTCTCTCTCTCTCTCAGAATCTCATGAGATTCATCATGGTTGATTACTTGCATAAAGTCTGACATCCCTGCTGGGATTATGTCTGTCATGTTCACTTCTGTATGCTCAGCATCTA	2
chrX_32195724_32195763_32195664_32195823_D	Pchrx_1075	CACAGAAGCTTTTGGTGACCCAGATACTAATTCAAATTTCTAACTCGGACACCAGTGGTTAGAATCTCATGAGATTCATCATGGTTGATTACTTGCATAAAGTCTGACATCCCTGCTGGG	1
chrX_32345122_32345161_32345022_32345141_L	Pchrx_1076	TCAAAAAAAAAAAAAAAGTATTTACCTAACTATATGAATAAACTATTGAAATAATTAAATTATCCATAAGTATAAAATGAAATAAACACTAATTATCTGTTCTCTCTCTCTGTCTCCCTT	6
chrX_32345122_32345161_32345142_32345261_R	Pchrx_1077	CCTCCATCCCTCCCTCTCTCATCTGTGTTGCCCTGTGCTAAATTATTTCCCCAAACTATGAGTCCATATATATAGGTTCTTTTTCACCTTACTCGAGGCTGCAGCTATTATCTCCTGTTT	2
chrX_32345122_32345161_32345062_32345221_D	Pchrx_1078	AACTATTGAAATAATTAAATTATCCATAAGTATAAAATGAAATAAACACTAATTATCTGTATCTGTGTTGCCCTGTGCTAAATTATTTCCCCAAACTATGAGTCCATATATATAGGTTCT	3
chrX_32400477_32400506_32400377_32400496_L	Pchrx_1079	TTGGTTAAAACAATACCACCACCACAAGTGCGTTATTTGTGCATTATGCCCTAAGCCCAATAGGCACCACTGACTGATACATATATTTATGTCATATATATGTGTGTGTGTGTCTATGTG	6
chrX_32400477_32400506_32400487_32400606_R	Pchrx_1080	TGTCTATGTGTATGTGTGTGTACAACCAAAATAAGAATCTATCTATAAGCAAGAAAAACACAAAAGATAAAAATATGTATAAAGCATCTAAAATGCTACAATCGAAATAAATATTCTGGA	6
chrX_32400477_32400506_32400417_32400566_D	Pchrx_1081	GCATTATGCCCTAAGCCCAATAGGCACCACTGACTGATACATATATTTATGTCATATATATACAACCAAAATAAGAATCTATCTATAAGCAAGAAAAACACAAAAGATAAAAATATGTAT	3
chrX_32618692_32618741_32618592_32618711_L	Pchrx_1082	GAAAAGAACAGCTGTTACCTATATGTAAAGTTTTTTTTTTTTTTAACTACTCCTCCGACTTCATTGAATACCCAACAGCTAATTGCCGGTACTTGCAGGTCACACACACACAAACACGCA	6
chrX_32618692_32618741_32618722_32618841_R	Pchrx_1083	CACACACACACACACACACAAAACACACCCCTAGAAACAACACAGAACGCTGTTCATCATGAATTGGAAGGCAATCTATTGTCTCCAAAAATGACTTTAAAATTAATATATTTAGATGTT	6
chrX_32618692_32618741_32618632_32618801_D	Pchrx_1084	TTTTAACTACTCCTCCGACTTCATTGAATACCCAACAGCTAATTGCCGGTACTTGCAGGTAAACACACCCCTAGAAACAACACAGAACGCTGTTCATCATGAATTGGAAGGCAATCTATT	1
chrX_32698910_32698945_32698810_32698929_L	Pchrx_1085	TGTACTTAAAAATAGAAATTTCATTTTGAGCCTCAACATTGTTTGCTGTCTCTCTCCCCCCATCAACTCTCCTTCCACCCACCCCAACCTTTCTCCCCAGCACACACACACAGAAACACA	2
chrX_32698910_32698945_32698926_32699045_R	Pchrx_1086	CACATACACACACACACACAGTCAAAGTTGTTTTGAACAGAAAACCCTCAGGCTACGCCCCTTATATTTGAGACGGGAGTGGGGGTAACAGTCCACAGCTGCTCATCTACTTCTGGTACC	2
chrX_32698910_32698945_32698850_32699005_D	Pchrx_1087	GTTTGCTGTCTCTCTCCCCCCATCAACTCTCCTTCCACCCACCCCAACCTTTCTCCCCAGGTCAAAGTTGTTTTGAACAGAAAACCCTCAGGCTACGCCCCTTATATTTGAGACGGGAGT	1
chrX_32702114_32702171_32702014_32702133_L	Pchrx_1088	TTGTTTAAAAATTAAGACGGTAAAAATAGTAAGTTGTTAAATTTCCAATGAAAAAAATTGCACCATAGAAGCAAAAGTGAAATGTTATAGCACATACAAAACACACACACACACACATAC	6
chrX_32702114_32702171_32702152_32702271_R	Pchrx_1089	ACACACACACACACACACACAGTGTGTATACATAATGGATTTAGAGTTCTAGTTATGAGGATGAGACTAGGGAAATAGGCACAGAGATAAAGTGCTGTTAGAGACAACCCATATGTATAA	6
chrX_32702114_32702171_32702054_32702231_D	Pchrx_1090	ATTTCCAATGAAAAAAATTGCACCATAGAAGCAAAAGTGAAATGTTATAGCACATACAAAAGTGTGTATACATAATGGATTTAGAGTTCTAGTTATGAGGATGAGACTAGGGAAATAGGC	3
chrX_32804204_32804239_32804104_32804223_L	Pchrx_1091	TTAACAACTACAACAATATCATAGTCTGCTGTTTAACTACAGTGAGGTGAATTTATTAAGGGCTTCACCATGTACTCTTGCCTCTTGAGGAGGAATAAGAGTGTGTGTGTGTGTGTGTGT	6
chrX_32804204_32804239_32804220_32804339_R	Pchrx_1092	GTGTGTGTGTGTGTGTGTGTATTCCAATTATTAATAAAAACAGTTTTCAAATCACTTTTCCAAGAGACTCACTTGCCCAACTGATTCTATACAGAAAAACTTAGATATTAAAGCCTAGGT	6
chrX_32804204_32804239_32804144_32804299_D	Pchrx_1093	AGTGAGGTGAATTTATTAAGGGCTTCACCATGTACTCTTGCCTCTTGAGGAGGAATAAGAATTCCAATTATTAATAAAAACAGTTTTCAAATCACTTTTCCAAGAGACTCACTTGCCCAA	3
chrX_32867097_32867128_32866997_32867116_L	Pchrx_1094	AGTGGCTTAGCGTTAAGTGTTACAGGAGGCAGGCTGGGGTAGATAGGATTTTTGCTAACTGACTTTGAACGACAGCTTCAGTTTGTATAATATGACAAAATCTGTGTGTGTCTGTGTGTG	2
chrX_32867097_32867128_32867109_32867228_R	Pchrx_1095	TGTGTGTGTATGTGCATGTGCTGGGGAGTTGTAATGAAGGGCAAAGATAAGAGACGAAGGCTATGATTTAGCAGAATTTGATAGGTAGAACAGTTATTTATGACTATAGACTGGGGGCTT	2
chrX_32867097_32867128_32867037_32867188_D	Pchrx_1096	AGATAGGATTTTTGCTAACTGACTTTGAACGACAGCTTCAGTTTGTATAATATGACAAAACTGGGGAGTTGTAATGAAGGGCAAAGATAAGAGACGAAGGCTATGATTTAGCAGAATTTG	3
chrX_32913962_32913993_32913862_32913981_L	Pchrx_1097	TTTCTAATTGAGGGTGGTAGAGAGAATTCTGATATTTATATATTCGGCTGAGGTTGAGAGCTTTCAAGGATGCTGAGCTGGCTGCTGGCTTGGAATGAACGTGTGTGTGTGTGTGTGTGT	2
chrX_32913962_32913993_32913974_32914093_R	Pchrx_1098	GTGTGTGTGTGTGTGTGTGTAGTGTAGTGTAAATAAGCAACATTGCTAGTCTTGTAATCTTATAATTGTTCATAAGAGAAAATACAGTCTAGAGGAAGAGATCATCTAGTTTACTGGGAA	6
chrX_32913962_32913993_32913902_32914053_D	Pchrx_1099	TATTCGGCTGAGGTTGAGAGCTTTCAAGGATGCTGAGCTGGCTGCTGGCTTGGAATGAACAGTGTAGTGTAAATAAGCAACATTGCTAGTCTTGTAATCTTATAATTGTTCATAAGAGAA	1
chrX_32920263_32920322_32920163_32920282_L	Pchrx_1100	GTAAGTATTTATAGGGTAATAATACATATCATACGAATGTTAAGAGTGCAATAGCAAAATAAAGAACCATAGCCAAAATAAATTCCTCATAAGCAAGCATCACACACACACAAACACACA	6
chrX_32920263_32920322_32920303_32920422_R	Pchrx_1101	CACACACACACGCAGAAACATGGACATTTTCTTCACTGACTCAGAAAAAATTTTCAGGTAAAATGTCCTGTAAATGTTCGAGTGGTCACAAGTAAAAATTTACAAAGTGTTTCTATAGTT	6
chrX_32920263_32920322_32920203_32920382_D	Pchrx_1102	TAAGAGTGCAATAGCAAAATAAAGAACCATAGCCAAAATAAATTCCTCATAAGCAAGCATTGGACATTTTCTTCACTGACTCAGAAAAAATTTTCAGGTAAAATGTCCTGTAAATGTTCG	3
chrX_32939926_32940005_32939826_32939945_L	Pchrx_1103	ATTTTGTACTATGTGCAATTAACTAGGTAATTGGAGCTTTAAGAGCACTTTGGGGGTCATTAACACTAAAAATATTTTACATAGAAATAATTATAAGCATATTCATCCAACCATTTATTT	6
chrX_32939926_32940005_32939986_32940105_R	Pchrx_1104	GTTTATCTCTTCATCCATCTCATGTTTAATTTGTATAAACGTTTATTTATCCCATAGACTCTATGTATGTATGGTACATGTAAGGTTATATAAGAGATACAATGTTAAATAAGGCAGTTT	6
chrX_32939926_32940005_32939866_32940065_D	Pchrx_1105	AAGAGCACTTTGGGGGTCATTAACACTAAAAATATTTTACATAGAAATAATTATAAGCATCATGTTTAATTTGTATAAACGTTTATTTATCCCATAGACTCTATGTATGTATGGTACATG	3
chrX_32947539_32947572_32947439_32947558_L	Pchrx_1106	TAGCAGAGCTGAATGCTACTAAGCTCCCTTCCGTTCTACGTTTTTTGATTTGAAGAAGAATATGGAGGGTGACATGCTGGAAAGAGGACATGACCAGCAGCTTTCTCTCTCTCTCTCTCT	2
chrX_32947539_32947572_32947553_32947672_R	Pchrx_1107	CTCTCTCTCACTGTTCCTCTGGTTTCTCCTTTGTTTCCTCTACTGCAAATGGATAATACTGTGCCATGTTCAACTAATTGGCCATAGTTACTGAGGATATCAAAACCCATCAAGCACAGA	2
chrX_32947539_32947572_32947479_32947632_D	Pchrx_1108	TTTTTTGATTTGAAGAAGAATATGGAGGGTGACATGCTGGAAAGAGGACATGACCAGCAGGGTTTCTCCTTTGTTTCCTCTACTGCAAATGGATAATACTGTGCCATGTTCAACTAATTG	1
chrX_33046974_33047007_33046874_33046993_L	Pchrx_1109	CACACATAAATACTTTAACTGTATGTGTATGGACACACAGATACTTTAATTGTGTGTGCATTATAATTTATAAAGTGATTTCAAATATCTCATCTTGCTTACACTCACACATACACACAT	6
chrX_33046974_33047007_33046988_33047107_R	Pchrx_1110	ACACATACACACACACAAACAGAAAATTAGTTTGTTGTCTTCCAATAATGCAGCCCAAATCCCACTCATTACCTCCTAAATGTGACCACACTTAGATGGGAGAATTATTATGTCTTTGCA	6
chrX_33046974_33047007_33046914_33047067_D	Pchrx_1111	ATACTTTAATTGTGTGTGCATTATAATTTATAAAGTGATTTCAAATATCTCATCTTGCTTAGAAAATTAGTTTGTTGTCTTCCAATAATGCAGCCCAAATCCCACTCATTACCTCCTAAA	3
chrX_33063415_33063456_33063315_33063434_L	Pchrx_1112	AACCTGAGGCAATAGGATTAGTTGCCTGTGATAACAATTCACATGTTGAGAATCATAATATTATAGGCCTCCACCACCTAACAATGCCATCTTCAGAACTACACACACACAGGTGCGTAC	2
chrX_33063415_33063456_33063437_33063556_R	Pchrx_1113	ACACACACACACACACACACAAGTATTTCGTGAGATTGTAACCACATTCTTAAGTTCCATCCTTTGCAAGTAAGGTAAGTTAGGCACTGTTTCCTCACTGCCTTAGGGTTGTTTATAAAT	6
chrX_33063415_33063456_33063355_33063516_D	Pchrx_1114	ACATGTTGAGAATCATAATATTATAGGCCTCCACCACCTAACAATGCCATCTTCAGAACTAAGTATTTCGTGAGATTGTAACCACATTCTTAAGTTCCATCCTTTGCAAGTAAGGTAAGT	3
chrX_33077472_33077525_33077372_33077491_L	Pchrx_1115	AATCACCATTGGCAGAGACTATGTCTCGTCTAATATTCTTTTATCCCTTATTCAGAGACTCTCATATTATTGTGACTGTAAATTTTCTTAGCTAAAATAATTTCCCTCTATCTCTCTCTG	6
chrX_33077472_33077525_33077506_33077625_R	Pchrx_1116	TCTCTCTCTCTCTCTCTCTCCAACTCCCAAAGATATATAAGTCGGATTTATTGGGCACAGCTACCAGGAAAAGGGGTTCAAGAAGGGTTACAGAGCAAATGAATAATCTTTTGCTAGGGC	2
chrX_33077472_33077525_33077412_33077585_D	Pchrx_1117	TTATCCCTTATTCAGAGACTCTCATATTATTGTGACTGTAAATTTTCTTAGCTAAAATAACAACTCCCAAAGATATATAAGTCGGATTTATTGGGCACAGCTACCAGGAAAAGGGGTTCA	3
chrX_33186216_33186263_33186116_33186235_L	Pchrx_1118	TGACAGGTAAACCAACAGTACTCTTTCTATTTTGTAATGTCAAATCATGGCTACACTTGAACTCTGAGATAAAGAGAAAGATTGGGGGCATGGAAGAGTAGCGTGTGTGCATGTGTGTGT	2
chrX_33186216_33186263_33186244_33186363_R	Pchrx_1119	GTGTGTATATATTTAGGTGTTAAAATATTTTATCTAAGTTTCCGGAATTCTGCACAATGTAGTGAAAATAAATTGGTAAAATCACGTTTATGGCTAATGGCAAACATATATACAATGTGG	6
chrX_33186216_33186263_33186156_33186323_D	Pchrx_1120	CAAATCATGGCTACACTTGAACTCTGAGATAAAGAGAAAGATTGGGGGCATGGAAGAGTATAAAATATTTTATCTAAGTTTCCGGAATTCTGCACAATGTAGTGAAAATAAATTGGTAAA	3
chrX_33213850_33213883_33213750_33213869_L	Pchrx_1121	AGCAACCAACATTTTAGTCTAAGATTTATAATTTTTACAATATATTGAGTACACTGGACAAAAAAGTATCTACTTAGGATTATCCCATCCTGTTCTATTTTGTGTGTGTGTGTGTGTGTG	6
chrX_33213850_33213883_33213864_33213983_R	Pchrx_1122	TGTGTGTGTGTGTGTGTGTGTACAAAATAATGCATGCCAGTATTCATAAGGCTTTTCCAATCTGAATGATGCCTGAGTTTCAAATATGTATACAGTGATGTAATGGCTAAACAATAGTCA	6
chrX_33213850_33213883_33213790_33213943_D	Pchrx_1123	TATATTGAGTACACTGGACAAAAAAGTATCTACTTAGGATTATCCCATCCTGTTCTATTTTACAAAATAATGCATGCCAGTATTCATAAGGCTTTTCCAATCTGAATGATGCCTGAGTTT	3
chrX_33279745_33279784_33279645_33279764_L	Pchrx_1124	GCAATCATTCTTGAAAAGAAAAATGTCTTAAAAATTTTGCTGACCTGCTGCCTGAGAGCCTATTATGTTAGGAATCTGTTACACTAGAGATACGGGAAGAACACACACACACACACACAC	6
chrX_33279745_33279784_33279765_33279884_R	Pchrx_1125	ACACACACACACACACACACGCCATGAAGGCAGAAGCAGCCCAAAACAAATGAATTTGAGTACTGAATCTTCAATATTTCTAATTAATTATCACCACAAACAGCACTCCACGTGGTAGTA	2
chrX_33279745_33279784_33279685_33279844_D	Pchrx_1126	TGACCTGCTGCCTGAGAGCCTATTATGTTAGGAATCTGTTACACTAGAGATACGGGAAGAGCCATGAAGGCAGAAGCAGCCCAAAACAAATGAATTTGAGTACTGAATCTTCAATATTTC	1
chrX_33358630_33358659_33358530_33358649_L	Pchrx_1127	TTCATAGTTACATTATGAAACTATAAGGAATAACTCATTTAGCATATGTGAAATATGCCAATATCGCTATTCTGAAATAGTGTTTTCCTAAGGGGTTATGGTGTGTGTGTGTGTGTGTGT	6
chrX_33358630_33358659_33358640_33358759_R	Pchrx_1128	GTGTGTGTGTGTGTGTGTGTGCTTTGTGTGCAAGTACTCATACATTTTAGCTATTCTACTTCCATTTGATTTTTGTATAACAAACACAAATAATCCCTATATATCAAGATATACACAACA	6
chrX_33358630_33358659_33358570_33358719_D	Pchrx_1129	AGCATATGTGAAATATGCCAATATCGCTATTCTGAAATAGTGTTTTCCTAAGGGGTTATGGCTTTGTGTGCAAGTACTCATACATTTTAGCTATTCTACTTCCATTTGATTTTTGTATAA	3
chrX_33449871_33449900_33449771_33449890_L	Pchrx_1130	TTGGAATCCAACACAGCTATGTCCAATGCCTCTTTAATCAATAATAATTTTAAAACACCATCTCTTCGTTTGAAAGAAGCAATTTACCTTCATCATGCTTCACACATACACAAACACACA	6
chrX_33449871_33449900_33449881_33450000_R	Pchrx_1131	CAAACACACACACACATACACGTGTGCATAAGTTTCTTTAAAAATTTTAACTATGAAGACTAATAAATACTAAAATATTATAGCATGATATTTAAAATAGGGGCATTTTAAAAAGAGATA	6
chrX_33449871_33449900_33449811_33449960_D	Pchrx_1132	ATAATAATTTTAAAACACCATCTCTTCGTTTGAAAGAAGCAATTTACCTTCATCATGCTTCGTGTGCATAAGTTTCTTTAAAAATTTTAACTATGAAGACTAATAAATACTAAAATATTA	3
chrX_33761300_33761337_33761200_33761319_L	Pchrx_1133	TAAAATAGTCTTTCAATAACGATTGAGTTCTAAAAGTAAAAATAAAAGGAAAGAAATAATTATACTTTAGACAAAAAACCGTACTCAATTTAACACATACCAGACACACACACACACACA	6
chrX_33761300_33761337_33761318_33761437_R	Pchrx_1134	CACACACAGACACACACACACTCCACACACACAATTAGCCTGGTGGGCTATAAGTAGAGTGAATGAAAAATAAGCTACATTGTTTTATTTTTATTGTGTTAATGCAGTAATGAAGTTAAA	6
chrX_33761300_33761337_33761240_33761397_D	Pchrx_1135	AATAAAAGGAAAGAAATAATTATACTTTAGACAAAAAACCGTACTCAATTTAACACATACCTCCACACACACAATTAGCCTGGTGGGCTATAAGTAGAGTGAATGAAAAATAAGCTACAT	3
chrX_33999408_33999455_33999308_33999427_L	Pchrx_1136	ATGATAAACCATGCTTTATTCTAGTACAATGTATTTAAACAATAAAATATATCCACTACTCTTTCAAGCCCTTCAACTTCAGAACGTCATAAGCCACATAATACACACATACACACAAAG	6
chrX_33999408_33999455_33999436_33999555_R	Pchrx_1137	ATGCACACATACACAAACACCAGGTATAGGTTTGAAAAGAAGCAAGATATTTAATGAAAAATTGTGTTTTCTCATTTTAGTCTATTTATCCAAATGGCAATGCTAATTTTTGCTACAGAC	6
chrX_33999408_33999455_33999348_33999515_D	Pchrx_1138	AATAAAATATATCCACTACTCTTTCAAGCCCTTCAACTTCAGAACGTCATAAGCCACATACAGGTATAGGTTTGAAAAGAAGCAAGATATTTAATGAAAAATTGTGTTTTCTCATTTTAG	3
chrX_34064363_34064394_34064263_34064382_L	Pchrx_1139	TGACATCTACTGGACCATAATTCTAGTTTTGTTCCTTTTTTTCAATTGTGAGAGACACGTAATGTAGTTCAAATAATAAAGCCTCTCAGTTAACAGGGAGCACACACACAAACACACATA	6
chrX_34064363_34064394_34064375_34064494_R	Pchrx_1140	CACACATACAAACACATACATGAATCTGTTATCATGTCCTAAATTCCTCATCAATCATTGTGAAGCGTGTGTGTTCTTATATCCGATTTAAAGTAGCACAGGAGATAGGTACAAATCTAG	6
chrX_34064363_34064394_34064303_34064454_D	Pchrx_1141	TTCAATTGTGAGAGACACGTAATGTAGTTCAAATAATAAAGCCTCTCAGTTAACAGGGAGTGAATCTGTTATCATGTCCTAAATTCCTCATCAATCATTGTGAAGCGTGTGTGTTCTTAT	3
chrX_34148711_34148983_34148651_34149043_D	Pchrx_1142	TCTTTTATGTAGGATGCTCGAATCTTGGGAGGCTCCGAGAATTGATGGGACTCTGGAGCTGGAGGCTGCAGGCAGGGTTCCCCACAAGGGGATTTATGAGGCTCGGTGGGTTCCTTAGTT	4
chrX_34149133_34149276_34149033_34149152_L	Pchrx_1143	GTTCCTTAGTTTTCTTCACCCGGGCCTCACAACGATCCCATACGTCCTTCAGCGTCCTCCCAGAATCCAGCACTTTCAGTATGTATAGTAGGAGATTGGACACCTGACTAGTGTCGGGAG	2
chrX_34149133_34149276_34149073_34149336_D	Pchrx_1144	TACGTCCTTCAGCGTCCTCCCAGAATCCAGCACTTTCAGTATGTATAGTAGGAGATTGGAGGACCCCCGACGAGTCTTGGGAGGCGCTAGGCGGAGACGGGACACTCCAGTCTCGGAAGG	2
chrX_34149362_34149469_34149262_34149381_L	Pchrx_1145	CACCTGACTAGTGTCGGGAGGTTCCAGGCGGAGATGGCACACTCCAGTCTTGGGAGGCACTGGGTGGAGATGAGACACTTCAGTCTTGGGAGGCTCCGGGCTGAGATGGGACACTCCAGT	2
chrX_34149362_34149469_34149302_34149529_D	Pchrx_1146	GCGTGGAGACTGGACCCCCGACGAGTCTTGGGAGGCGCTAGGCGGAGACGGGACACTCCAGGGTATTTACCAGGCTCTGTGGGTTCGTCAGTTGTCTTCTCCCGGCCCTCACAAGGAGCC	2
chrX_34406335_34406412_34406315_34406434_S	Pchrx_1147	CCTCACTCCAAGTCGAAGTTCTCTCGCTCACGCACGCGCTCGGGCACTCGCTCTTGCAGCCGCTCTTGCACTCACTCTCCATCAACCTCTGGATCTGGATCTACCCGAAAATCCAAATTC	2
chrX_34406335_34406412_34406235_34406354_L	Pchrx_1148	GCAGGGGCCGATCTGGATCCCAGCGGCAGATCTCCCTTCAGCAGCTCGAAGTCGAAGTCCTCTCACTAGAGTCGAGGTCCCCTCACTCCAAGTCGAAGTTCTCTCGCTCACGCACGCGCT	1
chrX_34406335_34406412_34406393_34406512_R	Pchrx_1149	CCATCAACCTCTGGATCTGGATCTACCCGAAAATCCAAATTCAATTCCTCTTCAGTGTCTGGATCTTGTTTGCTGACTGGGTCCAGCTCCTGGTCCAGAAGCCTCCCACCAGGATACAAG	1
chrX_34406335_34406412_34406275_34406472_D	Pchrx_1150	GCAGCTCGAAGTCGAAGTCCTCTCACTAGAGTCGAGGTCCCCTCACTCCAAGTCGAAGTTATCTACCCGAAAATCCAAATTCAATTCCTCTTCAGTGTCTGGATCTTGTTTGCTGACTGG	1
chrX_34447740_34447773_34447640_34447759_L	Pchrx_1151	AATAAAAGTTGATGGACAAGTGAAATAAATGAACATCCCAATTATTGTTATGTCCCAATTGTTATAGTGCAATATCACCACAACAATTCCATCTTTCTCTACACACACACACGCACAAAC	6
chrX_34447740_34447773_34447754_34447873_R	Pchrx_1152	ACAAACACACACACATGCACATGCCTCTCTTTTATCAAACAATCTGAAATTAGGTTGAGGACGTCATATTTCACCCTGTCTACTTCATTATTCCTCTCCCTTGTATTAAGGATCCTTTAT	6
chrX_34447740_34447773_34447680_34447833_D	Pchrx_1153	ATTATTGTTATGTCCCAATTGTTATAGTGCAATATCACCACAACAATTCCATCTTTCTCTATGCCTCTCTTTTATCAAACAATCTGAAATTAGGTTGAGGACGTCATATTTCACCCTGTC	3
chrX_34604097_34604134_34603997_34604116_L	Pchrx_1154	TATTTAAATGAGATTCCAGAGTCTTATATATGAGTATTGTGAAAATATAACATAATAAAATACAGAACTATATCTTTCCTGGTTCCTTAAATAATTGGGTTGTGTGTGTGTGCGTGTGTG	6
chrX_34604097_34604134_34604115_34604234_R	Pchrx_1155	TGTGTGTGTGTGTGTGTGTGTATTTTAAAGTCTACATTTTATTTGCATTTCAGAATTCTGGCTAAAAGGCTTATTTTATATATACAGAGAGAGACTTTTATACAACCAATATCTAGAACT	6
chrX_34604097_34604134_34604037_34604194_D	Pchrx_1156	GAAAATATAACATAATAAAATACAGAACTATATCTTTCCTGGTTCCTTAAATAATTGGGTTATTTTAAAGTCTACATTTTATTTGCATTTCAGAATTCTGGCTAAAAGGCTTATTTTATA	3
chrX_34645791_34645852_34645691_34645810_L	Pchrx_1157	TCTTTAAAATTTACATGTTGAACTTACAAAAAGCTAAATAATTGTGCAAGAAATCGGAATAACTAGCCCTGCTGAGTATTTTATGCTATATGTGTGTGAGTATATATATGTGTGTATATC	6
chrX_34645791_34645852_34645833_34645952_R	Pchrx_1158	TATCCATAGATATCTATCTAACAATGGGTTTGTGGCTAAAAATTATGCTTAAGAACACATCTAACAAACCTAAAGCTGCAAAGACATAATGTTAATGTAGGTGAAAATTTCACTTGTGTT	6
chrX_34645791_34645852_34645731_34645912_D	Pchrx_1159	ATTGTGCAAGAAATCGGAATAACTAGCCCTGCTGAGTATTTTATGCTATATGTGTGTGAGACAATGGGTTTGTGGCTAAAAATTATGCTTAAGAACACATCTAACAAACCTAAAGCTGCA	3
chrX_34921831_34921860_34921731_34921850_L	Pchrx_1160	AAGGAGGATACCAGCATATAAAGATAATGACTGGTAAAATTAGTTTAAAAAGTTAAACAAGGCATAGAATTCAGACAGTAAATGTTAGTCTTAATGGGTGGTGTGTGTGTGTGCGCGCGC	6
chrX_34921831_34921860_34921841_34921960_R	Pchrx_1161	GTGCGCGCGCGTGTGTGTGTGCACAAATTATTTTCATTTTATGGCTATCACATATCCACAGATGATGCTTAACTGAAGTCAAATTCATTTCTCAACTTTCAAGATAATAAGTTATCTCAG	6
chrX_34921831_34921860_34921771_34921920_D	Pchrx_1162	TAGTTTAAAAAGTTAAACAAGGCATAGAATTCAGACAGTAAATGTTAGTCTTAATGGGTGGCACAAATTATTTTCATTTTATGGCTATCACATATCCACAGATGATGCTTAACTGAAGTC	3
chrX_34961516_34961947_34961456_34962007_D	Pchrx_1163	GAGAAGACAACCGAGGTACCCACCGAGTCTGGTAAATATCCCTGTGGGGAATCCTGCCCGGAACCTCCCAACACTCATCGGGTGTCCAGTTTCCTACTACAGGTGCTGAAACTGGATTCT	4
chrX_34962123_34962239_34962063_34962299_D	Pchrx_1164	TCCAAGACTCAGGTGTCCAGTCTCTGCCCGGAGCCTCCCGAGGCTGGAGTGTCCCATCTCAACCGATCAAGACCAAAAGATTAAGAAGGCAAACGAGTGTGCTTCAAGGCTGATGTACGG	4
chrX_35020714_35020757_35020614_35020733_L	Pchrx_1165	AGAACAAATAAGTGAGTTAGTGAAATGCCTGAATACACACGCCAGATTCTAACCCTAGATAGTCTTAAGAAGGGTATGGACATGTATTTCTTCCTCTCTCCTCTCTCTCTCTCTCTCTCT	2
chrX_35020714_35020757_35020738_35020857_R	Pchrx_1166	ATGTCCCTCTCCTCCTCTCTTCTCCTGCCTCATGCACTTTCTTGTTGTTCCCTTGGTGAGTTTGATATGCACTCTTAGTGAAGAACCAATGAGGCCTCCAGATGGAAGAGAGTTGATCCT	2
chrX_35020714_35020757_35020654_35020817_D	Pchrx_1167	GCCAGATTCTAACCCTAGATAGTCTTAAGAAGGGTATGGACATGTATTTCTTCCTCTCTCTCTCCTGCCTCATGCACTTTCTTGTTGTTCCCTTGGTGAGTTTGATATGCACTCTTAGTG	1
chrX_35589934_35589963_35589834_35589953_L	Pchrx_1168	AGGCGAAAAAGAAAATTGTGAAAAGCTGTGAGAAATAGAAATATATCAAATTGCAGAGGCAGATCCCTAGGAAGTACTCTTCTGTTTAACTGCTTAAGACTGTGTGTGTGTGTGTGTGTG	6
chrX_35589934_35589963_35589944_35590063_R	Pchrx_1169	TGTGTGTGTGTGTGTGTGTGTTGATCCACATACAGTTATCTGTGTGTGCATTATTGAAATACTCATTTTGACTCTTAATTATCATTTAGGTAAGTTATTTTGAATATTATTTGTCATAAG	6
chrX_35589934_35589963_35589874_35590023_D	Pchrx_1170	ATATATCAAATTGCAGAGGCAGATCCCTAGGAAGTACTCTTCTGTTTAACTGCTTAAGACTTGATCCACATACAGTTATCTGTGTGTGCATTATTGAAATACTCATTTTGACTCTTAATT	3
chrX_35759332_35759547_35759381_35759500_S	Pchrx_1171	AGAAAAGAAGGAAAGGAGAGATAGAGGGAAGGAGGAAGGGAAAAAGAAAAGAAAGGAGGAAGGGAAGGAGAGAGGGAGAAAGCAAAGGAGGGAAGGAAATAAGAAGAGAGAAAGTGTGAA	2
chrX_35759332_35759547_35759528_35759647_R	Pchrx_1172	AAGTGAGGGAGGAAGAAAAGACAAAAATGCCTGCTTGTAGACCAAGAAGATTCACTGGAGCAAACAGCCAAGACATATTAGGAACCCAGGTTTTTGGTGGTATGAAATGCCTGTGGCTGA	1
chrX_35759332_35759547_35759272_35759607_D	Pchrx_1173	GATCTGACTTCATTGCTTACAAAAAAAGCCAGGCCTATAGCAATCGCTAATTAAAGACAGACAAAAATGCCTGCTTGTAGACCAAGAAGATTCACTGGAGCAAACAGCCAAGACATATTA	3
chrX_35853766_35853799_35853666_35853785_L	Pchrx_1174	AAATTGATGTCATAAAATGTAACTATGACAATTCTGGCTGTGAATGAATTTTACCTAACATATTCTACATGGCTTGTGCCAAAATAAAGCAAACATTTAAAGAGAGAGAGAGACACAGAG	6
chrX_35853766_35853799_35853780_35853899_R	Pchrx_1175	ACAGAGAGAGAGAGAAACAGATCTCATTGCAATACAAAGAAAAGGTCAGAGAGTTATCTGGTCTCCTTGTCTTTATGTTTAGATGGAAACTGCAGATTTATCTCTTATTACATATGATTA	6
chrX_35853766_35853799_35853706_35853859_D	Pchrx_1176	TGAATGAATTTTACCTAACATATTCTACATGGCTTGTGCCAAAATAAAGCAAACATTTAAATCTCATTGCAATACAAAGAAAAGGTCAGAGAGTTATCTGGTCTCCTTGTCTTTATGTTT	3
chrX_35937166_35937187_35937168_35937287_R	Pchrx_1177	TGTGTGTGTGTGTGTGTGTGCATTTAAAAAGATACAGGTGTCACAATTTCTTATTGTTTGGTCAATTTTAAAATTTAATACTGTATAATGGATATCTCTTATGTCAACACAGATCTACGT	6
chrX_35937166_35937187_35937106_35937247_D	Pchrx_1178	TCAGACATACTGAAACAGAATCTGCATTTTAACAAAAGACCCAGAGGATTGCTTTTACATCATTTAAAAAGATACAGGTGTCACAATTTCTTATTGTTTGGTCAATTTTAAAATTTAATA	6
chrX_35958755_35958794_35958655_35958774_L	Pchrx_1179	CCAAAACAAGATTTCAAGATTTTTTTACAAGAGGAAGAGAAACTAACAGGAGATGCAGAGAAATCATTATATATTACCAAAATCTTAACACTGAAGTAGACTCTGTCTCTCTTTTTCTCT	6
chrX_35958755_35958794_35958775_35958894_R	Pchrx_1180	CTCCCCCGCTCTCTCTCTCTGTGCGAAGTGTGGAGATTCCTAAGAAATTATTCTTAAGACCTTTTCCTATATCCAAAGTATGATAATATACTTAGGGGTACTTTTTAACCATGAATGTCT	6
chrX_35958755_35958794_35958695_35958854_D	Pchrx_1181	AACTAACAGGAGATGCAGAGAAATCATTATATATTACCAAAATCTTAACACTGAAGTAGAGTGCGAAGTGTGGAGATTCCTAAGAAATTATTCTTAAGACCTTTTCCTATATCCAAAGTA	3
chrX_35984608_35984698_35984594_35984713_S	Pchrx_1182	ATTTTATTAACTGGTTTTTTTTTTAGATTTGCTGTTAACTTTTTTTCTACCAATTTATTATTGGTTACTTTTCATCTTTTTTTTTTAGGATGTGATGTGTTCATTTGTTCCACATCAACT	6
chrX_35984608_35984698_35984508_35984627_L	Pchrx_1183	AAAGTAATGAATATTTTAAAAGTTTGTCAGTGCTGTATATTTCTGAAGTACTTTCATATTACCATTATGAGCTAGCTTTCCTTGAAATTTTATTAACTGGTTTTTTTTTTAGATTTGCTG	3
chrX_35984608_35984698_35984679_35984798_R	Pchrx_1184	TAGGATGTGATGTGTTCATTTGTTCCACATCAACTTGGAGTCTTCAAAGTGAAGCAGATGATAGAGATTATTGGTTTAGTGGCAGAAGAAGATTTGCAATCTTTGTCGGTAAAATCTTTC	3
chrX_35984608_35984698_35984548_35984758_D	Pchrx_1185	TTCTGAAGTACTTTCATATTACCATTATGAGCTAGCTTTCCTTGAAATTTTATTAACTGGTGTTCCACATCAACTTGGAGTCTTCAAAGTGAAGCAGATGATAGAGATTATTGGTTTAGT	3
chrX_35986356_35986400_35986319_35986438_S	Pchrx_1186	AGTTTATTTAAGCTAAAAAATAAAATTGTGTAAAACAATCATGGTTATCATCATCATCATCATCCTCCTCATCATCATCATCTTTGTTTGACCCCCTTCAAAGGCACATTTTTAATAATC	6
chrX_35986356_35986400_35986256_35986375_L	Pchrx_1187	CATCTTTGGAAATGTAACAGGTCCTCAGAGTAGTAATGTTTATTAAGTATGGTTGAAAGCTTGAGTTTATTTAAGCTAAAAAATAAAATTGTGTAAAACAATCATGGTTATCATCATCAT	3
chrX_35986356_35986400_35986381_35986500_R	Pchrx_1188	TCCTCCTCATCATCATCATCTTTGTTTGACCCCCTTCAAAGGCACATTTTTAATAATCTTCCACAAAGTGAACTTAAACCTCCCCAATTAGGATGATAAAAAGTGTTCAACCTCAGTTTA	3
chrX_35986356_35986400_35986296_35986460_D	Pchrx_1189	TATTAAGTATGGTTGAAAGCTTGAGTTTATTTAAGCTAAAAAATAAAATTGTGTAAAACATTTGTTTGACCCCCTTCAAAGGCACATTTTTAATAATCTTCCACAAAGTGAACTTAAACC	3
chrX_36067606_36067643_36067506_36067625_L	Pchrx_1190	TGTTTTCGAGGGTTACACTACTATATGTCATATATAGATTTTCCAAAGAATAAGAGATGTTTTCTTTCTTTCTTACTCTTCTGCATGTATTTCTCTCTCTCACACACACACACACACACA	6
chrX_36067606_36067643_36067624_36067743_R	Pchrx_1191	CACACACACACACACACACACTAGTGAAACTTCTGTGTTCCACATATAGTAATGATAGAATTACAGTCTACTCAATAAGTACTGAGGCATTATTAATTTATTTTGCTCAATATATTAATT	6
chrX_36067606_36067643_36067546_36067703_D	Pchrx_1192	TTCCAAAGAATAAGAGATGTTTTCTTTCTTTCTTACTCTTCTGCATGTATTTCTCTCTCTCTAGTGAAACTTCTGTGTTCCACATATAGTAATGATAGAATTACAGTCTACTCAATAAGT	3
chrX_36465268_36465307_36465168_36465287_L	Pchrx_1193	TAAAAATTTCAAAAGGATTTGATGACCACTCTGACTCTTTCATAGTAATCATCATAGACCTCGAGACTGTCTGTCACATATTTTCACTGTTATTATGAGCTGTGTGTGTGTGTGTGTGTG	6
chrX_36465268_36465307_36465288_36465407_R	Pchrx_1194	TGTGCATTTGCATAAGTGTGTACAACTCCTGCCAAGGACTCTGATTTTTATACCCTTAAGATTATCACAAATTATGTGTTAGTGTTTTCACAATCTCAGAAATGTGGTATATTTGGTAAT	6
chrX_36465268_36465307_36465208_36465367_D	Pchrx_1195	CATAGTAATCATCATAGACCTCGAGACTGTCTGTCACATATTTTCACTGTTATTATGAGCTACAACTCCTGCCAAGGACTCTGATTTTTATACCCTTAAGATTATCACAAATTATGTGTT	3
chrX_36480259_36480338_36480159_36480278_L	Pchrx_1196	TTTCAGCACAACACAGCAAATGCTGAGAGCAAGATGTGTTACAAATTGATGGAACCAAGTATTCATGTGTCAAGAAAAGCTAGAAGGAAGGAGGGAAGGAAGGGAGGGAGGAAGGGAAGG	2
chrX_36480259_36480338_36480319_36480438_R	Pchrx_1197	AAGGAAGGAAGGAAGGAAGGACATGTGCTTTGCAAGCTCTGAAAAGGAGAGGAAATGCTCACTGTCAGTCTGTAGCATGCCCTGGTGGTAACCCAAAGGGTAAGTCTGGCAAGTCAGAAG	2
chrX_36480259_36480338_36480199_36480398_D	Pchrx_1198	ACAAATTGATGGAACCAAGTATTCATGTGTCAAGAAAAGCTAGAAGGAAGGAGGGAAGGAACATGTGCTTTGCAAGCTCTGAAAAGGAGAGGAAATGCTCACTGTCAGTCTGTAGCATGC	1
chrX_36511410_36511443_36511310_36511429_L	Pchrx_1199	TATTTAAGGAAACAAAATCATTCCCTGCCGAGCCCTTACACTATGTTTCAATTCTTGGTCTCCGTAGTCATTTTCTATATTGCACCATCATTGTCACTATACACACACTCATGCGCACAC	2
chrX_36511410_36511443_36511424_36511543_R	Pchrx_1200	GCACACACACACACACACACATCTTATTTGGTATCATATTTGATGCCATTTGATATTTTTCTACTCGAAAATTAGGTATTGTATTAAGAAAATTTATTCTTATTCATTCTTATTTAGCCA	6
chrX_36511410_36511443_36511350_36511503_D	Pchrx_1201	CTATGTTTCAATTCTTGGTCTCCGTAGTCATTTTCTATATTGCACCATCATTGTCACTATATCTTATTTGGTATCATATTTGATGCCATTTGATATTTTTCTACTCGAAAATTAGGTATT	3
chrX_36920496_36920533_36920396_36920515_L	Pchrx_1202	TCTTGGAAAAACTCTCAAAATCTAAAACTCAGTACTTCATTAATGTAGAATAATTCAATATTTATTTTTGTCAGAAATAACAAGAACATATTAGGAATTGGTGTGTGTGCATGTGTGTGT	6
chrX_36920496_36920533_36920514_36920633_R	Pchrx_1203	GTGTGTGTGTGTGTGTGTGTAATTAAATAATTTTATTCCTCACAAATAATGGTATACTTGGAATTATTTGAGATGTGTCCAGTCTGGGATTATTTGGAAAGTAATAGCTGTTTAGACACA	6
chrX_36920496_36920533_36920436_36920593_D	Pchrx_1204	TAATGTAGAATAATTCAATATTTATTTTTGTCAGAAATAACAAGAACATATTAGGAATTGAATTAAATAATTTTATTCCTCACAAATAATGGTATACTTGGAATTATTTGAGATGTGTCC	3
chrX_36952577_36952610_36952477_36952596_L	Pchrx_1205	AAACAAAACTTATGAGATTGTATAACATGGTATTTTGCTTCATAAGCATTTGATTACATTTTGTCTATTTTTTGGAATAAGATAGGACTCATTAGTCTGGACACATGCACACACACACAT	6
chrX_36952577_36952610_36952591_36952710_R	Pchrx_1206	ACACATACATACACACAAACTCCCCAATAAATACAAATATATTGATTCTTATAAAGATCAAAATCAGGAATATTTATTGCTCATGCTTTCATTTGCAATACTTGTTGTAAACTCCCAACC	6
chrX_36952577_36952610_36952517_36952670_D	Pchrx_1207	CATAAGCATTTGATTACATTTTGTCTATTTTTTGGAATAAGATAGGACTCATTAGTCTGGTCCCCAATAAATACAAATATATTGATTCTTATAAAGATCAAAATCAGGAATATTTATTGC	3
chrX_37028864_37028941_37028804_37029001_D	Pchrx_1208	ACGCGGAGCCTCCTGAGAGTCGCGTATCTCATCTCTGCCCGGAGCCTCCTGAGACTGGAGGAGCAACCTATCAAGACCAAAAGAATAAGAAGGCAAACGAGTGTTCCTCAGGGCTGAAGT	4
chrX_37209240_37209335_37209229_37209348_S	Pchrx_1209	TGTAGGCAGTGGCGGGTGACAGTGGGAGGGGGTGCGTGCGAGGTCGGTCGCGGTGCGGCCCTGGGGGATGGGAGAGCGGGGGGAGGGGGAGGCGGCGTGGGGGGAAGTGAAAGGAAGAGA	10
chrX_37209240_37209335_37209140_37209259_L	Pchrx_1210	GTGTGACTTTCCTTTACCCACCCCCGGGAATGTGTCCCTCTTCTGATCCATTGTGCCCGTGGACATTTTAACAAAGGCTATGACTGTTTTGTAGGCAGTGGCGGGTGACAGTGGGAGGGG	1
chrX_37209240_37209335_37209316_37209435_R	Pchrx_1211	GGAGGCGGCGTGGGGGGAAGTGAAAGGAAGAGAAACAGTCTTCCTGCTTCAGGTTTTTCCTTCTTCCTGGTCCGCTGAATTTGATCACTGGTAGGAACAGCCCCAAGAGGGATATGACTG	1
chrX_37209240_37209335_37209180_37209395_D	Pchrx_1212	TTCTGATCCATTGTGCCCGTGGACATTTTAACAAAGGCTATGACTGTTTTGTAGGCAGTGTGAAAGGAAGAGAAACAGTCTTCCTGCTTCAGGTTTTTCCTTCTTCCTGGTCCGCTGAAT	1
chrX_37364472_37364510_37364432_37364551_S	Pchrx_1213	TGGTCGCCTCCGTCGTCCACCATGTTGTGCTCAGAGGCACCCGCCGCGGCCGCCACTGCCGATGCCGATGCCGCCGCCCGCTTCGGGACCCTAGCGACCACACCGCTTTACCCTGCCTGC	10
chrX_37364472_37364510_37364372_37364491_L	Pchrx_1214	GTCCCTTCGCAGACCCTGTGGCAACCACCACCGCCTGGTCCCGAGGACCCTGCCCTCCACTGGTCGCCTCCGTCGTCCACCATGTTGTGCTCAGAGGCACCCGCCGCGGCCGCCACTGCC	5
chrX_37364472_37364510_37364491_37364610_R	Pchrx_1215	CGATGCCGATGCCGCCGCCCGCTTCGGGACCCTAGCGACCACACCGCTTTACCCTGCCTGCTCCTCGCGCCCGCACTGCCCGCCCTGGGCCCGCTGTCGCAGGTGCACCAGAACAACCAT	5
chrX_37364472_37364510_37364412_37364570_D	Pchrx_1216	CCGAGGACCCTGCCCTCCACTGGTCGCCTCCGTCGTCCACCATGTTGTGCTCAGAGGCACGCTTCGGGACCCTAGCGACCACACCGCTTTACCCTGCCTGCTCCTCGCGCCCGCACTGCC	1
chrX_37497303_37497332_37497203_37497322_L	Pchrx_1217	GAATGTATCAGATTCTCCTAGGAATTTAAAATTGGGTTTCAGTAACTCTATTTGATCCTGTAATGTGACTAAAACTTAGGGATATGTTTAAACTTGGAATGAGAGAGAGAGAGAGAAAGA	6
chrX_37497303_37497332_37497313_37497432_R	Pchrx_1218	GAGAGAAAGAAAGAGAGAGATAATATGATGGGAGGTCACCTTCAGCCACAGAAAAGTAGAGAAAGAAGACTTGTAGAAAGTGAAAGAGAGGCAGAGACCCATGTCACCAAGAGAGAGAAC	2
chrX_37497303_37497332_37497243_37497392_D	Pchrx_1219	AGTAACTCTATTTGATCCTGTAATGTGACTAAAACTTAGGGATATGTTTAAACTTGGAATTAATATGATGGGAGGTCACCTTCAGCCACAGAAAAGTAGAGAAAGAAGACTTGTAGAAAG	3
chrX_37536390_37536423_37536290_37536409_L	Pchrx_1220	TCCTAGAATTTTGTCAGTGGCAATTGCATATATCAGATTGAGTAGGAAATTGTGTACTGTATAAGACTTATTTAAATAGTCATTAAATATTTGGATATATTATGTGTGTGTGTGTGTGTG	6
chrX_37536390_37536423_37536404_37536523_R	Pchrx_1221	TGTGTGTGTGTGTGTGTATGGTGTGTATTCCATATCTATTCCCATGTAAATCCAAATACTTATTCTTTATTTCAGTAATTCTTAACTTGAATCATAGACTTTGGAACGAGTTAGGGAATG	6
chrX_37536390_37536423_37536330_37536483_D	Pchrx_1222	AGTAGGAAATTGTGTACTGTATAAGACTTATTTAAATAGTCATTAAATATTTGGATATATGTGTGTATTCCATATCTATTCCCATGTAAATCCAAATACTTATTCTTTATTTCAGTAATT	3
chrX_37536552_37536601_37536452_37536571_L	Pchrx_1223	AATCCAAATACTTATTCTTTATTTCAGTAATTCTTAACTTGAATCATAGACTTTGGAACGAGTTAGGGAATGCTCTGTTGCCTAAAAAGCAAACCTACAAGTATGTTGGTGTGTGTATGT	12
chrX_37638741_37638778_37638759_37638878_R	Pchrx_1224	ATAGCTATACATGAACATACACACACACATATATAGACATATATAGCACATAAAATTGGCACATATTAAGCATTTTGTAAATATCAACCATTACAATTGTTACTACTTTTCTCAGCAAGG	6
chrX_37638741_37638778_37638681_37638838_D	Pchrx_1225	ACCATTATAATCTTATGGGACCACTGTCATACATGTGGTTCATCATTGGCCAAAGCATCTCACACATATATAGACATATATAGCACATAAAATTGGCACATATTAAGCATTTTGTAAATA	6
chrX_37655144_37655189_37655044_37655163_L	Pchrx_1226	GGATTATTCAAAGAGGGGGTGAAAATATCTATTGTTCTATACATTGGACACTTTATAATAGTCCTGCATTTGAGAACCTATAATATTGTGCTTGCGCACATGTGTGTGTGTGTGTGTGTG	6
chrX_37655144_37655189_37655170_37655289_R	Pchrx_1227	TGTGTGTGTGTGTGTGTGTGTTTATATTTTACAGAACCCTGAAGGAGGCCTGTACCTGGCTGTGACCCTGTTGGCAGGCATCACTGGAGTTGTCATCACGCTGTGCCTCATATTAATTAT	2
chrX_37655144_37655189_37655084_37655249_D	Pchrx_1228	ACATTGGACACTTTATAATAGTCCTGCATTTGAGAACCTATAATATTGTGCTTGCGCACATTTATATTTTACAGAACCCTGAAGGAGGCCTGTACCTGGCTGTGACCCTGTTGGCAGGCA	1
chrX_37660840_37660909_37660740_37660859_L	Pchrx_1229	AATCAAATGTTTGAGCCTTTAACTGGGGAAACTACAAGTTACCATTTTTGATGTTAAAATGAAGCCAAGTTCTTTCTGGACATCAATCTCCCCCACCCATTGTGTGTGTGTGTGTGTGTG	2
chrX_37660840_37660909_37660890_37661009_R	Pchrx_1230	TGTGTGTCTGTGTGTTTGTGGAGGGGAAGGCGACAGAGGCATTATTTGGTTAGTTAAGAGCAGAAAAGAAAAAGAGGTGAGTTCAAAGGGGCATAAATTGAGTCTTAAAATTTTCAGATG	2
chrX_37660840_37660909_37660780_37660969_D	Pchrx_1231	ACCATTTTTGATGTTAAAATGAAGCCAAGTTCTTTCTGGACATCAATCTCCCCCACCCATGAGGGGAAGGCGACAGAGGCATTATTTGGTTAGTTAAGAGCAGAAAAGAAAAAGAGGTGA	1
chrX_37685820_37685905_37685720_37685839_L	Pchrx_1232	TGATATCTCTTACATTCATCAATTTTCTTCCAACTTCCACAGAAATTGCTGTGGTTCAGACGAGTCATCTAGAAGAAACCCTGTTGCAAGTTCTATACAGCACACATGTGCCAACACACA	2
chrX_37685820_37685905_37685886_37686005_R	Pchrx_1233	CACACACACACACACACACACTACCCATAAGTATATGTAAAGAGAACGGCGGGTATTATATCCCAAGCATGCCAAAAACAGTAGGCCCAGTGTGTATGACTGTTGTGCTTTTTTGGGGGG	2
chrX_37685820_37685905_37685760_37685965_D	Pchrx_1234	AGAAATTGCTGTGGTTCAGACGAGTCATCTAGAAGAAACCCTGTTGCAAGTTCTATACAGCTACCCATAAGTATATGTAAAGAGAACGGCGGGTATTATATCCCAAGCATGCCAAAAACA	1
chrX_37925893_37925922_37925793_37925912_L	Pchrx_1235	TAGATTGACATGACAGAGAGGGATATAAATTTTATAGTGGGTGGGATTTTTATTTTCTTTTGTCTTTTACCCCTTCTGTATTCTTACCACTCCACCCTCAACACACAAACATGCACACGC	6
chrX_37925893_37925922_37925903_37926022_R	Pchrx_1236	ATGCACACGCACACACACACCCCACAATCACAGCCAATCATATGCAATGCTATGTTTGTTATTCCTTGGACTCTACAGGTTTTCACCCTTCCTCAAAGCCCTGTTATAGTTGACAAGTAT	2
chrX_37925893_37925922_37925833_37925982_D	Pchrx_1237	GTGGGATTTTTATTTTCTTTTGTCTTTTACCCCTTCTGTATTCTTACCACTCCACCCTCACCCACAATCACAGCCAATCATATGCAATGCTATGTTTGTTATTCCTTGGACTCTACAGGT	1
chrX_38060535_38060602_38060510_38060629_S	Pchrx_1238	TAACAATATACTAGGCATCATAGTGAAGAAAAAGTAGAAAATAAAGAAAAGAAGAAACAAAGGGAGAAAGAAAGAAGGAAGGGAGGAAGAAAACCACCTGACTACCATGAAAAGGATAAT	6
chrX_38060535_38060602_38060435_38060554_L	Pchrx_1239	AATTGTAATAACTATAAAACCTCACACAAAAGACTTTTCACCATCTGCAACAGTCAAAAGTTATTTATCCAGGTCTAACAATATACTAGGCATCATAGTGAAGAAAAAGTAGAAAATAAA	3
chrX_38060535_38060602_38060475_38060662_D	Pchrx_1240	CCATCTGCAACAGTCAAAAGTTATTTATCCAGGTCTAACAATATACTAGGCATCATAGTGCCACCTGACTACCATGAAAAGGATAATGTAATGTTAAAAAAAAAAAGGTCACAATATTCC	3
chrX_38079976_38080020_38079876_38079995_L	Pchrx_1241	GCGAAGGGTCCCAACGGCGACTCCGGGGGTCTTTGGTGCCCAGCTGAGGAGGCAGCCACGCCTCCGATCCTACCTGGGAAGCTGCGGCTGGGCGGGACGCGCAGCAGCAGCAGCAGCAGC	10
chrX_38079976_38080020_38080001_38080120_R	Pchrx_1242	CGGCAGCAGCAGCAGCAGCGCGGGCCGATGTGCGGGGCTCCCCATGGCGAGCGGGCGCTTAGCTCGCCTCGGCAGCGCAGCGCGCTTCCCGGGGGCGGCAGGAGACCGAAGAGACCAAGG	10
chrX_38079976_38080020_38079916_38080080_D	Pchrx_1243	CAGCTGAGGAGGCAGCCACGCCTCCGATCCTACCTGGGAAGCTGCGGCTGGGCGGGACGCCGGGCCGATGTGCGGGGCTCCCCATGGCGAGCGGGCGCTTAGCTCGCCTCGGCAGCGCAG	5
chrX_38341966_38341995_38341866_38341985_L	Pchrx_1244	AAAGGTATTAATAAATTATACAGGGTAGACTAAGAAGAGTCTTGAAGGCTGGTATAAGGAACTTGGTCATACAAGAATTATTATAATTCTCTGTGCAAGTACACACACACACACACACAC	6
chrX_38341966_38341995_38341976_38342095_R	Pchrx_1245	ACACACACACACACACACACAATGTTTATCCATAGAGGAAATCACTGTGGGACTTGTTTACAAATTAATCTCTTGAAATTTAATGTCATCAAATTCCCATCTTCCACAAATAAATTTGCT	6
chrX_38341966_38341995_38341906_38342055_D	Pchrx_1246	CTTGAAGGCTGGTATAAGGAACTTGGTCATACAAGAATTATTATAATTCTCTGTGCAAGTAATGTTTATCCATAGAGGAAATCACTGTGGGACTTGTTTACAAATTAATCTCTTGAAATT	3
chrX_38420487_38420531_38420450_38420569_S	Pchrx_1247	CGGCCTCTAAATTCTCCCATTCCCTCCCCACTGTCCTGCCGCGCCCCGTGTCGCCTCGCCTGGCCTCGCCTGGCCTCGCCTCCCTCCTCCGCTGGGGGTCTAAGCCTGCGCAGTATTGCG	2
chrX_38420487_38420531_38420387_38420506_L	Pchrx_1248	TGTGTACAAAGCAGAAATCTAAATGCCAGGGCGGACTGGGAGAGGTTCCCGTGACCTCTGACCCGGCCTCTAAATTCTCCCATTCCCTCCCCACTGTCCTGCCGCGCCCCGTGTCGCCTC	1
chrX_38420487_38420531_38420512_38420631_R	Pchrx_1249	GCCTCGCCTGGCCTCGCCTCCCTCCTCCGCTGGGGGTCTAAGCCTGCGCAGTATTGCGAACGCGGGCGGCGTTTCCCGCATGCGCAGTCACTGCCCGGCCCGGCTTTTTCAGTAGGAGCC	1
chrX_38420487_38420531_38420427_38420591_D	Pchrx_1250	AGAGGTTCCCGTGACCTCTGACCCGGCCTCTAAATTCTCCCATTCCCTCCCCACTGTCCTCCTCCTCCGCTGGGGGTCTAAGCCTGCGCAGTATTGCGAACGCGGGCGGCGTTTCCCGCA	1
chrX_38420702_38420786_38420685_38420804_S	Pchrx_1251	CCTCTCGCGGCACGCGCCCCCGCCCCGCGCCGCCCCGCCCCGCCCCGCCTCTTCCCCCTCCCGCGCGCCCGCCCGCCGCCTGCCGCCGCCGCCGCCGCCGCCGGAGCTCTGTAGTATGGC	10
chrX_38420702_38420786_38420602_38420721_L	Pchrx_1252	CTGCCCGGCCCGGCTTTTTCAGTAGGAGCCCCGCGCGGTGCGCGCTCACGCACGCGCACGGCCTCGCCTGCGCGCTCACGAGGCCTCTCGCGGCACGCGCCCCCGCCCCGCGCCGCCCCG	5
chrX_38420702_38420786_38420767_38420886_R	Pchrx_1253	CCGCCGCCGCCGCCGCCGCCGGAGCTCTGTAGTATGGCATCGAGGAGAATGGAGACCAAACCTGTGATAACCTGTCTCAAAACCCTCCTCATCATCTACTCCTTCGTCTTCTGGGTAAGT	1
chrX_38420702_38420786_38420642_38420846_D	Pchrx_1254	CGCGCTCACGCACGCGCACGGCCTCGCCTGCGCGCTCACGAGGCCTCTCGCGGCACGCGCGGAGCTCTGTAGTATGGCATCGAGGAGAATGGAGACCAAACCTGTGATAACCTGTCTCAA	1
chrX_38518252_38518307_38518152_38518271_L	Pchrx_1255	CAGCACTTAAGATTATCTCACTCCTCTCCCGCTTCTTAACTTCCCTGTCTCCTTTTAATGATACCACCAACCTGTCAGCCATATAACATGTATTATCTTCCATACACACACACACACACA	2
chrX_38518252_38518307_38518288_38518407_R	Pchrx_1256	CACACCCACAGACGTACACATGTATACATGTACACGAGACAAAAATGGAGTAAAAAGGTTGAATTGGTCAAAATACTTGCCTAGAGAGAGTTCAAAGCACATGTCTTGATAACAGTGGGA	2
chrX_38518252_38518307_38518192_38518367_D	Pchrx_1257	TTCCCTGTCTCCTTTTAATGATACCACCAACCTGTCAGCCATATAACATGTATTATCTTCTGTATACATGTACACGAGACAAAAATGGAGTAAAAAGGTTGAATTGGTCAAAATACTTGC	3
chrX_38539794_38539837_38539694_38539813_L	Pchrx_1258	TTTCCAGAAAACTGGAAAAAGACCATGTCTTCCTAGCTGAATAAGTCAGTTCAGGACTCTAGGTTGATTTGGCCAGTTTCAAATAAATATACTTACAAATTCTCTCTCTCTCTCTCTCTC	6
chrX_38539794_38539837_38539818_38539937_R	Pchrx_1259	TCTCTCTCTCTCTCTCTCTCTGGAAAAGATGACCCTAGAACATAGGTTTTCCCTATTTAAAAAATCCTAATGGTCTCATTAGGAAGAACCCTAAAACTCCATAAAGTTGGCAGATATTCA	6
chrX_38539794_38539837_38539734_38539897_D	Pchrx_1260	ATAAGTCAGTTCAGGACTCTAGGTTGATTTGGCCAGTTTCAAATAAATATACTTACAAATTGGAAAAGATGACCCTAGAACATAGGTTTTCCCTATTTAAAAAATCCTAATGGTCTCATT	3
chrX_38625334_38625369_38625234_38625353_L	Pchrx_1261	TCAAACAGAAAATTCTCATTTCTCTACCGAAGAATGAATTTATTTTACATTTATTGAGAACTCACTGTGCTCAAAGCTGTGTTGCTTATGAACAAAGAGGACACACACACACACACACAC	6
chrX_38625334_38625369_38625350_38625469_R	Pchrx_1262	ACACACACACACACACACACTACAAGACCAAGGTGAATATAGTAGCTGCTATCAGGAAGGTCCAAATGGAAATGAGAATGCAGAGGCAGGAGATATTACCTTTGACCAAGGAGTTCAAGG	2
chrX_38625334_38625369_38625274_38625429_D	Pchrx_1263	TATTTTACATTTATTGAGAACTCACTGTGCTCAAAGCTGTGTTGCTTATGAACAAAGAGGTACAAGACCAAGGTGAATATAGTAGCTGCTATCAGGAAGGTCCAAATGGAAATGAGAATG	3
chrX_38669100_38669165_38669000_38669119_L	Pchrx_1264	TTTAATTTTTAAATGAAGGTTATTGGCATTTGCATATGCCTCATCATTTCCCCTTATTTTTAGTTACTGAGCAAAAATCATTTGAAAAATAGTGCCTCTCCTCTCTCCCTTTCTCTCTCT	6
chrX_38669100_38669165_38669146_38669265_R	Pchrx_1265	CCCGGTCCCTTCCTCCCTCTGTTCTGCATTGCCAATGGTTCTCAGATGTTTGCAAATTGGACACAGTTCTGGTGGATTCAGAGCTCAAATCTCAAACAATGTACCTTTTTCCCCAAAGCT	2
chrX_38669100_38669165_38669040_38669225_D	Pchrx_1266	TCATCATTTCCCCTTATTTTTAGTTACTGAGCAAAAATCATTTGAAAAATAGTGCCTCTCGTTCTGCATTGCCAATGGTTCTCAGATGTTTGCAAATTGGACACAGTTCTGGTGGATTCA	3
chrX_38754519_38754592_38754419_38754538_L	Pchrx_1267	GAAGAGATGACAACAGCCTTAAAAATACTTCCATTGGCTATGTTAAGATGAATGTGCATGATCACCCAACCAGTGTGCAGATTAGAAAGCTGAGAGTGAGGAGAGAAACAGAAAAAGAGA	2
chrX_38754519_38754592_38754573_38754692_R	Pchrx_1268	GAGAGAGAGAGAGAGAGAGAATTCTTCTAGGACTTCCAAGGCATGACTATATGGAAAAAGGGTCCACACTGCCTGAGAATACTGGTGCTGTAGGGCAGTATTTCCATAGCTGTTGTCTTG	2
chrX_38754519_38754592_38754459_38754652_D	Pchrx_1269	TGTTAAGATGAATGTGCATGATCACCCAACCAGTGTGCAGATTAGAAAGCTGAGAGTGAGATTCTTCTAGGACTTCCAAGGCATGACTATATGGAAAAAGGGTCCACACTGCCTGAGAAT	1
chrX_38771261_38771302_38771161_38771280_L	Pchrx_1270	ATCTTCCAAGTTATAGAACCCAAATTATAGAGTCTACTGGATCATTTGGGTAAATGTGTCACCAGTTCTGCTCATTGACTGTAGTGAAATAGGAATGTCCTGTGTGTGTGTGTGTGTGTG	2
chrX_38771261_38771302_38771283_38771402_R	Pchrx_1271	TGCGTGCACGTGCGTGTGTGTATTGCATGTGTGTGCACCTGTGTGCATACATTGGAGGAGGGACAATTCAAACATCATTTTGAAGAATGGGCCTTTTAGCATCCCTCAAAATGCAGGATA	2
chrX_38771261_38771302_38771201_38771362_D	Pchrx_1272	ATCATTTGGGTAAATGTGTCACCAGTTCTGCTCATTGACTGTAGTGAAATAGGAATGTCCTATTGCATGTGTGTGCACCTGTGTGCATACATTGGAGGAGGGACAATTCAAACATCATTT	1
chrX_38908262_38908299_38908162_38908281_L	Pchrx_1273	ACCAGGAGAGGAAGTGCTCATGACTGAGGGTGCTGGGTCACGCCTAAGATGGAGTGGCCTCTATCATTATGACTAAGGTTCTAGGGACACTCCCTTCTACCACACACACACACACACACA	2
chrX_38908262_38908299_38908280_38908399_R	Pchrx_1274	CACACACACACACACACACATAAAAGCAGGCCATGGTCTGGGTCTTAGAAATGATCAATATAGTAAAAAACAGCGTGTTCTCAGATGGGGCCATACTTGAATGTGGATGCCACTTTATGT	2
chrX_38908262_38908299_38908202_38908359_D	Pchrx_1275	CGCCTAAGATGGAGTGGCCTCTATCATTATGACTAAGGTTCTAGGGACACTCCCTTCTACTAAAAGCAGGCCATGGTCTGGGTCTTAGAAATGATCAATATAGTAAAAAACAGCGTGTTC	1
chrX_39009623_39009674_39009523_39009642_L	Pchrx_1276	TGGCCCCTTTTTACAAAAATAAGAAAGGAAATTAATTAATTTCCTTGTACACAGGAAAGACTCATGAGGTCTTGCCGGTTGTGCGCAGAAAGGATGTGCGCTCTCTTTCTCTCTCACTCT	2
chrX_39009623_39009674_39009655_39009774_R	Pchrx_1277	CTCTCTCTCTCTCTCTCTCTGGGCCTCCTGCTGTGTGACAGTGAAATGCTAAAATGATTTTGGCAGGAGAATATTCTCAAAGGCTGTTTTTATTTCAGCAGCAGAAGAGTATCTCAGAAC	2
chrX_39009623_39009674_39009563_39009734_D	Pchrx_1278	TTCCTTGTACACAGGAAAGACTCATGAGGTCTTGCCGGTTGTGCGCAGAAAGGATGTGCGGGGCCTCCTGCTGTGTGACAGTGAAATGCTAAAATGATTTTGGCAGGAGAATATTCTCAA	1
chrX_39096049_39096090_39095949_39096068_L	Pchrx_1279	CTGCTTGTAATCCTCACACTGGATTTTCATATTAAAGGCTCTTTCTGTTGATATAAGAAATTATATGCTTCTGGAAAGATGGAGAAAGGTGGAAGAGGAATGTGCATGTGTACATTTGTG	6
chrX_39096049_39096090_39096071_39096190_R	Pchrx_1280	TGTGTGTGTGTGTGTGTGTGTAAAGAAGAATAGCTGATTTCCCAGTTTAAGAAATTTCTCAGCTGTGGGACAAGATTTGCATGTCCTTCTGCGTCGCAGAGACTTGGGATGTTTGCAGCA	2
chrX_39096049_39096090_39095989_39096150_D	Pchrx_1281	CTTTCTGTTGATATAAGAAATTATATGCTTCTGGAAAGATGGAGAAAGGTGGAAGAGGAATAAAGAAGAATAGCTGATTTCCCAGTTTAAGAAATTTCTCAGCTGTGGGACAAGATTTGC	3
chrX_39260514_39260551_39260414_39260533_L	Pchrx_1282	GGCCCTAGAGAGGCCTGTCACCTGTTCACACTTGGCTTGGGGATTTCTGTTCCATTCATCCACCATTTCCAGACTTCCCTTGATTGATTCCAGAAGTCAGTCTCTCTCTCTCTCTCTTCT	2
chrX_39260514_39260551_39260532_39260651_R	Pchrx_1283	CTCTTCTCTTTCTCTCTCTCTTCTTCCTTCCCTGGAAGCATGGGTTCAGCCCTCTTTTCCTATGTTTACAGTTCTCCTTGATTGTCATTTGGACTTGGTTCATTCAATGCAGATGACCAT	2
chrX_39260514_39260551_39260454_39260611_D	Pchrx_1284	GGATTTCTGTTCCATTCATCCACCATTTCCAGACTTCCCTTGATTGATTCCAGAAGTCAGTTCTTCCTTCCCTGGAAGCATGGGTTCAGCCCTCTTTTCCTATGTTTACAGTTCTCCTTG	1
chrX_39285497_39285532_39285397_39285516_L	Pchrx_1285	AAGAATACCCAGTGGTGTGGCAGTTGCGATGTCATCATCCATGTGAGCTCTATGCTGGTATGTGCGGATGTGAACAGGAGCATTGTGTACTCAAAGGCACGTGTGTGAGTGTGTGTGTGT	2
chrX_39285497_39285532_39285513_39285632_R	Pchrx_1286	GTGTGTGTGTGTGTGTGTGTCTTTTCACATAGATGATCTCAGAACTGTAGGACTATTATTTCTGGGGCCCTACCCTGGTGCTGTGTAAACACATCACAATAAAAAGAAGTGACAGAATCT	2
chrX_39285497_39285532_39285437_39285592_D	Pchrx_1287	ATGTGAGCTCTATGCTGGTATGTGCGGATGTGAACAGGAGCATTGTGTACTCAAAGGCACCTTTTCACATAGATGATCTCAGAACTGTAGGACTATTATTTCTGGGGCCCTACCCTGGTG	1
chrX_39304981_39305034_39304881_39305000_L	Pchrx_1288	TTTTAAGCAAGCACACCTTCTTTTCTCACACTTGGCTAACCTCAAAGAAACCTAAGATTAAAAAAACCTGGTATGCAGAGCCCACTTGATTGTGGAGAGGCACAGACACACACACACATA	4
chrX_39565890_39565953_39565863_39565982_S	Pchrx_1289	TTGCAACTTCAGGATCTTACAGCATTCCTTTCTTTCTTTCTTCTATCCTTTCTTCCTTCCTTCCTTCTTTGCATCTTTTCTTCCTTTCTTCCACTAACTTCTATCTCAGTATCTTTGGAA	6
chrX_39565890_39565953_39565790_39565909_L	Pchrx_1290	AAGGCATCAGTGCAACCCTTGAGGCCCAACTAATTTATCAAATGATCACTGTCTTATTTATCTGGCATAATTTTTGCAACTTCAGGATCTTACAGCATTCCTTTCTTTCTTTCTTCTATC	3
chrX_39565890_39565953_39565934_39566053_R	Pchrx_1291	CATCTTTTCTTCCTTTCTTCCACTAACTTCTATCTCAGTATCTTTGGAACCATTAGCACTACCTCTGGATGCAAAAGGTTTACAATTTAGTGGAGGTAAAGGTTAGACAAAGGTGCAAAT	3
chrX_39565890_39565953_39565830_39566013_D	Pchrx_1292	AATGATCACTGTCTTATTTATCTGGCATAATTTTTGCAACTTCAGGATCTTACAGCATTCCACTAACTTCTATCTCAGTATCTTTGGAACCATTAGCACTACCTCTGGATGCAAAAGGTT	3
chrX_39584140_39584171_39584040_39584159_L	Pchrx_1293	GTATAGGAGGAAGTGTTAAGTTCAATACCAAATGTGGGTAGTGGTTACCCAAAAAGGAAATCAGGTTGCTATGTAGGCACAAAAAACAGATATCTACTACTGTGTGTGTGTGTGTGTGTG	2
chrX_39584140_39584171_39584152_39584271_R	Pchrx_1294	TGTGTGTGTGTGTGTGTGTGTATTTGTATATGTATTTATATATATCTGTATACAACTTTGTATGTATTTATTTTTTGTTATTTTTACATAGCTCATATGATCACATGGCTCAAAATCCCA	6
chrX_39584140_39584171_39584080_39584231_D	Pchrx_1295	GTGGTTACCCAAAAAGGAAATCAGGTTGCTATGTAGGCACAAAAAACAGATATCTACTACTATTTGTATATGTATTTATATATATCTGTATACAACTTTGTATGTATTTATTTTTTGTTA	3
chrX_39585969_39586002_39585869_39585988_L	Pchrx_1296	AAATGATGGCTTTTTAATGGAAGTAATCTAATTATGCCATATCTGTACCCTTTTCATTTTTAAAAAATTGTTCTTATGGTGTTTTAAGGAAGAAAAAATATGTGTGTGAGTGTGCATGTG	6
chrX_39585969_39586002_39585983_39586102_R	Pchrx_1297	CATGTGTATGTGTGTGTCTGGGTTGTGTTTTTGTTTTTGTTTGGGGTATGTGGTTTTATTTAATCTCCCAGATTGTTTAAATGGATTGCAAAGGAAAAAAAGATCCAAAAAGTATATGGC	6
chrX_39585969_39586002_39585909_39586062_D	Pchrx_1298	ATCTGTACCCTTTTCATTTTTAAAAAATTGTTCTTATGGTGTTTTAAGGAAGAAAAAATAGGTTGTGTTTTTGTTTTTGTTTGGGGTATGTGGTTTTATTTAATCTCCCAGATTGTTTAA	3
chrX_39590356_39590391_39590256_39590375_L	Pchrx_1299	AAGCCTGGTGATTTATAAGGCTGGGAGCAGACGTGTGTGTAAATGTTTTTGCGTGCGAGATGTGTAACCAACCGCGGGCTGGCTTTTTCAAACTTACGAGGAGAGAGTGAGGGAGGGAGA	2
chrX_39590356_39590391_39590372_39590491_R	Pchrx_1300	GAGAGAAGGGGAGCGAGAGAAGGCAGCCAGGGTGGGAAGCACATGGGCCACTTTTATGTAACACTCCTCTGATACACGCCGCAGTGGGGATTTATGCTCTCTTTGAAGTAAATTGCATCC	2
chrX_39590356_39590391_39590296_39590451_D	Pchrx_1301	AAATGTTTTTGCGTGCGAGATGTGTAACCAACCGCGGGCTGGCTTTTTCAAACTTACGAGAGGCAGCCAGGGTGGGAAGCACATGGGCCACTTTTATGTAACACTCCTCTGATACACGCC	1
chrX_39593129_39593328_39593029_39593148_L	Pchrx_1302	TCCCTTCCTTGAGATCACACCTGGGACACGAGACACAGACTTACAAAGCAGACAGGCCAGCAGAACATCCCAAGGCTCCTGGTCTCTCCTCAAAGATCAGGGATGGATGAGTGGATGGGA	2
chrX_39593129_39593328_39593309_39593428_R	Pchrx_1303	GGATGAATGGACAGATGGACTGAGTCCCTCACCCTCTGCTGGATTCTTGCTCCTGTGCCTTATACCTTTTACAGTCAGGGGGTTTTCCCAAGTGTCTCACCTATTTTTCCTAACATTAGC	2
chrX_39593129_39593328_39593069_39593388_D	Pchrx_1304	TTACAAAGCAGACAGGCCAGCAGAACATCCCAAGGCTCCTGGTCTCTCCTCAAAGATCAGTGAGTCCCTCACCCTCTGCTGGATTCTTGCTCCTGTGCCTTATACCTTTTACAGTCAGGG	1
chrX_39680979_39681206_39681034_39681153_S	Pchrx_1305	AGCCCCGCCACTCCGAGACACCACCCCTCCTCCGGCCTACCCCCACCCCGGACACTCCAACCCCAGGCTCCTTCCCGCACCCCCGCGCCCGAGTTCCCCTCTCGGAACACTCTTACTCCA	2
chrX_39680979_39681206_39680879_39680998_L	Pchrx_1306	CGCGTTCGCTGCGCCCGCCCTTCGATCAATACGGCTCGCTGAGACCGCCGGGCCGCGCTCCCCGGCCCTTTGTGGTCAGAGATGCCTCGGGGGCCCCAATCCCCGCCACCACCACCGGCC	5
chrX_39680979_39681206_39681187_39681306_R	Pchrx_1307	GTCCCGAGCCCTCCATCCCTTCTTGTCCTCACACTATGCCCAGTAGCCTGGTCCCCGTGGCCTCTCAGACAGGGTGGGTTAGCAGGGAGGTGTACGGGAGGGCAGACCCGGGATTGCCAC	1
chrX_39680979_39681206_39680919_39681266_D	Pchrx_1308	GAGACCGCCGGGCCGCGCTCCCCGGCCCTTTGTGGTCAGAGATGCCTCGGGGGCCCCAATTCTTGTCCTCACACTATGCCCAGTAGCCTGGTCCCCGTGGCCTCTCAGACAGGGTGGGTT	1
chrX_39702231_39702264_39702131_39702250_L	Pchrx_1309	CGAAATACTCATTTTAAACAGTTTGAGGGCTTCGTTTACAACATATATTATAAAATTGGTATCTTTTATTTAGCATCCCTAGATACAGTTTGGCCATAAAACACACACACACACACACAC	6
chrX_39702231_39702264_39702245_39702364_R	Pchrx_1310	ACACACACACACACACACACAATATTGGCCTTGCTCTCACTCGAACTGGGCCCTGCTGTTTTCTAAGTTGGCTGTCTTCATACGGGCCTCCTTCTTTTTATTCTCCATCCTTTTCTGAAA	2
chrX_39702231_39702264_39702171_39702324_D	Pchrx_1311	ACATATATTATAAAATTGGTATCTTTTATTTAGCATCCCTAGATACAGTTTGGCCATAAAAATATTGGCCTTGCTCTCACTCGAACTGGGCCCTGCTGTTTTCTAAGTTGGCTGTCTTCA	3
chrX_39748362_39748399_39748262_39748381_L	Pchrx_1312	CAGTCATGTCCCCCTGCCACTGCATCCAGCCCTGAGCTCACCATCCTTTGGCTCTCTGCTCAAATGCCCCTGGACCTGGGAAACTGGGAACATTTCCTGATCTCTCTCTCTCTCTCTCTC	2
chrX_39748362_39748399_39748380_39748499_R	Pchrx_1313	TCTCTCTCTCTCTCTCTCTCCAAATCAGGCTATGGCCCTGTCACATGCCCTCCACTGCCACTCTGCAATGAATGCTTTGGGTGTTATCTGCCCCTTTTCCACAAGCAGCCCCTCCCCGAG	2
chrX_39748362_39748399_39748302_39748459_D	Pchrx_1314	CCATCCTTTGGCTCTCTGCTCAAATGCCCCTGGACCTGGGAAACTGGGAACATTTCCTGACAAATCAGGCTATGGCCCTGTCACATGCCCTCCACTGCCACTCTGCAATGAATGCTTTGG	1
chrX_39864757_39864804_39864657_39864776_L	Pchrx_1315	CGGGCGAGCCCTGGGTGCCAGGCCCTGCGCCGCACGCCACTCTCGCAGCGCTGCCGCCGGGAAAGTGCCGGCGCTGGCTCTCCCTCCCCTCCCGGGAATAGCGGGCGCAGGCACGCACAT	10
chrX_39864757_39864804_39864785_39864904_R	Pchrx_1316	ATCCACACACACACACACACCGCACACTCACACACCCGGGTGGCCGCGCGGGGCTCCGAGCCGCGCAGGCCTCCTTGGCAGACATCTTCCTGTGGGAGGATTTCAAACGAGCCGTGAAAG	2
chrX_39864757_39864804_39864697_39864864_D	Pchrx_1317	TCTCGCAGCGCTGCCGCCGGGAAAGTGCCGGCGCTGGCTCTCCCTCCCCTCCCGGGAATACGCACACTCACACACCCGGGTGGCCGCGCGGGGCTCCGAGCCGCGCAGGCCTCCTTGGCA	5
chrX_39865650_39865694_39865613_39865732_S	Pchrx_1318	GCTGCAGACGGTTACCAGCTCGCCCGCGCATCCCTCTCTCGGCTCCCCTCTCCTCCCCTCTCCTCTCCTCCCCTCCCCTCCTCCGCGGAACTGCTGGCTCCATATTAGCGAGGGTGCCCT	2
chrX_39865650_39865694_39865550_39865669_L	Pchrx_1319	GGAGGCGGCCAGGCGAGCGCCCCGCCTTCGTCGCCCGCGGTCACAGGGGCAATTACACTCCTCGCTGCAGACGGTTACCAGCTCGCCCGCGCATCCCTCTCTCGGCTCCCCTCTCCTCCC	5
chrX_39865650_39865694_39865675_39865794_R	Pchrx_1320	CTCTCCTCCCCTCCCCTCCTCCGCGGAACTGCTGGCTCCATATTAGCGAGGGTGCCCTGGCAGCGCGACCGAGGCCAACTACCCCTGGGGACCCTCCCGAGGCTCCCCGCACCCTGCACA	1
chrX_39865650_39865694_39865590_39865754_D	Pchrx_1321	TCACAGGGGCAATTACACTCCTCGCTGCAGACGGTTACCAGCTCGCCCGCGCATCCCTCTCCGCGGAACTGCTGGCTCCATATTAGCGAGGGTGCCCTGGCAGCGCGACCGAGGCCAACT	1
chrX_39869113_39869160_39869013_39869132_L	Pchrx_1322	GTTTGAGGGAGTTGGAACTGCATCAGATGAGCACGCCGGGAGGTGAGATCGGGTAGGAAATAGCCGAAACTTTGAGTTGTGCGCCACCCCACCGCCCCCAACACACACACACAGGCACAC	2
chrX_39869113_39869160_39869141_39869260_R	Pchrx_1323	ACACACACACACACACACACATTTACCCTCCCCCTTCCCAGCCGCAACCTCCGCCACCCTCTCGATTCTTCAAGGTTTGCAGCCCAGTCCTGTCATATGGTTTTGTTTCTGTGCTGCTGT	2
chrX_39869113_39869160_39869053_39869220_D	Pchrx_1324	AGGTGAGATCGGGTAGGAAATAGCCGAAACTTTGAGTTGTGCGCCACCCCACCGCCCCCAATTTACCCTCCCCCTTCCCAGCCGCAACCTCCGCCACCCTCTCGATTCTTCAAGGTTTGC	1
chrX_39873639_39873678_39873539_39873658_L	Pchrx_1325	TGCGAACCCCCACCCCGCCGCCCCTCGCCTACTGCGCCCAGACGGCCCCTCCTTGTCCCGGCTGAGCGCACCCACCCCCGGCCTCGGCCGGGGCGAATTCGTGTGTGTGTGTGTGTGTGT	10
chrX_39873639_39873678_39873579_39873738_D	Pchrx_1326	GACGGCCCCTCCTTGTCCCGGCTGAGCGCACCCACCCCCGGCCTCGGCCGGGGCGAATTCGCGCGCGCGCGCGCGCGCTCGAGTGCCGGGAGGGCAGTTGCGAAACGGGCTCTTGGCTGC	10
chrX_39874077_39874118_39873977_39874096_L	Pchrx_1327	CCACCACCTCAATTCCCGGCGTGGGCCGGTGAGCTGGCGTGGAAGCTTCCGGGCCCGCCGGCCACTTTTATTTTCCGTGAAGACGGCCCCTCCCCCGCTCCACGAGCGCGCGCGCGCACA	2
chrX_39874077_39874118_39874017_39874178_D	Pchrx_1328	GGAAGCTTCCGGGCCCGCCGGCCACTTTTATTTTCCGTGAAGACGGCCCCTCCCCCGCTCCGCCGCCCGCAGGCCCCACACTCACCGCCCTCTCTCGCCTAGCCTCTCCTCGGCCCGCCT	10
chrX_39957221_39957385_39957244_39957363_S	Pchrx_1329	CCTCCCTGGTTCCCTCCTCTTCCTCCTCCCCCTCCCTCCGCCCGTCCTCCCTCCCGCCCGCCCTACCTCCCTCCCTCCCAACAGCCGCCTCCCCTCCCCCCGCAGGCGCAGCGCTCGGGC	10
chrX_39957221_39957385_39957121_39957240_L	Pchrx_1330	CGCGTCTCCCCCGCAGCCGCCGAGCTCGGCCCGCGTTCAGCGAGGAGCGCAGCTCTGCCTCACCTTGCCGCTGGGAGCCCAGGCTCCGTCTGCCGCCGCACGCCGCGATCCCAACGCGTC	5
chrX_39957221_39957385_39957366_39957485_R	Pchrx_1331	CAGCCGCCCGCCCGCCGCCGCCTCCAGCTCTCGCAAGTTTGAGCTCCGCCAGTCTCCGCTCACCCTCCGCTGCGGCGCCTCCGCGGCGGGGTTTCGGGAGGGGTGATTCCCCAGGAAAGG	5
chrX_39957221_39957385_39957161_39957445_D	Pchrx_1332	CGAGGAGCGCAGCTCTGCCTCACCTTGCCGCTGGGAGCCCAGGCTCCGTCTGCCGCCGCACCTCCAGCTCTCGCAAGTTTGAGCTCCGCCAGTCTCCGCTCACCCTCCGCTGCGGCGCCT	5
chrX_39957676_39957741_39957650_39957769_S	Pchrx_1333	TCCTGGGCGAGCCGGAGACCGACTTGGGCGGCGGCGGCGGCGAGGGCTGCCGGCAGAGCCAGAGCCGAAGGGATGGGGGCGGCGGGGGCGGCTCTCCCAGCCGCGCGCCGAGACTCCCCT	10
chrX_39957676_39957741_39957576_39957695_L	Pchrx_1334	CCCCCTCCTCGTCCCCCGGCCTCCCCTCCCCAGCTCGGGCCGAGTTGGCTGCGCACGCCCGACCCGGGCGCACGTCCTGGGCGAGCCGGAGACCGACTTGGGCGGCGGCGGCGGCGAGGG	5
chrX_39957676_39957741_39957722_39957841_R	Pchrx_1335	ATGGGGGCGGCGGGGGCGGCTCTCCCAGCCGCGCGCCGAGACTCCCCTCGCTACCCAGAAGGCCAGTGGAGGACCGCAATTACCATAAAGCGCCTCGCACTCCGCTCAGCCAAAGCTGTC	1
chrX_39957676_39957741_39957616_39957801_D	Pchrx_1336	CGAGTTGGCTGCGCACGCCCGACCCGGGCGCACGTCCTGGGCGAGCCGGAGACCGACTTGTCTCCCAGCCGCGCGCCGAGACTCCCCTCGCTACCCAGAAGGCCAGTGGAGGACCGCAAT	5
chrX_39965779_39965856_39965759_39965878_S	Pchrx_1337	CACGGAAACATGGCGCAGCGCCCCTCCCCCGCCCGCGCTCCCGCCTCCCGCCCTCCCCGCGCTCCCGCCTCCCGCCTCGCACTTCCTCCCGCCCGCGCGGCTTTTGCAGTTTTAATGCTC	10
chrX_39965779_39965856_39965679_39965798_L	Pchrx_1338	TGCTAATCGCACGCTTTCTGCTGTTACGGAGGCAGGCGGGAGCCGGCGGCCGAGCCCAGCGCCGACGACTCGGCGGGTGACACGGAAACATGGCGCAGCGCCCCTCCCCCGCCCGCGCTC	5
chrX_39965779_39965856_39965837_39965956_R	Pchrx_1339	GCACTTCCTCCCGCCCGCGCGGCTTTTGCAGTTTTAATGCTCTGCTTTCGGCCTGGCACCATTACGCTAGCAGCCGCTTCTCCGCGGCCCCGCGCGTCTCTTTCCCCTTTGTTTTCGGGG	1
chrX_39965779_39965856_39965719_39965916_D	Pchrx_1340	AGCCGGCGGCCGAGCCCAGCGCCGACGACTCGGCGGGTGACACGGAAACATGGCGCAGCGGGCTTTTGCAGTTTTAATGCTCTGCTTTCGGCCTGGCACCATTACGCTAGCAGCCGCTTC	1
chrX_39977203_39977234_39977103_39977222_L	Pchrx_1341	AGGGCACCATCAAGAAGGCAGAGGCCAGTACTACTGCCCTCTGGCATGAGGCTTCCTAGAACTACTATTCGAGAGATAGTTTCCCAGGAAGTATACTATGCTCGCACTCTTTCTCTCTCT	2
chrX_39977203_39977234_39977215_39977334_R	Pchrx_1342	CTCTCTCTCTCTCTCTCTCTCCACCCCCCCCACCCCTTTTCCTCCCTCCCTATCTGTCTTCTCTCTAACACACCACAGGCACAGAGAAGTCTTTCTGGATGACTGAGATAATAGAACTGA	2
chrX_39977203_39977234_39977143_39977294_D	Pchrx_1343	CTGGCATGAGGCTTCCTAGAACTACTATTCGAGAGATAGTTTCCCAGGAAGTATACTATGCCACCCCCCCCACCCCTTTTCCTCCCTCCCTATCTGTCTTCTCTCTAACACACCACAGGC	1
chrX_40119481_40119516_40119381_40119500_L	Pchrx_1344	TTTGAGGTAGGGACCTCTGGTCATGTCTCACCCCCACCCCATTGTAAGCCAGGCGCCCCCTCGCCCTGCGCAGTCATCCCCTCCCCCGCCCCGCCTCCTCTGTGTGTGTGTGTGTGTGTG	2
chrX_40119481_40119516_40119497_40119616_R	Pchrx_1345	TGTGTGTATGTGCGTGTGTGTTGAGGGAGCTATGTCACACAGGGACAAATGGGCTGGCTTCTGGATCCTTGAGGCACTCTAGTGGCGGGGGCAGGGCACCCTTGGCCAAGGCATTTCCTG	2
chrX_40119481_40119516_40119421_40119576_D	Pchrx_1346	ATTGTAAGCCAGGCGCCCCCTCGCCCTGCGCAGTCATCCCCTCCCCCGCCCCGCCTCCTCTTGAGGGAGCTATGTCACACAGGGACAAATGGGCTGGCTTCTGGATCCTTGAGGCACTCT	1
chrX_40239929_40240032_40239922_40240041_S	Pchrx_1347	GGCAGAAAAGGAAGGGAGGAAGGGAGGGAGGGAGGGAGGAAGGAAGGAAAAGAGGAAGGAAGGAAGGAAAAGAAGGAGGAAGGGAGGGAGAGAGGAAAGGAAGAAGGAAAGGGGCAGAAG	2
chrX_40239929_40240032_40239829_40239948_L	Pchrx_1348	GAGGACAGGCAGCAGGAGCCCCTGGCCTTGCCCAGAAAGTAGCACAAAGTACGCACCCACACAAGTTACCAGCCGGAAGGGAGACCAGTGGCAGGCAGAAAAGGAAGGGAGGAAGGGAGG	1
chrX_40239929_40240032_40239869_40240092_D	Pchrx_1349	AGCACAAAGTACGCACCCACACAAGTTACCAGCCGGAAGGGAGACCAGTGGCAGGCAGAAGGGCAGAAGCTGGCATGTGGGGGAACCCCAGGCCCCGCCTGGTTCTCTTTTTCTGTATGC	1
chrX_40797407_40797486_40797388_40797507_S	Pchrx_1350	TGAAGGGAAGGAAGAATGAGAGGGAAGGATGGAGGGAAGGAAGAAGGGAGGCAGAGATAGAGGGAAGGAAGAAGGGAGGCAGAGATAGAGGGAAAGAAGGGAGAGAAGAAAGAAAGTTCT	2
chrX_40797407_40797486_40797307_40797426_L	Pchrx_1351	AGGCAGACCATCAGAATGACCCTGCTGGCAAGACGTCACACTGTGAAACAGTAACTCACTGATAGTTATGCTGTCTATAACTGAAGGGAAGGAAGAATGAGAGGGAAGGATGGAGGGAAG	1
chrX_40797407_40797486_40797467_40797586_R	Pchrx_1352	CAGAGATAGAGGGAAAGAAGGGAGAGAAGAAAGAAAGTTCTCCGAGATTTTCATTTCTTTTTGAAGAATATAGATCCAAGATGTTTGGTGAGTTCCTGTTGAAATTTGGGAAGTGTGCCA	3
chrX_40797407_40797486_40797347_40797546_D	Pchrx_1353	CTGTGAAACAGTAACTCACTGATAGTTATGCTGTCTATAACTGAAGGGAAGGAAGAATGAGGAGAGAAGAAAGAAAGTTCTCCGAGATTTTCATTTCTTTTTGAAGAATATAGATCCAAG	3
chrX_40944465_40944542_40944445_40944564_S	Pchrx_1354	CTCTCCCAGCCTTGACGGCCCGGGGTGGAGGGAGAGAAGAGGGGGCAGCTGAGCGGGAGGGGGCTGGGCAGGAGCAGGGGGAGGGCCGAAAGGAGGGGCCTGAAAGGGGCGGGCCCTGAC	10
chrX_40944465_40944542_40944365_40944484_L	Pchrx_1355	TGTCTTCCCCTCCCCCACCCTAGCTCTCCGGGTTCCCGGCGGCTCGCGCCGAAGCCCGGCCCCCTCAGCGGCTCGCGCTGCTCTCCCAGCCTTGACGGCCCGGGGTGGAGGGAGAGAAGA	5
chrX_40944465_40944542_40944405_40944602_D	Pchrx_1356	GGCTCGCGCCGAAGCCCGGCCCCCTCAGCGGCTCGCGCTGCTCTCCCAGCCTTGACGGCCCCTGAAAGGGGCGGGCCCTGACGGGGGCGGAGAACTTCGGGTCTTGGGCGGCTCTGGGGC	5
chrX_40944616_40944672_40944585_40944704_S	Pchrx_1357	CTTGGGCGGCTCTGGGGCTAGTGGGAGTCTGCGCCGCCGCCGCCGCCGCCACCGCTGCTGCCGCCGTCGCCGCTACCGCCGCCGCCACTGGCCGAGCGGTTTTTTTTTTTTTGGTTTGCC	10
chrX_40944616_40944672_40944653_40944772_R	Pchrx_1358	GCCGCTACCGCCGCCGCCACTGGCCGAGCGGTTTTTTTTTTTTTGGTTTGCCGGATCCGCCATATTGACGAGGACGGGCATCCGCGGCTGCGGACGCTAGTCTCCGCCGCCGCCGGAGCC	1
chrX_40944616_40944672_40944556_40944732_D	Pchrx_1359	GGCCCTGACGGGGGCGGAGAACTTCGGGTCTTGGGCGGCTCTGGGGCTAGTGGGAGTCTGTGGCCGAGCGGTTTTTTTTTTTTTGGTTTGCCGGATCCGCCATATTGACGAGGACGGGCA	1
chrX_41135710_41135797_41135695_41135814_S	Pchrx_1360	ACGCCCAGAACCCGCGGAGGGAGGAGGGGGTGAGGGAGGAGGGAGAGAGGAGGCAGGAGGGAGGGAGGAAGGTGGCGGGGAGAAGAAGAGAGGGAGGGAGGAAAAGGAAGGAACTGCGTT	2
chrX_41135710_41135797_41135610_41135729_L	Pchrx_1361	GGGATCCTGTCCCGCTTCCCAGCGATGTTTGCCATGACTGCTGCGAGTTCTCCGACCTCGAGGCCACTCTCCTTTCCTTCCAAGGACGCCCAGAACCCGCGGAGGGAGGAGGGGGTGAGG	1
chrX_41135710_41135797_41135778_41135897_R	Pchrx_1362	AGAAGAGAGGGAGGGAGGAAAAGGAAGGAACTGCGTTGGCCTGTCGCCTCCGCACTGTAAGATTCTGGCACCCAGGGTCCCGGCCCCCTCTCCTGGGGCCAAACGTTCCGGTTCCCGATG	1
chrX_41135710_41135797_41135650_41135857_D	Pchrx_1363	CTGCGAGTTCTCCGACCTCGAGGCCACTCTCCTTTCCTTCCAAGGACGCCCAGAACCCGCAAGGAAGGAACTGCGTTGGCCTGTCGCCTCCGCACTGTAAGATTCTGGCACCCAGGGTCC	1
chrX_41192583_41192736_41192601_41192720_S	Pchrx_1364	ATTTCCCCCCGACTCCCGCCCCGGTCACCATCCTACCCTCCTCCCTCCTCCTTTCCCCTTACTCCGCTCCCCTCTTTTCCCTCCCTCTCCTCCCCTTCCCTCTGTTCTCTCCTCCTCTTC	2
chrX_41192583_41192736_41192483_41192602_L	Pchrx_1365	CACACGTCGGGGGGTTGGCCAGGAGGGGCCATTGTGTGTTTCTAGGCGGCGCCCCCGCTGCCTAGGCAACCGCGCAGGAAGGTGTCCGGCCACCTGCGCGCGCCGCCGGCTCCCCTCCAT	5
chrX_41192583_41192736_41192717_41192836_R	Pchrx_1366	CTTCCCCTCCCCTCCCCCGTCCGGAGCACTCTATATTCAAGCCACCGTTTCCTGCTTCACAAAATGGCCACCGCACGCGACACCTACGGTCACGTGGCCTGCCGCCCTCTCAGTTTCGGG	1
chrX_41192583_41192736_41192523_41192796_D	Pchrx_1367	TCTAGGCGGCGCCCCCGCTGCCTAGGCAACCGCGCAGGAAGGTGTCCGGCCACCTGCGCGCCGGAGCACTCTATATTCAAGCCACCGTTTCCTGCTTCACAAAATGGCCACCGCACGCGA	1
chrX_41206619_41206690_41206596_41206715_S	Pchrx_1368	GACTACCGACAAAGTAGCGGTGCCAGCAGTTCCAGCTTCAGCAGCAGCCGCGCAAGCAGCAGCCGCAGTGGCGGAGGTGGCCACGGTAGCAGCAGAGGATTTGGTGGAGGTAGTGTTAAT	2
chrX_41206619_41206690_41206519_41206638_L	Pchrx_1369	GTGGAATTTCATCTTCATGTGAACCAACATAATTTTTTTCTTATAGTAGCAGATTTAGTGGAGGGTTTGGTGCCAGAGACTACCGACAAAGTAGCGGTGCCAGCAGTTCCAGCTTCAGCA	1
chrX_41206619_41206690_41206671_41206790_R	Pchrx_1370	GGTGGCCACGGTAGCAGCAGAGGATTTGGTGGAGGTAGTGTTAATCTGTAACTTCATAGCTTTGGGAAGGGTTTTTTTCCTTTTAGTCATCTTTTTCAAAGCCTAATTAAACAATTTAAG	3
chrX_41206619_41206690_41206559_41206750_D	Pchrx_1371	TTATAGTAGCAGATTTAGTGGAGGGTTTGGTGCCAGAGACTACCGACAAAGTAGCGGTGCAGGATTTGGTGGAGGTAGTGTTAATCTGTAACTTCATAGCTTTGGGAAGGGTTTTTTTCC	1
chrX_41333072_41333368_41333161_41333280_S	Pchrx_1372	AGCGCCTCCTGGCCGAACTGCCGGCCCTGCGCGAACTCGCCGCCTTCGACAACCTGTTCCGCCGCGTGCCGGGCGCGCTGCGCGGCCTGGCCAACCTGACGCACGCGCACCTGGAGCGCG	10
chrX_41333072_41333368_41332972_41333091_L	Pchrx_1373	GCCGCCTGTCGCTGCGCCACAACAACCTGTCCTTCATCACGCCCGGCGCCTTCAAGGGCCTGCCGCGCCTGGCTGAGCTGCGCCTGGCGCACAACGGCGACCTGCGCTACCTGCACGCGC	5
chrX_41333072_41333368_41333349_41333468_R	Pchrx_1374	GCCAACCGCGTCCGTGCCGTGCACGCTGGCGCCTTCGGGGACTGTGGCGTCCTGGAGCATCTGCTGCTCAACGACAACCTGCTGGCCGAGCTCCCGGCCGACGCCTTCCGCGGCCTGCGG	5
chrX_41333072_41333368_41333012_41333428_D	Pchrx_1375	GCCCGGCGCCTTCAAGGGCCTGCCGCGCCTGGCTGAGCTGCGCCTGGCGCACAACGGCGAGCACGCTGGCGCCTTCGGGGACTGTGGCGTCCTGGAGCATCTGCTGCTCAACGACAACCT	5
chrX_41333415_41333666_41333482_41333601_S	Pchrx_1376	TCAACCTGGGTGGCAACGCGCTGGACCGCGTGGCGCGCGCCTGGTTCGCTGACCTGGCCGAGCTCGAGCTGCTCTACCTGGACCGCAACAGCATCGCCTTCGTGGAGGAGGGCGCCTTCC	2
chrX_41333415_41333666_41333315_41333434_L	Pchrx_1377	GGGCCTGCGCCGCCTGCGCTCGCTCAGCCTGCAGGCCAACCGCGTCCGTGCCGTGCACGCTGGCGCCTTCGGGGACTGTGGCGTCCTGGAGCATCTGCTGCTCAACGACAACCTGCTGGC	5
chrX_41333415_41333666_41333647_41333766_R	Pchrx_1378	TCACCGTGCTCGCCTGGGTCGCCTTCCAGCCCGGCTTCTTCCTGGGCCGCCTCTTCCTCTTCCGCAACCCGTGGTGCTGCGACTGCCGTCTGGAGTGGCTGAGGGACTGGATGGAGGGCT	1
chrX_41333415_41333666_41333355_41333726_D	Pchrx_1379	CGCGTCCGTGCCGTGCACGCTGGCGCCTTCGGGGACTGTGGCGTCCTGGAGCATCTGCTGGCCTTCCAGCCCGGCTTCTTCCTGGGCCGCCTCTTCCTCTTCCGCAACCCGTGGTGCTGC	1
chrX_41377018_41377074_41376918_41377037_L	Pchrx_1380	TAAAAGAAAGAAAGAAAAAAAAAGGTTCTGCTGATGGAATGGAAGCAGTAAAGAAGCTTTTAGCAATTTTCTCTGATTGCTTAGTGGACAATTGTAATGTAGCAGTAGCAGCAGCAGCAG	6
chrX_41377018_41377074_41377055_41377174_R	Pchrx_1381	GCAGCAGCAGCAGCAGCAGCAATGTACTGAAATTACTCTGAATTCAGAAATGTAAGTATATGCAGCTAGGTCATAAAGACACTGCTTTAGAGAAGACATGTATTAGTGGAATGGAACAGG	2
chrX_41377018_41377074_41376958_41377134_D	Pchrx_1382	GGAAGCAGTAAAGAAGCTTTTAGCAATTTTCTCTGATTGCTTAGTGGACAATTGTAATGTAATGTACTGAAATTACTCTGAATTCAGAAATGTAAGTATATGCAGCTAGGTCATAAAGAC	3
chrX_41566939_41566972_41566839_41566958_L	Pchrx_1383	GTGTAGCACTGATTTCTAAAAAGATGACAATAAATATAGTAATTTAACAAAAAAGACAATGCCTTGAGTTATTTTACTTGAAAGCTTTGTGTGTGTGCATGAGAGAGCGAGAGAGAGAAA	6
chrX_41566939_41566972_41566953_41567072_R	Pchrx_1384	GAGAAAGAGAGAGAGACAGAATGTACCTTCCAAACCAATGAAGGGCAGGGAGTAGTGGAGCTGCTGAAGATTTAGTAACAAACCACTTGTTCTAGGAGATAAAAACAAGTACATGCTCCC	2
chrX_41566939_41566972_41566879_41567032_D	Pchrx_1385	AATTTAACAAAAAAGACAATGCCTTGAGTTATTTTACTTGAAAGCTTTGTGTGTGTGCATATGTACCTTCCAAACCAATGAAGGGCAGGGAGTAGTGGAGCTGCTGAAGATTTAGTAACA	3
chrX_41569335_41569384_41569235_41569354_L	Pchrx_1386	AGACAGTGAAGTGGAGAATTCTGGGCACTGATATATGATGCCTTTTAAATTCGCTAAATCTCACTGCAATCCAAGTCACTGTTTCCCAGGGTATAGATTTTGTGTGTGTGTGTGTGTGTG	2
chrX_41569335_41569384_41569365_41569484_R	Pchrx_1387	TGTGTGTGTGTGTGTGTGTGTTTTGTACCTGGGGTGATACAATGGAACAGCATTATTTTTGGAATTCTATCCTCAACTGCTTTATTCATAGAAATCTTTATCTACTTTTGGCTTTTTAAA	6
chrX_41569335_41569384_41569275_41569444_D	Pchrx_1388	CCTTTTAAATTCGCTAAATCTCACTGCAATCCAAGTCACTGTTTCCCAGGGTATAGATTTTTTTGTACCTGGGGTGATACAATGGAACAGCATTATTTTTGGAATTCTATCCTCAACTGC	3
chrX_41589601_41589646_41589501_41589620_L	Pchrx_1389	CATAGCATGTTTTGTTCCTGAGTTAGAGCTGTAAAAGCAATTCACAGTACATTGCCCAAGAGCCATGTGTTCAAAAATCACCAGAGGTTATTCCGGGGGCAAAACAAACAAACAAAAAAC	2
chrX_41589601_41589646_41589627_41589746_R	Pchrx_1390	CACACACACACAAAAACCCAGTAAATTTTTTTTTCCTTTTCTACTTTGATGCTTAACTGAGACATGAAAATGTTCTGAGAAAAGTCTGAACACATTCTGGCTTCAAATATTTACAGTGAG	6
chrX_41589601_41589646_41589541_41589706_D	Pchrx_1391	TTCACAGTACATTGCCCAAGAGCCATGTGTTCAAAAATCACCAGAGGTTATTCCGGGGGCGTAAATTTTTTTTTCCTTTTCTACTTTGATGCTTAACTGAGACATGAAAATGTTCTGAGA	3
chrX_41726197_41726240_41726097_41726216_L	Pchrx_1392	GGGTCTCAAACAACGATGTTTCTCAATCTTTTGGGGTTTGATGAATACCAACTAACCAAAGCATACTAGACTAGGGGTTCTGCTCTGTTGTCTCCTCATGCACACACATATACATCCTCA	2
chrX_41726197_41726240_41726221_41726340_R	Pchrx_1393	CTCACTCACTCACCCTCACAGTCTTCCTGAGTCAAAAAGGAAATCTAACATTGCCACAGTCTATTTAGCATATTAAAATCATGGCACACTGTTTGGGAATTGGTGTTTTTAATAACAATT	6
chrX_41726197_41726240_41726137_41726300_D	Pchrx_1394	ATGAATACCAACTAACCAAAGCATACTAGACTAGGGGTTCTGCTCTGTTGTCTCCTCATGGTCTTCCTGAGTCAAAAAGGAAATCTAACATTGCCACAGTCTATTTAGCATATTAAAATC	3
chrX_41746550_41746595_41746450_41746569_L	Pchrx_1395	GCAAATTCTTCATCATAGGTACATCCCAAACTAAGTTTTCATAGGTTTTTCCCCTCTAGCTTCTAAGAGGCATTTATCTTTCTTTTAGGCTAGTTGAGTCCACACACACACACACACACA	6
chrX_41746550_41746595_41746576_41746695_R	Pchrx_1396	CACACACACACACACACACAGTGTCAAATTCCAACCCAAATACTCAAATATTGAGTATTTCTGAAGTCTTTATCTGCTACCTAAGCAAATAAAACTGGGTATGATACATCTCTATTATTT	6
chrX_41746550_41746595_41746490_41746655_D	Pchrx_1397	ATAGGTTTTTCCCCTCTAGCTTCTAAGAGGCATTTATCTTTCTTTTAGGCTAGTTGAGTCGTGTCAAATTCCAACCCAAATACTCAAATATTGAGTATTTCTGAAGTCTTTATCTGCTAC	3
chrX_41782416_41782487_41782393_41782512_S	Pchrx_1398	CAGAGACTGCGGCGCCTTCCTCTGCAGGCGACCGCCCCGGCGCGGGCGGCGGGGCCGGGGCGCGGGAGCGAGGGCGGCCCGGGCCCGGCGCCGCCCGCCCGCCCGCTGCTTCTCGCGCTG	10
chrX_41782416_41782487_41782316_41782435_L	Pchrx_1399	CAGCCCCGGGATCGCCTCCTCCCCTCAGGACCCGCGAGCCCTCGGTGCCGAGGACGCTCGAGTGGGGCCGCGAGGCCCAGAGACTGCGGCGCCTTCCTCTGCAGGCGACCGCCCCGGCGC	5
chrX_41782416_41782487_41782468_41782587_R	Pchrx_1400	GGCCCGGGCCCGGCGCCGCCCGCCCGCCCGCTGCTTCTCGCGCTGCTCGGGCCGCGCTGCCCGGCGTGCGGATCCTCGGGGACCGCGCGGCGTCGCGCTCTCCGCTCGTCAGCCCGCGCG	5
chrX_41782416_41782487_41782356_41782547_D	Pchrx_1401	CTCGGTGCCGAGGACGCTCGAGTGGGGCCGCGAGGCCCAGAGACTGCGGCGCCTTCCTCTCGCCCGCCCGCTGCTTCTCGCGCTGCTCGGGCCGCGCTGCCCGGCGTGCGGATCCTCGGG	5
chrX_41915945_41915980_41915845_41915964_L	Pchrx_1402	TTTTTGTTGGGGTGAATGGTCTCTCCTATTTCTTGCAGGACCATTTTCTTATTGATTGATTAACTCTAAAACCCCTGTGACCAACCATCACCATTAGAATCACACAGATACACACACAGA	6
chrX_41915945_41915980_41915961_41916080_R	Pchrx_1403	CAGACACAGGCACAGACACAAACTTTGGTTAATTGACGTTATAGCAGCTCAGTCAGTTGGCTGCTGTGTGTACTGATAGATCTTACAGATGATTTGGGAATCACTTTGTATGCTCTGTAC	2
chrX_41915945_41915980_41915885_41916040_D	Pchrx_1404	CCATTTTCTTATTGATTGATTAACTCTAAAACCCCTGTGACCAACCATCACCATTAGAATAACTTTGGTTAATTGACGTTATAGCAGCTCAGTCAGTTGGCTGCTGTGTGTACTGATAGA	3
chrX_42325649_42325680_42325549_42325668_L	Pchrx_1405	AGGATTCAAAGAGGTTTTGCCACAAACTAGATATGGGTTCCAACTCCTGGATCATTTTGAATTCGCTAGTTCAGACTGAAGATGACAGGTGATTCAGAGTACACACACACACACACACAC	2
chrX_42325649_42325680_42325661_42325780_R	Pchrx_1406	ACACACACACACACACACACTGCCCTGGGAACTAGGCAGGATGTCTTTATCTTGCTGGGTAATTTCCAGGGTACCAACCTTGGCTTATACATGGTCTCTAGTAATTTCCAAGAATGAATT	2
chrX_42325649_42325680_42325589_42325740_D	Pchrx_1407	CAACTCCTGGATCATTTTGAATTCGCTAGTTCAGACTGAAGATGACAGGTGATTCAGAGTTGCCCTGGGAACTAGGCAGGATGTCTTTATCTTGCTGGGTAATTTCCAGGGTACCAACCT	1
chrX_42440696_42440737_42440596_42440715_L	Pchrx_1408	TGTTTGTGACACCCATGTAATCAACTTGGTAAGTAAAAACTCAAGAATAATGTTCAATGTTCTCTAAAATGGGCCAGAAGCCCTTCAGTGCAGATTCAGGCTCTCTCTCTTTCTCTCTCT	2
chrX_42440696_42440737_42440718_42440837_R	Pchrx_1409	CGCACTCTCTCTCTCTCTCTTTCGTTTACATCTTATGGCAGATCTTTCTTAGGGTCAGTAGAGCACATGCAGATTTCACACTATGCACTCTCTCTAGCTGATATCTGATATCGAGTCTCA	2
chrX_42440696_42440737_42440636_42440797_D	Pchrx_1410	TCAAGAATAATGTTCAATGTTCTCTAAAATGGGCCAGAAGCCCTTCAGTGCAGATTCAGGTTCGTTTACATCTTATGGCAGATCTTTCTTAGGGTCAGTAGAGCACATGCAGATTTCACA	1
chrX_42505901_42505938_42505801_42505920_L	Pchrx_1411	CAAAAACAAAAAATTGGCTGCAATGAGGCCATCAAGATTTCTAGAACTATGCAAACAATGGGGATTTGTTATTCTCCTTAAATGTTGTATGGAAAATATTTGTGTGTGTGTGTGTGTGTG	6
chrX_42505901_42505938_42505919_42506038_R	Pchrx_1412	TGTGTGTGTGTGTGTGTGTGTCTTAAGGGAAAATGAGGTGTTTAATTACAGAGAGAGACTCCTTTAGAGTATTTCCTAATGACAGGAATTTATAACTTTAGGGATGTTTGGTTTCTTTCC	6
chrX_42505901_42505938_42505841_42505998_D	Pchrx_1413	CTAGAACTATGCAAACAATGGGGATTTGTTATTCTCCTTAAATGTTGTATGGAAAATATTTCTTAAGGGAAAATGAGGTGTTTAATTACAGAGAGAGACTCCTTTAGAGTATTTCCTAAT	3
chrX_42635076_42635113_42634976_42635095_L	Pchrx_1414	AATTTTTTACCTTTTTCAGGAGCTAATAATGTATAACCTTGTCTTAGAGAACTGTGTTTATACTGGTAGAGAAGAATCCTCAAGGCAGCTTTCCCCAGTGCCCACACATAGACACACAAA	6
chrX_42635076_42635113_42635094_42635213_R	Pchrx_1415	AACACAGACACACACCCACAATTTTCAGTTTTCCCCAGACTTTTTGCAATCTGCATTCTTAATTCCTCCAAAGGCCTCTGCACATGCAGCTTTGGCTGCTAAAGCCCACCCAGTGTGGAC	2
chrX_42635076_42635113_42635016_42635173_D	Pchrx_1416	GTCTTAGAGAACTGTGTTTATACTGGTAGAGAAGAATCCTCAAGGCAGCTTTCCCCAGTGATTTTCAGTTTTCCCCAGACTTTTTGCAATCTGCATTCTTAATTCCTCCAAAGGCCTCTG	1
chrX_42636638_42636735_42636628_42636747_S	Pchrx_1417	AGGTTTGTATTTCACAAACAATTGCAAGGGTGAAGCAGATATCTTCTAAGCGTCACATATTCACAAACAATTGCAAGGGTGAAGCAGGCATCTTCTAAGGGTCGCATGACTGGGTTTGCA	2
chrX_42636638_42636735_42636538_42636657_L	Pchrx_1418	ACCATTTAATTCTGCATTACAATTTAACTAAGTAATTTAGTACTCGACGCATGCGCTACAGAAAACAAGAAGCAGTGTATTACAGTAACAAGGTTTGTATTTCACAAACAATTGCAAGGG	3
chrX_42636638_42636735_42636716_42636835_R	Pchrx_1419	CATCTTCTAAGGGTCGCATGACTGGGTTTGCAGTCCACCGGTCAGAGGAGCTTCCTCTGATTCTTCCGCAGCAGTCTTCTCTTCGTTCGTGCCTTGTGGCGTTTCTTCGTTTTCATTATC	1
chrX_42636638_42636735_42636578_42636795_D	Pchrx_1420	TACTCGACGCATGCGCTACAGAAAACAAGAAGCAGTGTATTACAGTAACAAGGTTTGTATACTGGGTTTGCAGTCCACCGGTCAGAGGAGCTTCCTCTGATTCTTCCGCAGCAGTCTTCT	1
chrX_42637031_42637084_42636999_42637118_S	Pchrx_1421	CAGCTGTGGTCGGAAGCATCGGTGGCTTCCTTTCCTTCGACACCACGCACTGAATCTTCTCCTTCGACATCGCGCACTGAATCTTCCCCATTATCTTGCACACTCATGTAGGAAGTGCCG	2
chrX_42637031_42637084_42636931_42637050_L	Pchrx_1422	TTTTCTCCTGTTTGTGGAGGAGGATTTTTCTCATGTAGGCCTCACTGCTCTCTTGCTCGTCCACCTCACAGCTGTGGTCGGAAGCATCGGTGGCTTCCTTTCCTTCGACACCACGCACTG	1
chrX_42637031_42637084_42637065_42637184_R	Pchrx_1423	ACATCGCGCACTGAATCTTCCCCATTATCTTGCACACTCATGTAGGAAGTGCCGGGCTCATTTGCCTTCATTAAATCGTAATCTCTGTACGTTGCGCGGTGTGCCGCAAGGATGCTTGAT	1
chrX_42637031_42637084_42636971_42637144_D	Pchrx_1424	CTCACTGCTCTCTTGCTCGTCCACCTCACAGCTGTGGTCGGAAGCATCGGTGGCTTCCTTCCCATTATCTTGCACACTCATGTAGGAAGTGCCGGGCTCATTTGCCTTCATTAAATCGTA	1
chrX_42637497_42637652_42637516_42637635_S	Pchrx_1425	GCCGTAGTTGCTACGGTTACCGCTATGGTTACCGCTACCGTTGCAGTCACCGTTGCCGCTACCGCTGACGTCACCGCTACCGTTACAGCTACCGTTGCTTTTGCCGTTGCCGCTGGCTGT	2
chrX_42637497_42637652_42637397_42637516_L	Pchrx_1426	AACTGCAGGGCGGTCTGTGTGGGCAACAGGTCCCAACGCCCTAGTTAAAGCACCAGGGCCCTGGTGTCACAAAGGGCGCTGCGTATGACGTCACTATGGTCGCCGCCTCCGCCACCGCTG	1
chrX_42637497_42637652_42637633_42637752_R	Pchrx_1427	TGTACCGCTGACGTTACCGCCTCGTGGCCCATGCTAACGTCATTTTTTTTCTCTTTTAACGGAAAATAAGGTAGGAAATACCCTTTGGTTGTACATGGAAAGGGGAAGCATTGTTTTAGA	1
chrX_42637497_42637652_42637437_42637712_D	Pchrx_1428	CTAGTTAAAGCACCAGGGCCCTGGTGTCACAAAGGGCGCTGCGTATGACGTCACTATGGTCTCGTGGCCCATGCTAACGTCATTTTTTTTCTCTTTTAACGGAAAATAAGGTAGGAAATA	1
chrX_42920346_42920383_42920246_42920365_L	Pchrx_1429	ATTTCCTTGTGTCTTTGGCTTTGCATTGTTTTGACTTTAGCTCAGCAACTTCTAGCTAATTAGTTCACTGTAAGAGGATCAAATAGCTATGGGAGGGAGGGTGTGTGTGTGTGTGTGTGT	2
chrX_42920346_42920383_42920364_42920483_R	Pchrx_1430	GTGTGTGTGTGTGTGTGTGTGAAAGTGATTTCTAGAGGAAGAGGGGGCAATGGGTTGGCAAACCTTTTTCCACTATGCATTGTCATTCCAAATTCATGATATGTATTTAAAATTTTGACC	6
chrX_42920346_42920383_42920286_42920443_D	Pchrx_1431	CTCAGCAACTTCTAGCTAATTAGTTCACTGTAAGAGGATCAAATAGCTATGGGAGGGAGGGAAAGTGATTTCTAGAGGAAGAGGGGGCAATGGGTTGGCAAACCTTTTTCCACTATGCAT	1
chrX_42999655_42999728_42999555_42999674_L	Pchrx_1432	ATCTGGGAAGCCTAAAGATTCCAGATATATGGGATCCCCTACAGGGTTCTACAGTGAAATAGGATAATCTCTATACCACCTTCCCAACCCCTTCCACCCTAAAGACACACACACACACAC	2
chrX_42999655_42999728_42999709_42999828_R	Pchrx_1433	ACACACATACACACACACACTTTCATGTACTGGTGATTCCCTCCAGCAGGAGGTTAGAGGAAAATAAGGAGTGAAAAACATTTTCTCAGGCTGTCATCTTAACAGAATCCTTCCTCTTGG	2
chrX_42999655_42999728_42999595_42999788_D	Pchrx_1434	ACAGGGTTCTACAGTGAAATAGGATAATCTCTATACCACCTTCCCAACCCCTTCCACCCTTTTCATGTACTGGTGATTCCCTCCAGCAGGAGGTTAGAGGAAAATAAGGAGTGAAAAACA	1
chrX_43178073_43178106_43177973_43178092_L	Pchrx_1435	GGCTAGAAGTCAAGGTGGGGCTGGACAAAACCAAACTTCTGGGCTCCTTTGATGTGAATTCATCAATTGTGCTCTAAGTATGGTACAATAGGGAACCCAGCACACACACACACACACACA	2
chrX_43178073_43178106_43178087_43178206_R	Pchrx_1436	CACACACACACACACACACAAATGTGTGTCTATGCATATAATTCTTTAAAGGAGAACTTTGGTCTTCCTAAATAATAGTGCAGAGGATCAGAGATACAAATGTCTTTTCCCTACATTACT	6
chrX_43178073_43178106_43178013_43178166_D	Pchrx_1437	GGGCTCCTTTGATGTGAATTCATCAATTGTGCTCTAAGTATGGTACAATAGGGAACCCAGAATGTGTGTCTATGCATATAATTCTTTAAAGGAGAACTTTGGTCTTCCTAAATAATAGTG	3
chrX_43363619_43363652_43363519_43363638_L	Pchrx_1438	TTCTTTGTTCACTCTTCCTCCATGATGGGTCATCCATGAAGAAAGCAGTTTTCTGGACACTAAATATCTTATCCTTGGTTAAGATAATGCTATCATTTTAACACACACACACACACACAC	6
chrX_43363619_43363652_43363633_43363752_R	Pchrx_1439	ACACACACACACACACACACAAATATTTATGTATATATAATTTTTGAATTTATCTTCCTCTGTTTATTATTTCTCTTCTCCCCCAGGGATTTTTCCCCCAACTGTGTCTAGGCACATAGG	6
chrX_43363619_43363652_43363559_43363712_D	Pchrx_1440	GAAAGCAGTTTTCTGGACACTAAATATCTTATCCTTGGTTAAGATAATGCTATCATTTTAAAATATTTATGTATATATAATTTTTGAATTTATCTTCCTCTGTTTATTATTTCTCTTCTC	3
chrX_43366384_43366419_43366284_43366403_L	Pchrx_1441	CGTAAACTATGACTTCACTTCCATCACAAAACCTCTGCAGAAGACAGTGTAGATCAATTAATGGACACAATACCCCTGAACTTTTTCAACTCCCATCAAAACATAGATATGTACACACAC	6
chrX_43366384_43366419_43366400_43366519_R	Pchrx_1442	ACACACACACACACACACACAGAGTTATATATTATTGTGAAATAAACAGGAACAAAATGAAAACCTTGCTTGCAAAGGGCAGCACATTAACTTGTTATTTCAAAATGGAATAGAAGTATT	6
chrX_43366384_43366419_43366324_43366479_D	Pchrx_1443	AAGACAGTGTAGATCAATTAATGGACACAATACCCCTGAACTTTTTCAACTCCCATCAAAAGAGTTATATATTATTGTGAAATAAACAGGAACAAAATGAAAACCTTGCTTGCAAAGGGC	3
chrX_43376967_43377058_43376867_43376986_L	Pchrx_1444	CAACTAATTAGATCATCTCCATGGATTTTTAAGAAGGGATGCGAATGGTGTAGCATGCTTTCAGAAATCTTGAAGGCATTCCTTTAGCTGTGTTTCTAAACTCCATTTCCCTGTCTCTCT	6
chrX_43376967_43377058_43377039_43377158_R	Pchrx_1445	TTAGCTCTCATTTCTTCTCTTGCAAAGCTGAAGATCCAGGGTTGGGGAGAGAGGATGTGGGACAGACTTAATAAGTGTAATTGCAAAGATGTTCATTGCAGCCATAAAGGAGCTGCTTTG	2
chrX_43376967_43377058_43376907_43377118_D	Pchrx_1446	GCGAATGGTGTAGCATGCTTTCAGAAATCTTGAAGGCATTCCTTTAGCTGTGTTTCTAAATGCAAAGCTGAAGATCCAGGGTTGGGGAGAGAGGATGTGGGACAGACTTAATAAGTGTAA	1
chrX_43514345_43514452_43514340_43514459_S	Pchrx_1447	CCCGGCGGCACCGGCACCGGCACCAGTACCCGCACCAGTACCGGCACCGGCACCAGTACCCGCACCAGTACCGGCACCGGCACCAGTACCCGCACCAGTACCGGCACCGGCACCGAGCGC	10
chrX_43514345_43514452_43514245_43514364_L	Pchrx_1448	AGCCTGACCGTGGAGAAGGGCTGCGGGAAGCAGAACACCGCCCCCAGCGCCCAGCGTGCTCCAGAAACATGAGCACAAACGCCTCAGCCTCCTTCCCCGGCGGCACCGGCACCGGCACCA	1
chrX_43514345_43514452_43514433_43514552_R	Pchrx_1449	ACCAGTACCGGCACCGGCACCGAGCGCAAGGCGGAGGGCCCGCCCGAAGCCGGGGGCACAACTGCCCAGGTCCCGAACCCGGACTCCAGCTTGGACGACACCTCCTACAGCCTGTCCGAA	1
chrX_43514345_43514452_43514285_43514512_D	Pchrx_1450	CCCCCAGCGCCCAGCGTGCTCCAGAAACATGAGCACAAACGCCTCAGCCTCCTTCCCCGGCGAGCGCAAGGCGGAGGGCCCGCCCGAAGCCGGGGGCACAACTGCCCAGGTCCCGAACCC	5
chrX_43551247_43551296_43551147_43551266_L	Pchrx_1451	CCAGGAAGGAAATGTTGAATAATACTAGACAATTTTCTGGAAATAGCAGATTAGGTAAATTATAACAAAATACAAAGAGACTAGACAAGTTGCACTGTATAGACACACACACACACACAC	6
chrX_43551247_43551296_43551277_43551396_R	Pchrx_1452	ACACACACACGCACGCACACATCTTTAAAGCATTAAAGAGCCAGCGAGCTAACAAGATAGTGAAGAATCACTGGGCCAACATCTGGAAAGGATTAACCTACTTTTCCCTGGGTGGCAGGG	2
chrX_43551247_43551296_43551187_43551356_D	Pchrx_1453	AAATAGCAGATTAGGTAAATTATAACAAAATACAAAGAGACTAGACAAGTTGCACTGTATATCTTTAAAGCATTAAAGAGCCAGCGAGCTAACAAGATAGTGAAGAATCACTGGGCCAAC	3
chrX_43714646_43714681_43714546_43714665_L	Pchrx_1454	CGAAAGACTCATATTAAAACTGTACAGTCCCATCCTAACAGTGTATAGACTTTGACCCACATAGGAGGGCACAGACTCATGCTCAGTGTCTAGCATATACGTGTGTGTGTGTGTGTGTGT	2
chrX_43714646_43714681_43714662_43714781_R	Pchrx_1455	GTGTGTGTATGTGTGTATGTGCACTGAAGCTGTGAGCAACATACATAACCAGGGGCATTATCCAGAGCTAAAGGTATCATTGAAACAGCAATGCAGAAGCTACAACTGCTTCTTCATCTG	2
chrX_43714646_43714681_43714586_43714741_D	Pchrx_1456	GTGTATAGACTTTGACCCACATAGGAGGGCACAGACTCATGCTCAGTGTCTAGCATATACGCACTGAAGCTGTGAGCAACATACATAACCAGGGGCATTATCCAGAGCTAAAGGTATCAT	1
chrX_43741611_43741650_43741572_43741691_S	Pchrx_1457	TGGTGCCCGCTGCTCCGTTTTCTGGGCCTCGATCCCAGTCCTGCGTGCCAGCCAGCCCGCCCGCCTGCCCGCCGGCCTGCTGCGCGCTGCCCCCGTGCACCAGCGCCTCGGCGAGCCGCT	10
chrX_43741611_43741650_43741511_43741630_L	Pchrx_1458	CCCCCCACCACGACCACGTCGCATTTGTTGCTCATGGCGCTCGCCCCGTTCCAGGCCTCCCTGGTGCCCGCTGCTCCGTTTTCTGGGCCTCGATCCCAGTCCTGCGTGCCAGCCAGCCCG	1
chrX_43741611_43741650_43741631_43741750_R	Pchrx_1459	CCCGCCTGCCCGCCGGCCTGCTGCGCGCTGCCCCCGTGCACCAGCGCCTCGGCGAGCCGCTATATTACCAGCCCCGGGAGCCCGGACGCGCAGCCCCGCCCGCCCGCCTACGCGCAGGCA	5
chrX_43741611_43741650_43741551_43741710_D	Pchrx_1460	TCGCCCCGTTCCAGGCCTCCCTGGTGCCCGCTGCTCCGTTTTCTGGGCCTCGATCCCAGTCTGCGCGCTGCCCCCGTGCACCAGCGCCTCGGCGAGCCGCTATATTACCAGCCCCGGGAG	5
chrX_43832704_43832765_43832604_43832723_L	Pchrx_1461	GGTCCTGTTACTTCCAAATGCTTTTGTTCTTCTGTCCCTCTGTCACATGGCTTGCCTTTTATATTTGCAACACACAAAAGTTAGGACTGTTGTTTAAGCGACACAGGGAGAGAGAGAGAG	2
chrX_43832704_43832765_43832746_43832865_R	Pchrx_1462	AGAGGGAGAGAGAGAGAGAGAATGTCAAATGGAAAAGTGCCATTGCAGTCATATATCAATCAGGCGTGCGGCCGCAGCAGCGCACTAGCAAATGGGAATGCCACGGAAATGTGAGGCGCT	2
chrX_43832704_43832765_43832644_43832825_D	Pchrx_1463	TGTCACATGGCTTGCCTTTTATATTTGCAACACACAAAAGTTAGGACTGTTGTTTAAGCGAATGTCAAATGGAAAAGTGCCATTGCAGTCATATATCAATCAGGCGTGCGGCCGCAGCAG	1
chrX_43863701_43863730_43863601_43863720_L	Pchrx_1464	TTGCCCAGGCCAAAGAAATTATTATTGCCTCAAAGAACTGGGTTATAAAAACATTGGTAGTGTGTCTTCCTGCCTCGAAATGTCAACATGAGTGCATGCGCACACACACACACACACACA	2
chrX_43863701_43863730_43863711_43863830_R	Pchrx_1465	CACACACACACAAACACACAAAGACCTCGTTGGCCATGTTTGTATTAGTTGATGCTAGCCTCTTGGCCACTAAAGATCGGACCAGGCCTGCATAATTGGCCCACCAGGACTACTTTCTTT	2
chrX_43863701_43863730_43863641_43863790_D	Pchrx_1466	GGTTATAAAAACATTGGTAGTGTGTCTTCCTGCCTCGAAATGTCAACATGAGTGCATGCGAAGACCTCGTTGGCCATGTTTGTATTAGTTGATGCTAGCCTCTTGGCCACTAAAGATCGG	1
chrX_43897422_43897457_43897322_43897441_L	Pchrx_1467	TATTTGAAAGAACTGTAAGGAAACAATGAAGAAGAATGGCAAGGGGAGTGGCTCCCAGGGCCCTCTATTAGTTCCTATTCTTTATACAATGCATACAAAGACACACACACACACACACAC	2
chrX_43897422_43897457_43897438_43897557_R	Pchrx_1468	ACACACACACACACACACACATTTTTCTACCACCACTTTCCATCCATGTACATTGTGTTCATCCATATCTGCTGTTCTCAATACTTCTTTTGACTTAGTTCACTCACACTGACTTTACAT	6
chrX_43897422_43897457_43897362_43897517_D	Pchrx_1469	AAGGGGAGTGGCTCCCAGGGCCCTCTATTAGTTCCTATTCTTTATACAATGCATACAAAGATTTTTCTACCACCACTTTCCATCCATGTACATTGTGTTCATCCATATCTGCTGTTCTCA	1
chrX_43947819_43947856_43947719_43947838_L	Pchrx_1470	CAGTTTGTGGCAGCAGTCAGATCACCAGGATGATCTGCTGGGTCTCTTTAAATATCTGTCTCCTCAGATAGAGAGAAGGAAATCACCACCACCATGCCCGAAACACACATGCACACACGC	2
chrX_43947819_43947856_43947837_43947956_R	Pchrx_1471	GCGCACACACACACACATACGCAACACTAAAACCATGGAAGTCAATATTCTATGTGGCACTCTAAGAACCCCACTCCTATTTATTCTGGATTGAAAACACTGCTGTAGATGGTGTTGCAA	2
chrX_43947819_43947856_43947759_43947916_D	Pchrx_1472	GGTCTCTTTAAATATCTGTCTCCTCAGATAGAGAGAAGGAAATCACCACCACCATGCCCGGCAACACTAAAACCATGGAAGTCAATATTCTATGTGGCACTCTAAGAACCCCACTCCTAT	1
chrX_44007461_44007502_44007361_44007480_L	Pchrx_1473	CAAACTATAATTATACACACATGCATATATTCCTAAGCTAACAAGCTGACTTTAGATAGAAAAAAGGGCATTACAAATATAAATACTGCATATGTTTCCAGTGTGTGTGCACGTGCGTGT	6
chrX_44007461_44007502_44007483_44007602_R	Pchrx_1474	GTGTGTGTGTGTGTGTGTGTTGGAGGTTCTTTTTCTTCCCATAGCTTTACTAAGTTCAAAAGATAAATATATTTACTCTAGAGAGGTTTAAGAATTATTTTGATGAGGTGGGTTGCTACA	6
chrX_44007461_44007502_44007401_44007562_D	Pchrx_1475	ACAAGCTGACTTTAGATAGAAAAAAGGGCATTACAAATATAAATACTGCATATGTTTCCATGGAGGTTCTTTTTCTTCCCATAGCTTTACTAAGTTCAAAAGATAAATATATTTACTCTA	3
chrX_44011972_44012001_44011872_44011991_L	Pchrx_1476	TCCTAAGGGGTGTTTTGTGCAACTCATACCACATGGAACTTGGTAAAACAAAGTTGCTACTTTACTACTTACTACTTACACCAAAAAGTAGTAAACCATTACACACACACACACACACAC	6
chrX_44011972_44012001_44011982_44012101_R	Pchrx_1477	ACACACACACACACACACACAAAACAATATATTTTAATCAATGAAGGCTAAGATCAATAGTCATTCAACTCCACTATTTAACATGTCCTCAAAAATTTCATTACAAAACTTACAGCAATA	6
chrX_44011972_44012001_44011912_44012061_D	Pchrx_1478	TGGTAAAACAAAGTTGCTACTTTACTACTTACTACTTACACCAAAAAGTAGTAAACCATTAAAACAATATATTTTAATCAATGAAGGCTAAGATCAATAGTCATTCAACTCCACTATTTA	3
chrX_44051308_44051341_44051208_44051327_L	Pchrx_1479	TTATCTGTGGCATAACCCATTTCATCTACCTTTTTAATTTTTCTAATCATGTCATTCACCTCTTTGAAACAATGTTTTCACTTTGAATTCACATATGTAAGTGTGTGTGTGTGTGTGTGT	6
chrX_44051308_44051341_44051322_44051441_R	Pchrx_1480	GTGTGTGTGTGTGTGTGTGTATAAAACCTGTTTTAATGTCCAATGCTGCTCCAATTTTTAAAGATATGATGTCCTCCTGAGTTCTTAATTTTGATTTTTTCATCATATTCTGGATTAAGT	6
chrX_44051308_44051341_44051248_44051401_D	Pchrx_1481	TTCTAATCATGTCATTCACCTCTTTGAAACAATGTTTTCACTTTGAATTCACATATGTAAATAAAACCTGTTTTAATGTCCAATGCTGCTCCAATTTTTAAAGATATGATGTCCTCCTGA	3
chrX_44252164_44252195_44252064_44252183_L	Pchrx_1482	GAATACAGTTAATGCGGATTCAGTTATTTCTCTCTCATAGCCCATTCAGACATCTTAATCTGACAGGCCTGACAGTTGAAAATACTTCCCTGTAACTGTTCACACACACACACACACACA	2
chrX_44252164_44252195_44252176_44252295_R	Pchrx_1483	CACACACACACACACACACAGCCTCTTTTTGCTCAGAATCCAGGCTCCATGTGACCATGTCATAGCCAATCTCCCACCAAGCTGTGTCCCAGATTCAGCTTCTGCCTCAATTAAGGAAAC	2
chrX_44252164_44252195_44252104_44252255_D	Pchrx_1484	CCCATTCAGACATCTTAATCTGACAGGCCTGACAGTTGAAAATACTTCCCTGTAACTGTTGCCTCTTTTTGCTCAGAATCCAGGCTCCATGTGACCATGTCATAGCCAATCTCCCACCAA	1
chrX_44399661_44399692_44399561_44399680_L	Pchrx_1485	ACACTGAATATAGTCATTGCAACAAATCGCCTGTATAATTATTAGAGTTGTATTATACAGCTCCTGGACCAACACCTGGCTGTAATCCAAATGTGTGTGTTGTGTGTGTGTGTGTGTGTG	2
chrX_44399661_44399692_44399673_44399792_R	Pchrx_1486	TGTGTGTGTGTGTGTGTATGTATATATACATATATGTCAGCAACAAAGGCTCAGAAAAGGGAACAGAAAAGGCAGGCAGCAGCCACAATGTCCCTTGGACTGTGTTCCACAAGCATGTGT	2
chrX_44399661_44399692_44399601_44399752_D	Pchrx_1487	ATTAGAGTTGTATTATACAGCTCCTGGACCAACACCTGGCTGTAATCCAAATGTGTGTGTTATATATACATATATGTCAGCAACAAAGGCTCAGAAAAGGGAACAGAAAAGGCAGGCAGC	1
chrX_44687812_44687851_44687712_44687831_L	Pchrx_1488	GTTTTACCTTAGATCATCTTTTTTTTCTTTTTCCTTCCACAGGACTGCCAAGTCCGAAACTTTAGACCATCTTAAATATTGCTTCCAATTTTAGTAAAAATGTGTATGTATGTATGTGTG	6
chrX_44687812_44687851_44687832_44687951_R	Pchrx_1489	TGTGTATGTGTGTGTGTGTGCAAAATGCTCAGTAAAATATCTGAAGGAAAACTCATCATATTATTATCAGCAGGTAATTGCTCCTGAGTAAAAAAATGGGATTAGTGGGAGAATGAAAGT	6
chrX_44687812_44687851_44687752_44687911_D	Pchrx_1490	AGGACTGCCAAGTCCGAAACTTTAGACCATCTTAAATATTGCTTCCAATTTTAGTAAAAACAAAATGCTCAGTAAAATATCTGAAGGAAAACTCATCATATTATTATCAGCAGGTAATTG	3
chrX_44730646_44730713_44730546_44730665_L	Pchrx_1491	AGCCACAGAGCCCGGCCGGGATTGAGTAGCCTTATAATCCTTGAAAAGGACCTGAGTCAGGAACTGCTAACTTCAGGGAGATAGTCAAATACCAGCAAAATGTCTATCTGTGCTTGTGCA	2
chrX_44730646_44730713_44730694_44730813_R	Pchrx_1492	TGTGTGTATGAGAGAGTGTGCGAGCGAGTTACTGGGGTCAAAATTTCCTTGGCTTTAAATGTCACCATTTGTGACAAAGTTAACAATGTATTAATTTAGCCGTAGAAAAGATTTGGCCCT	6
chrX_44730646_44730713_44730586_44730773_D	Pchrx_1493	TTGAAAAGGACCTGAGTCAGGAACTGCTAACTTCAGGGAGATAGTCAAATACCAGCAAAACGAGCGAGTTACTGGGGTCAAAATTTCCTTGGCTTTAAATGTCACCATTTGTGACAAAGT	1
chrX_44732597_44732680_44732497_44732616_L	Pchrx_1494	AGCCCCGCGCGCTCCGGCCGTTCCCGCCGTCCCCGCCTGTGGCTGCCCCCTGCCCAACCCCGCGATGTGACCCTACAGCCGAAAGCCGCCGCTGCCGACCCGGGGGCTCCGCAGCCCCTG	10
chrX_44732597_44732680_44732661_44732780_R	Pchrx_1495	GTCGCCGCCGCCCGCGGCGGAGGAGGAGGCGGCGATAAAGTTGGTGTGCTGGTCCCGCGCGCAGATTGGGGGCGTCACTGCGGGCCCCGGTCCGAGGGGGGGTGTCGGCGTTGGAGTTGT	10
chrX_44732597_44732680_44732537_44732740_D	Pchrx_1496	GGCTGCCCCCTGCCCAACCCCGCGATGTGACCCTACAGCCGAAAGCCGCCGCTGCCGACCAGGAGGAGGCGGCGATAAAGTTGGTGTGCTGGTCCCGCGCGCAGATTGGGGGCGTCACTG	1
chrX_44809820_44809859_44809720_44809839_L	Pchrx_1497	ATTCCATCTTTACAATGTTACATTTAGGATGCTACAAAAAAATTTGGAAAATAACTCAGCTGTTGTGTCAATACAGCTTCTTTTTATTTAATGTATACCCTGGGTGTGAGTGTGTGTGTG	6
chrX_44809820_44809859_44809840_44809959_R	Pchrx_1498	TGTGTGTGTCTGTGTGTGTGAATATAGAATCCATTAATTCATGTGGTTGCATGCATCTGAGATAAGTTTTGGAGTTAGTAGTAAACTAGCAACTTGTTGACTATTGAGACAGTACAGCTT	6
chrX_44809820_44809859_44809760_44809919_D	Pchrx_1499	AATTTGGAAAATAACTCAGCTGTTGTGTCAATACAGCTTCTTTTTATTTAATGTATACCCAATATAGAATCCATTAATTCATGTGGTTGCATGCATCTGAGATAAGTTTTGGAGTTAGTA	3
chrX_45046714_45046751_45046732_45046851_R	Pchrx_1500	CACACACACACACACACACACTGCATCGTTTCACTTTCTTCCTAATTCTTGGTCCTGTCGTCTTCCTTAGCAGCCCTGCCGTAGCTGTACTGCACTGTGGCTCAAGATGCAGTGTCCTTA	2
chrX_45046714_45046751_45046654_45046811_D	Pchrx_1501	AGGAGAAAAGTCACGATGTTATTAGCATAAGTGCTACACATGCTCGAGGGCGCGCGCGCGCTGCATCGTTTCACTTTCTTCCTAATTCTTGGTCCTGTCGTCTTCCTTAGCAGCCCTGCC	2
chrX_45055400_45055543_45055413_45055532_S	Pchrx_1502	GGGTATTTAGATGTATAGATAGATAAGGGAGTAGAGAGATGCATGGAGGGCTGGATGGTGGGATGCACAGTGTGATGGTTGGGTAGAAGAATGCATGGAGGGTCACCTGAATGAATGGGT	2
chrX_45055400_45055543_45055524_45055643_R	Pchrx_1503	TGAATGGGTGGATGGATGGTGGATGGATGGGTGCATGGATTCATATAAGGCTGACTGAACGTGTAGATGGATGCTTTTGTCATAAGCTCTTGAGCCCTGTATTTCCCAAGGCCCCTGAGT	1
chrX_45055400_45055543_45055340_45055603_D	Pchrx_1504	TTTTAACTTTGTAACTCAGTGTTCAGCAGAGTACCAAGTTAGTGCTCAACACTTTACAGGGGATGGATGGGTGCATGGATTCATATAAGGCTGACTGAACGTGTAGATGGATGCTTTTGT	1
chrX_45146078_45146119_45145978_45146097_L	Pchrx_1505	ACATCAGTTGAGACTTCCATTTTAATATATGTATCTTTCAAAAAACCTATTTTTTTTGCAGTCAACCATCTCTTTTTGTTAAGATAATTCAAAGGGGCTGATATGCCTTTGTGTGTGTGT	6
chrX_45146078_45146119_45146100_45146219_R	Pchrx_1506	GTGTGTGTGTGTGTGCATGTTAGCAAATGCTTTCTTCATCAATCTGTGATTGTGTATGACTGTGTTTGGGAAGGAGGGAAGGTCTGATGAACATTTTTAATTTAACTTCAATTAATGAAT	6
chrX_45146078_45146119_45146018_45146179_D	Pchrx_1507	AAAAACCTATTTTTTTTGCAGTCAACCATCTCTTTTTGTTAAGATAATTCAAAGGGGCTGTAGCAAATGCTTTCTTCATCAATCTGTGATTGTGTATGACTGTGTTTGGGAAGGAGGGAA	3
chrX_45556019_45556048_45555919_45556038_L	Pchrx_1508	ATATAAAAGGTCAGAAGGACAGGTTTCTGCTACTATCAAGTCTAGACTTCTGGCCATCCTTTGCTATCCCAAATGGACCTCAGGGCCTCATGCCACACATTGTGTGTATGTGTGTGTGTG	2
chrX_45556019_45556048_45556029_45556148_R	Pchrx_1509	TGTGTGTGTGTGTGTGTGTGCGCACACATGCATGTGGCTGTATACCTCCTAAATTTCTCCATTGTGAAACATACAGTCCTCTTTCTCTTTTTCCAATATATACACATGTTCCTAGAGTCC	2
chrX_45556019_45556048_45555959_45556108_D	Pchrx_1510	TCTAGACTTCTGGCCATCCTTTGCTATCCCAAATGGACCTCAGGGCCTCATGCCACACATCGCACACATGCATGTGGCTGTATACCTCCTAAATTTCTCCATTGTGAAACATACAGTCCT	1
chrX_45605926_45606021_45605915_45606034_S	Pchrx_1511	GATGAAAAAGCTGGATGGAAGGAAGGTCGGATAGATAAACTGGTAGGTACGTGGGCAGGTGGGTGGATGGATGGATGGATGGGTGGATGGATAAATGGGTGGATGGGTAGGGGTAGATAG	2
chrX_45605926_45606021_45605826_45605945_L	Pchrx_1512	ACCAACAAAATTTCCTTAAACCATCATATCATCAAGTTGTCATCATTTAATCATGACATCATGTTGAAAATGCCATCTAAAAGTCAAGAGATGAAAAAGCTGGATGGAAGGAAGGTCGGA	6
chrX_45606026_45606065_45606046_45606165_R	Pchrx_1513	GATAGATGAATAGATTGATCTATCCAAATGATACCTTTCATAGGGGGGAAAGAGAAAAAAAGAGGTAAAACAAAAACAGGTAAGAGGTAAAACATGGATAAATATCCAGATTCCTCCCCC	12
chrX_45606270_45606355_45606170_45606289_L	Pchrx_1514	AGTATTGAAAGCAAATAGACCTCATCATTCATAAAACCTTGAAGGTTCCCAAGCCCCAGCTGATAATGTTGGACTTAACACCCTAGAACTTGACTCTCTCCTCTCTCTCTGTCTCTCTCT	2
chrX_45606270_45606355_45606336_45606455_R	Pchrx_1515	GTGTGTGTGTGTGTGTGTGTAATTCAAGGTAAAGTTTTCATTATTAAAGACTGCCCAATAATCTCTCTCAGGACACTGAAGCAGAAGCTAGAAGATGCCATCAGAGACCCAGTAGCCAGA	2
chrX_45606270_45606355_45606210_45606415_D	Pchrx_1516	GAAGGTTCCCAAGCCCCAGCTGATAATGTTGGACTTAACACCCTAGAACTTGACTCTCTCAATTCAAGGTAAAGTTTTCATTATTAAAGACTGCCCAATAATCTCTCTCAGGACACTGAA	1
chrX_45707349_45707393_45707374_45707493_R	Pchrx_1517	AAAAAAAACATACCAATAGCTATGGCCTACCATTCCCAGGAAAGAAAGTAAAAGCCCACAAAGGTAAATATTTTCTTCCCTTTGGCGTCTTCTGCCCTTCATTATAAAGAGTTGCTCAGT	12
chrX_45709592_45709631_45709492_45709611_L	Pchrx_1518	TTTTTCCAAAAAAAAAAAAAAAAAAGTCAGGAAATGAACAAACAGGAATAAAAATTCATGAACAACTATCGGCAAATCCAAGCAGCCATGAGACGTGCGAGTGTGTGTGTGTGTGTGTGT	12
chrX_45736170_45736207_45736070_45736189_L	Pchrx_1519	ACACATTCACTGTCGTGTGTTTTTATTTAACTAATTTTCTTCTATATGTTTGAGTAGTGCAATGGAGTGATGCATATGGACATTTTTGCAGCTGTTGCTGGTGTGTGTGTGTGTGTGTGT	6
chrX_45736170_45736207_45736188_45736307_R	Pchrx_1520	GTGTGTGTGTGTGTGTGTGTTTAATGCTCATAACTAATCAGACAAGACCTGCACAGAGACCTTGCTAAAAAAAACTTTACAATGGGTTCATCATTTCAGTGAAAATTCTCTATTTGGATT	6
chrX_45736170_45736207_45736110_45736267_D	Pchrx_1521	TCTATATGTTTGAGTAGTGCAATGGAGTGATGCATATGGACATTTTTGCAGCTGTTGCTGTTAATGCTCATAACTAATCAGACAAGACCTGCACAGAGACCTTGCTAAAAAAAACTTTAC	3
chrX_46027586_46027623_46027486_46027605_L	Pchrx_1522	ATCATACGTATAAGCTCATTCTCTCCCTTTTTTTCCCTCTAGTTTTCCTCCACCTATCCACCTATCTCTCCCTTACGTTATTCTGGAACTCGGGCTTATGGTGTGTGTGACTGTGTGTGT	2
chrX_46027586_46027623_46027604_46027723_R	Pchrx_1523	GTGTGTGTGTGTATGTGTGTAAAGTGAATTAGGGAGTGTGGAAGAGTTTGTGGCATGGCAGAATGGAGAAGAGGCAGTATCAGAGGGAAAGAAGATAAAATCATTCCAACAACATTTTAT	2
chrX_46027586_46027623_46027526_46027683_D	Pchrx_1524	AGTTTTCCTCCACCTATCCACCTATCTCTCCCTTACGTTATTCTGGAACTCGGGCTTATGAAAGTGAATTAGGGAGTGTGGAAGAGTTTGTGGCATGGCAGAATGGAGAAGAGGCAGTAT	1
chrX_46334046_46334093_46333946_46334065_L	Pchrx_1525	GAATTCATTGAGTGTAATCATGTAAGTCTAACACACATTTAAAAAGCTCTCAGATATCATTTCGCCTTCGGTTGATGTAAGAAAATTCAAAAGCTACTCAAATCATTCAATAAATGATAA	12
chrX_46529910_46529957_46529810_46529929_L	Pchrx_1526	CCAAGTTAAATTTTTCAGCTTGGTGGAAGCACATTTCCTACAGGACAGCTTACAAATTGGGAGGAGTGAGGAGTGTGAAAAGGTCTAGTACATGTTACAAGGGTATCTGTGCGTGCATGT	2
chrX_46529910_46529957_46529938_46530057_R	Pchrx_1527	GTGTCTGTGTGTGTGCGTGTGGTGGCAGCAGCAGTGATAGCAGCAGCTGCAGGGGTTAGAGGAGTAAAAATAACCATGGACTTGACTCATTATACCCTACAGCCAATGCTCTAATAATGA	2
chrX_46529910_46529957_46529850_46530017_D	Pchrx_1528	CAGGACAGCTTACAAATTGGGAGGAGTGAGGAGTGTGAAAAGGTCTAGTACATGTTACAAGGTGGCAGCAGCAGTGATAGCAGCAGCTGCAGGGGTTAGAGGAGTAAAAATAACCATGGA	1
chrX_46532781_46532818_46532681_46532800_L	Pchrx_1529	ATACAAGAAGAAACACATATCAATATCACAGCTAGAAATTATTCAGAAAGTGGCAAAACTGCAATCCTTTCAATGCTTCTGCACATTCATTGGTTACCTTAAAAATATAAACACACACAC	6
chrX_46532781_46532818_46532799_46532918_R	Pchrx_1530	ACACACACACACACACACACGGATTTACTTGTTTTACCATGTTGTCTTGGAAGGATTTACTTCTTACAAGTCATTAGGCCTGTGGGATATTTTGACGGAGGAAATTCTGCCTGTTCTTGG	2
chrX_46532781_46532818_46532721_46532878_D	Pchrx_1531	ATTCAGAAAGTGGCAAAACTGCAATCCTTTCAATGCTTCTGCACATTCATTGGTTACCTTGGATTTACTTGTTTTACCATGTTGTCTTGGAAGGATTTACTTCTTACAAGTCATTAGGCC	3
chrX_46581510_46581547_46581410_46581529_L	Pchrx_1532	CACTAGAACAAATGTGGGTTTCCTATTCCAGTTCAAGGCTTGATAAGTCAAAAAACTATTTTGATGGTCCTGGGTTCTAAAAAAACACTGTTTCTCTCTGGTGGGTGTGTGTGTGGGTGT	2
chrX_46581510_46581547_46581528_46581647_R	Pchrx_1533	GTGGGGGTGTGTGTGTGTGTAAGGGCGAGTAGTGAGTACTAGGGTCAACAACAGCCTTAATAGCACGTTGCCCCCAAATACAAAGGTGTTCCACATATAAGTAGCTATGAATGTGGGTTT	2
chrX_46581510_46581547_46581450_46581607_D	Pchrx_1534	TGATAAGTCAAAAAACTATTTTGATGGTCCTGGGTTCTAAAAAAACACTGTTTCTCTCTGAAGGGCGAGTAGTGAGTACTAGGGTCAACAACAGCCTTAATAGCACGTTGCCCCCAAATA	1
chrX_46614726_46614807_46614626_46614745_L	Pchrx_1535	ATTTTCCTTAGGTCCTCTGCATCCAAGCAAGCACTTATTATGGGGTCTATTTGTGCACATCACTGCTAATGTAACATTGACTACTCTCTGAGGATAATGGAATAAAGGGAAGGAAAAAGA	6
chrX_46614726_46614807_46614788_46614907_R	Pchrx_1536	GGGAGGGAGAGAGAGAGAGAAATCTCTTCCCCTTTCCCCATTTTATCTCCATCCCAGACACAGGGCTCAGAAAAGCTCCAAGGGCACAATTAAGAATTGAAAAGTCATGAAGAAAATTGA	2
chrX_46614726_46614807_46614666_46614867_D	Pchrx_1537	TGGGGTCTATTTGTGCACATCACTGCTAATGTAACATTGACTACTCTCTGAGGATAATGGAATCTCTTCCCCTTTCCCCATTTTATCTCCATCCCAGACACAGGGCTCAGAAAAGCTCCA	1
chrX_46618378_46618413_46618337_46618456_S	Pchrx_1538	GAGGAGGCCGAGGCCGCGGCCGCGACTCGCAGCCCCCAACCCAGCAGCAGCGGCAGCAGCAGCAGCCGCGGCGGCGGCGCCCCGGTAGCCCGACCCGAGCCAGGGCGCGCCGCGTCACCA	10
chrX_46618378_46618413_46618394_46618513_R	Pchrx_1539	AGCAGCAGCCGCGGCGGCGGCGCCCCGGTAGCCCGACCCGAGCCAGGGCGCGCCGCGTCACCAGGCTCCATGGTCCCGGGGCCCCCCGCGCCTCCTCCGAGCGGGGACCAGCAGCCCGCG	5
chrX_46618378_46618413_46618318_46618473_D	Pchrx_1540	CTCCGCCGCCGCCCCAGAGGAGGAGGCCGAGGCCGCGGCCGCGACTCGCAGCCCCCAACCCGCCCCGGTAGCCCGACCCGAGCCAGGGCGCGCCGCGTCACCAGGCTCCATGGTCCCGGG	5
chrX_46695772_46695835_46695816_46695935_R	Pchrx_1541	AAAGAAAGAAAGAAAGAAAGAGCACAGAAGAGGATTGGGAGGTTATGGGGTACAATTCTTGAGGGGGTGACCCTGGCCAGGCGATGAGAGGGCGGTAGGAAGGGTGATGAGGGGAGAAGA	2
chrX_46695772_46695835_46695712_46695895_D	Pchrx_1542	GCAGTGAGTTATGATTGTGCCACTGCAGCCTGAGTGACATAGCGAGACCCTGTGAAAGAAAGCACAGAAGAGGATTGGGAGGTTATGGGGTACAATTCTTGAGGGGGTGACCCTGGCCAG	2
chrX_46737139_46737168_46737039_46737158_L	Pchrx_1543	TTGACTGTATTTCAATCTAACTTTTCATTTCATCTCCTTTTCCTTACAGTCAAATAATACTTTAATACTTTTGTCCCTAATGTTGCTTGGAATTTTTGGGGTGTGTGTGTGTGTGTGTGT	6
chrX_46737139_46737168_46737149_46737268_R	Pchrx_1544	GTGTGTGTGTGTGTGTGTGTTTAAAGCAGATCATGATTTTTAGAACCTTTGATAAATAATTGGGAACTAAGCTGTGATTTTTTTCTTGCCAAACTAAACTTTAATTGTTTAAAATAATTA	6
chrX_46737139_46737168_46737079_46737228_D	Pchrx_1545	TCCTTACAGTCAAATAATACTTTAATACTTTTGTCCCTAATGTTGCTTGGAATTTTTGGGTTAAAGCAGATCATGATTTTTAGAACCTTTGATAAATAATTGGGAACTAAGCTGTGATTT	3
chrX_46740899_46740925_46740799_46740918_L	Pchrx_1546	TGATCACAATTTACAAATGATCTTTGCAAATAGTGGTCAGACGGCATTAGTTTTTCCCTTAGTTAAGCTAAATTAAAGGGACTCCATCCTGTTATGATTATATTATTATTATTATTATTA	12
chrX_46777195_46777356_46777095_46777214_L	Pchrx_1547	ACTTGGGGTAAGAGAGATGAGGTGGGCAGGGAAAGATTGACAGGGCCTTACGGGACCTCATTAAAGAGCTTGTGTTTTATTCCAAGTACAATGAGAGGTGTTTCTTTCTCTCTCTCTCTC	2
chrX_46777195_46777356_46777337_46777456_R	Pchrx_1548	ATCCTCTCTCATCCTCTCTCATCCAGGGAAGCATATAGTGAGGCCTAAACAAAAATGGTTTAAGAAAGTCATTTCCCCTTCAGTGTCCCACCTTGCAATCCAATAGAGGCAATGTCTCTG	2
chrX_46777195_46777356_46777135_46777416_D	Pchrx_1549	CAGGGCCTTACGGGACCTCATTAAAGAGCTTGTGTTTTATTCCAAGTACAATGAGAGGTGATCCAGGGAAGCATATAGTGAGGCCTAAACAAAAATGGTTTAAGAAAGTCATTTCCCCTT	1
chrX_46921115_46921148_46921015_46921134_L	Pchrx_1550	GGGCTTTTAGGCATTATAAACATTTTCATGATTGAAAAATGTACTTGCCAAAGGTCATTGGGTAAATCAGTAGTGAAGATAGGTAAAAGGTGAAGTTGGTTCTCTCTCTCTCTCTCTCTC	6
chrX_46921115_46921148_46921129_46921248_R	Pchrx_1551	TCTCTCTTTCTCTCTCTCTCTGCTAGAGAACTGAAACTACAGGTATACCCTGTTATAGCCAACAAAAGCTATTGAGTTTATACTAATGTGTACATTTCCAATGGGAGATGAATCTTTGTC	6
chrX_46921115_46921148_46921055_46921208_D	Pchrx_1552	GTACTTGCCAAAGGTCATTGGGTAAATCAGTAGTGAAGATAGGTAAAAGGTGAAGTTGGTTGCTAGAGAACTGAAACTACAGGTATACCCTGTTATAGCCAACAAAAGCTATTGAGTTTA	3
chrX_46991970_46992029_46992010_46992129_R	Pchrx_1553	TCTCTCGCTCTTTCTCTCTCAGTAAAATAACCTAATTTATTTTTTTAAATTCCCAGTACCATGTCTTAAACTTATGAGTAAGGAAAATAACGATTGTTATTCGGGGTGATGCCCGAATCC	6
chrX_46991970_46992029_46991910_46992089_D	Pchrx_1554	AGTTACTTCATTTAGAATATAATGGTTTAAAAAAAAAAGAATATGATGGTTTCTTTCCTTAGTAAAATAACCTAATTTATTTTTTTAAATTCCCAGTACCATGTCTTAAACTTATGAGTA	6
chrX_47030561_47030605_47030461_47030580_L	Pchrx_1555	AGCGTAGGCGGCGGCGGCGGCACAGGCACAGCCCCACCGGCCCGCCAGGCTTCCCCCGAGACGGCGACTATCGGGACCAGGACTATCGGACCGAGCAAGGGGAGGAGGAGGAGGAGGAGG	10
chrX_47030561_47030605_47030586_47030705_R	Pchrx_1556	GAGGAGGAGGAGGAGAAGGCCAGTAACATCGTCATGCTGAGGATGCTGCCACAGGCAGCCACTGAGGATGACGTACGTGCCCCCCATGGCCCCGGGCAGGAGGCCAGGCTGGGTCTCCTC	2
chrX_47030561_47030605_47030501_47030665_D	Pchrx_1557	CCCGCCAGGCTTCCCCCGAGACGGCGACTATCGGGACCAGGACTATCGGACCGAGCAAGGCAGTAACATCGTCATGCTGAGGATGCTGCCACAGGCAGCCACTGAGGATGACGTACGTGC	1
chrX_47033289_47033360_47033189_47033308_L	Pchrx_1558	TACAGGACCTCTGCCCAGGCTCCCCAAGGCAGGCACAGTGGGGCCTCACTCTGCCTGGGCTTCTCTCTCCATCTCTCAGTCTCTCCTCCCCACACCTCCATCTCTCTCTCTCTCTCTCTC	2
chrX_47033289_47033360_47033341_47033460_R	Pchrx_1559	TCTCTCTCTTTCTCTCTCTCTGCCCCCCCCAACTATATTATTCATTCCATCCTCCTATGCATCCTAACGGTTATTCTTTTGAACATTAAGCATGCCCCCCCAAGCCCCTCTCATCCAAGC	2
chrX_47033289_47033360_47033229_47033420_D	Pchrx_1560	GGGCCTCACTCTGCCTGGGCTTCTCTCTCCATCTCTCAGTCTCTCCTCCCCACACCTCCATGCCCCCCCCAACTATATTATTCATTCCATCCTCCTATGCATCCTAACGGTTATTCTTTT	1
chrX_47078293_47078364_47078270_47078389_S	Pchrx_1561	AGCTCATGGCCGGCTGAGCGGGACGCCGCCTCCGCCTCAGCCACCGCCGCCGCCGCCGCCTCCTCCTCCTCAGCCGGCGGCGGCCCGGGCCCAGCAACCATGGCTGAAGACTACTGGGAC	10
chrX_47078293_47078364_47078193_47078312_L	Pchrx_1562	TCTGTGCCGCGAGCCGCCGTGAGCACTCGGATTCAAGCCGGCGCCAACGAGTCCGGGGGCATCGCCCGCAGCGGCCAAGCTCATGGCCGGCTGAGCGGGACGCCGCCTCCGCCTCAGCCA	5
chrX_47078293_47078364_47078233_47078424_D	Pchrx_1563	GCGCCAACGAGTCCGGGGGCATCGCCCGCAGCGGCCAAGCTCATGGCCGGCTGAGCGGGAAACCATGGCTGAAGACTACTGGGACGGGCGCCTGCGGCGAACAGGAGGAGAAGGAGGTCG	1
chrX_47092436_47092507_47092413_47092532_S	Pchrx_1564	TGCGTTGGCTGTAGAAGAGAACGGACGGCGATGGCGACGGTCGCAGCAAATCCAGCTGCTGCTGCGGCGGCTGTGGCGGCGGCAGCGGCGGTGACTGAGGATAGAGAGCCACAGCACGAG	2
chrX_47092436_47092507_47092336_47092455_L	Pchrx_1565	TTGGGGGGCTCTGCTTCCGTTTCCGGGACCAGAATCCGGAAGTGGCTGTTGAGGGGCGTCTTCCAATCTCGCACAGCTGCGTTGGCTGTAGAAGAGAACGGACGGCGATGGCGACGGTCG	1
chrX_47092436_47092507_47092488_47092607_R	Pchrx_1566	GCGGCGGCAGCGGCGGTGACTGAGGATAGAGAGCCACAGCACGAGGAGCTGCCAGGCCTGGACAGCCAGTGGCGCCAGATAGAAAACGGCGAGAGTGGGCGAGAACGTCCACTGCGGGCC	1
chrX_47092436_47092507_47092376_47092567_D	Pchrx_1567	AGTGGCTGTTGAGGGGCGTCTTCCAATCTCGCACAGCTGCGTTGGCTGTAGAAGAGAACGTGAGGATAGAGAGCCACAGCACGAGGAGCTGCCAGGCCTGGACAGCCAGTGGCGCCAGAT	1
chrX_47097175_47097264_47097075_47097194_L	Pchrx_1568	GCATTTCATCAAATTTGGTTATTTTTTAAAAAGCATTTATTTGAGGCTGCTCAGTATTTGGGATAGCCTTTTATGTGTCAGAAATGCCACAGCAGAACAGGTGTGTGTGTATGTGTGTGT	6
chrX_47097175_47097264_47097245_47097364_R	Pchrx_1569	ATGTCTGTGAGCTTTTATGTCCAAGTCCTGAAGTCCAAGCTGTCAGAACAATGACAGCTAAAATTCATTTAGCACTTATTATATGTCAAGTATTTTCCAAACTTCAGGATTTCTCACAAA	6
chrX_47097175_47097264_47097115_47097324_D	Pchrx_1570	TTGAGGCTGCTCAGTATTTGGGATAGCCTTTTATGTGTCAGAAATGCCACAGCAGAACAGCCAAGTCCTGAAGTCCAAGCTGTCAGAACAATGACAGCTAAAATTCATTTAGCACTTATT	1
chrX_47272548_47272911_47272671_47272790_S	Pchrx_1571	GCCTAATTGAACATCAGAGGATGCATTCAGGAGAGAAACCCTACGAATGTAGTGAATGTGGGAAAATCTTCAGTATGAAGAAATCCCTTTGTCAACACCGGAGAACTCACACAGGAGAGA	2
chrX_47272548_47272911_47272892_47273011_R	Pchrx_1572	GAATGTGGGAAAGCTTTCTGCCGGAAAGCACACCTCACAGAACATCAGAGAACTCACATAGGCTGGTCCTGGCGTTGTACAATGAAGAAAGCCTCTCACTGAAGACTTCCCTCACCATTG	1
chrX_47272548_47272911_47272488_47272971_D	Pchrx_1573	TCCGAATGAAGATGACTCTCAATAATCATCAAAGAACTCACACAGGTGAAAAGCCCTATCCCGGAAAGCACACCTCACAGAACATCAGAGAACTCACATAGGCTGGTCCTGGCGTTGTAC	1
chrX_47445168_47445367_47445209_47445328_S	Pchrx_1574	GCTATTTCCCCAAGCCCGAGACTGCTCCCTTACAAATTCTGGCTGCTCCCTTTCCCTGTGTCCAATACCGTGTGATCACCTGTCCCTCCCTGGTCCCTCTAATTCTCCCTTGTGACTATT	2
chrX_47445168_47445367_47445068_47445187_L	Pchrx_1575	TGAGTGCCTGGACCCTGACCTCCAACGGGAGATCCTTCCCGGGGCCATTCCCTAAATCGTGGGCTTGTTTCTTGCTCCCTCTGGCTATTCTGTGTCCCTGTGGCTGCTCCCCAACCCTAA	1
chrX_47445168_47445367_47445348_47445467_R	Pchrx_1576	TCCTGAGCCCCCGGGATTGTTTCTTGGTTCCCCAGAATGTTCTCCAAGAACCCAAAGTGCTGTTCCCTAATCCCACTGACCCTTCCTCAGCACATCTGCTTGTTGCTCTGCAGCTCTGAC	1
chrX_47445168_47445367_47445108_47445427_D	Pchrx_1577	GGGGCCATTCCCTAAATCGTGGGCTTGTTTCTTGCTCCCTCTGGCTATTCTGTGTCCCTGTTCTTGGTTCCCCAGAATGTTCTCCAAGAACCCAAAGTGCTGTTCCCTAATCCCACTGAC	1
chrX_47468286_47468321_47468186_47468305_L	Pchrx_1578	GCTCATCCTCAATCAGGTTTATCATGGAAGGGGGATGAGGGGGAGAGACACTTTCAGGGCTACTGGTCACTGACACACATACAATCAGGGTCTTGGACAGACACACACACACACACACAC	2
chrX_47468286_47468321_47468302_47468421_R	Pchrx_1579	ACACACACACACACACACACGGCACAAATGGACCCTGGTGACTTGACTGACATATGCAAGAGACCCCAAGTACAGCTACTTCTTTTTCCTTGCTCTCTCTCTGACACACACACACACACA	2
chrX_47468286_47468321_47468226_47468381_D	Pchrx_1580	GGGAGAGACACTTTCAGGGCTACTGGTCACTGACACACATACAATCAGGGTCTTGGACAGGGCACAAATGGACCCTGGTGACTTGACTGACATATGCAAGAGACCCCAAGTACAGCTACT	1
chrX_47468405_47468438_47468305_47468424_L	Pchrx_1581	CACACACACACACACACGGCACAAATGGACCCTGGTGACTTGACTGACATATGCAAGAGACCCCAAGTACAGCTACTTCTTTTTCCTTGCTCTCTCTCTGACACACACACACACACACAC	2
chrX_47468405_47468438_47468419_47468538_R	Pchrx_1582	ACACACACACACACACACACCATCGCTGACACTATCCCCTCAGAAGTGTTGAGAGAGAATCTCTCTCAGCCCTGCACATTTTTCATCTATAAACTGATGAGTGGGGATGATGAGGGTGTA	2
chrX_47468405_47468438_47468345_47468498_D	Pchrx_1583	TGACTGACATATGCAAGAGACCCCAAGTACAGCTACTTCTTTTTCCTTGCTCTCTCTCTGCATCGCTGACACTATCCCCTCAGAAGTGTTGAGAGAGAATCTCTCTCAGCCCTGCACATT	1
chrX_47509918_47509956_47509818_47509937_L	Pchrx_1584	TCACCTGTGTGTAGCGTGGCGGTGGCGTTGGCAATGTTGGCAGCTCCGGGGGGCGGGGGCTCCATACGCGGCCCCACCGCCCCCCAGGCCTGGGTTCCGAGGCGGCGGTGGAGGTGGTGG	10
chrX_47509918_47509956_47509937_47510056_R	Pchrx_1585	GTGGCGGTGGCGGCGGCAGCACCTAGAAGCCGCCCCTGCGTTTCCCTACAGCTCACGTGGGCCCGAGGAGGAGGAGCCCAATGTCCCGCCGCTCGCTGATTGGCCAAAGCGCTATTAATC	2
chrX_47509918_47509956_47509858_47510016_D	Pchrx_1586	CAGCTCCGGGGGGCGGGGGCTCCATACGCGGCCCCACCGCCCCCCAGGCCTGGGTTCCGAACCTAGAAGCCGCCCCTGCGTTTCCCTACAGCTCACGTGGGCCCGAGGAGGAGGAGCCCA	5
chrX_47519534_47519575_47519434_47519553_L	Pchrx_1587	GAAGTCTTCCCAGATAATTTGTGTTTCATATGTAAAAGCAAGTTTTTTTTTTCAAATGCTCAAAACCCAAGCAAGTTAAGCCCTTCCTTCCTTCCTTCCTTCCTTTCTTTTCTCTCTCTC	12
chrX_47639810_47639887_47639710_47639829_L	Pchrx_1588	GCTATACTCTTATATCCATAAATCTCCTTTCATTTATTCTTAAGCATGTCAATTCATAGGCACAGATGAGGAACTTTTTTGAACTTTGTACTTCATTTAGCATACACACACAAACACACA	6
chrX_47639810_47639887_47639868_47639987_R	Pchrx_1589	AACACATGCACACAAACACAAACCTTTTACTGGAGCCAAAAATATTTAGTTACAGCTCCTACTCTTCAATGTAAAAAGTTCATGCCTGTGCTGAAAATGTTATCTTTAACACTCTTGAGC	6
chrX_47639810_47639887_47639750_47639947_D	Pchrx_1590	TAAGCATGTCAATTCATAGGCACAGATGAGGAACTTTTTTGAACTTTGTACTTCATTTAGAACCTTTTACTGGAGCCAAAAATATTTAGTTACAGCTCCTACTCTTCAATGTAAAAAGTT	3
chrX_47919624_47919665_47919524_47919643_L	Pchrx_1591	GTATCTCCCTTTGAAATAAAAGTTCTCCAGAAATGATCTGCTGGGAAGATTCAAGGCCTTTCACTCTGTCTGAAGGAAGAAGAAAGAGGGAAAATCAAATACACACACACACACACACAC	2
chrX_47919624_47919665_47919646_47919765_R	Pchrx_1592	ACACACACACACACACACACAAAACAGTTGGCAATGAACAGAGGTACTAGGAAGGTGGCTGTTGTAGAATGAATGTTATAAAGGAGGCCTGATAAATTTTAAGGAAGAAAAAAGGTAACG	6
chrX_47919624_47919665_47919564_47919725_D	Pchrx_1593	CTGGGAAGATTCAAGGCCTTTCACTCTGTCTGAAGGAAGAAGAAAGAGGGAAAATCAAATAAAACAGTTGGCAATGAACAGAGGTACTAGGAAGGTGGCTGTTGTAGAATGAATGTTATA	1
chrX_48317042_48317104_48316942_48317061_L	Pchrx_1594	TTTATTTTTCCTCTTTAGCCCGAGGGTAATCCTGACAAACAGCTTCAGCCAGGAGGAGGCAGAGAGGACTGGGCTGGGCAAAGGCTCCACCAGGACCTGGCCTCCTCCTCCTCCTCCTCC	2
chrX_48317042_48317104_48317085_48317204_R	Pchrx_1595	TTCCTCCTCCTCCTCCTCCCATGGGGTTGGGGTTGGGATTAGGGCCATGATCCAAGCTTGGCATCCCTGGGGAGGAGGGAAGTGGGCCAGTCTGCAGCCTCTGCTGTCCCCCGCCTCTGA	2
chrX_48317042_48317104_48316982_48317164_D	Pchrx_1596	AGCTTCAGCCAGGAGGAGGCAGAGAGGACTGGGCTGGGCAAAGGCTCCACCAGGACCTGGATGGGGTTGGGGTTGGGATTAGGGCCATGATCCAAGCTTGGCATCCCTGGGGAGGAGGGA	1
chrX_48325028_48325097_48325004_48325123_S	Pchrx_1597	AGGTAGAGTGTAGTGGTCTGGGGGTGGGTTCTGGGGTGCTGGGTCCGGGATCTGGGGTCTGCATTCAGGGAGCTGGGTCTGGGGTCTGGGGTCCAAGGTCTGTGTTGAGCTCTGGATGTG	2
chrX_48325028_48325097_48324928_48325047_L	Pchrx_1598	AGGGGTCTTGGAGCCAGACTATGAACTGAGACCATGGTAGGAGCTGGGGAACCGGGGACTGAGGGGTGGGGGTTAGAGGTAGAGTGTAGTGGTCTGGGGGTGGGTTCTGGGGTGCTGGGT	1
chrX_48325028_48325097_48325078_48325197_R	Pchrx_1599	GGGTCTGGGGTCTGGGGTCCAAGGTCTGTGTTGAGCTCTGGATGTGGCTCCAGAGTCTGGGGTCCAAAGGGGTGGAGTGGGGACTGGGATCCAGGCTCTGGGTCTCACCTGCAATACCAG	1
chrX_48325028_48325097_48324968_48325157_D	Pchrx_1600	GAGCTGGGGAACCGGGGACTGAGGGGTGGGGGTTAGAGGTAGAGTGTAGTGGTCTGGGGGAAGGTCTGTGTTGAGCTCTGGATGTGGCTCCAGAGTCTGGGGTCCAAAGGGGTGGAGTGG	1
chrX_48337182_48337215_48337082_48337201_L	Pchrx_1601	GGGACATCACCCAGGTAAGAGCATGGCTGAGGGTGTTGGGGTATATCCTGGGTGAAGGCCCTTACCTGGGGTCTATGCAGAGTGGAAGAGAAACAGAGAGGTGATAGAAACAGAGAGAGA	2
chrX_48337182_48337215_48337196_48337315_R	Pchrx_1602	GAGAGAAAGAGAGTGAGAGAGTAACCATGGAGAAACAGTCAGCAGGTCATCATTGCACAGACACAGCAGAAAATGATGATGCTGGGTCCCCAGAGGTGGAGCCCAGTCTTAGAGAGGCAA	2
chrX_48337182_48337215_48337122_48337275_D	Pchrx_1603	GTATATCCTGGGTGAAGGCCCTTACCTGGGGTCTATGCAGAGTGGAAGAGAAACAGAGAGGTAACCATGGAGAAACAGTCAGCAGGTCATCATTGCACAGACACAGCAGAAAATGATGAT	1
chrX_48349702_48349847_48349602_48349721_L	Pchrx_1604	ATGGGCAACAGAAGTTCAAGTGTGAATTCTCATGGAGATGCTAGGGTGTAGCAGGCACATGGGGACCTGTTCCCTGACAGGGGTGTTTGTGAAAAGCAACTGTGCATATGTGTGAGGGTG	2
chrX_48349702_48349847_48349828_48349947_R	Pchrx_1605	TGTGTGTGAGTGCGTAAGTGAAGGGGAGCACATTGGCCCAAGCTGGTAAGTCTAGTATCTATGCATGTATACCCCTGGGCACCGCCCCCCCCGCCCCGTGCAAGTGTGAGTGAACAGGTA	2
chrX_48349702_48349847_48349642_48349907_D	Pchrx_1606	CTAGGGTGTAGCAGGCACATGGGGACCTGTTCCCTGACAGGGGTGTTTGTGAAAAGCAACAAGGGGAGCACATTGGCCCAAGCTGGTAAGTCTAGTATCTATGCATGTATACCCCTGGGC	1
chrX_48369569_48369674_48369469_48369588_L	Pchrx_1607	TTGGGCCCCTCCAATCCCACTACATTCCAGCCTGAAGGCCTTTGCCCTGGCTACGCCCTCTACCCAGGTCATCCTCCCCTTCCTACTAGCCCACCAACCTTCTCTTTCTTGTTCTCCCTC	2
chrX_48369569_48369674_48369655_48369774_R	Pchrx_1608	TCCCTTTCTTTCTCCCTTTCACCCAAAGGGTTGCCATCCTACCTGAAGCATGCAAGCACCGTGGCAGGCGGGTTCTTCAGCCTCTACCACTTCTTCCAGCTGCACATGGTTTGGGTCGTG	2
chrX_48369569_48369674_48369509_48369734_D	Pchrx_1609	TTTGCCCTGGCTACGCCCTCTACCCAGGTCATCCTCCCCTTCCTACTAGCCCACCAACCTACCCAAAGGGTTGCCATCCTACCTGAAGCATGCAAGCACCGTGGCAGGCGGGTTCTTCAG	1
chrX_48378986_48379019_48378886_48379005_L	Pchrx_1610	AACCCTCTTAAGACCCCTCTCAGGGTGCCACTGATGGGGGATGAGGGAAGGCCCTCTCTCTACTCCTTGACCCCCTCCATCCTTGACCCCCAACACCTCAACACACACACACACACACAC	2
chrX_48378986_48379019_48379000_48379119_R	Pchrx_1611	ACACACACACAAAATCACACCATTTTCATGCCTGTCAATCCCCACCCCACCACAAGGCAGGAAGGGGGTGGTGCCTGCTGGGGCCTAGAGGGGGATGCTTGGGGAAACAGAGAAGGGGAG	2
chrX_48378986_48379019_48378926_48379079_D	Pchrx_1612	ATGAGGGAAGGCCCTCTCTCTACTCCTTGACCCCCTCCATCCTTGACCCCCAACACCTCACATTTTCATGCCTGTCAATCCCCACCCCACCACAAGGCAGGAAGGGGGTGGTGCCTGCTG	1
chrX_48490061_48490099_48489961_48490080_L	Pchrx_1613	AGCATCTCCTCCCGCCCTTAAGCTCTGAAAAAAATGCTGCGGAGCCAGAAAGGCTGCAGAAAGCCGGGTGTGACCACTGGCTCTGTAGCCAACCTGTTCCCTGCTGCTGCTGCTGCTGCT	2
chrX_48490061_48490099_48490080_48490199_R	Pchrx_1614	TGCTGCTGCTGCTGCTGCAGTCGTTTGGTTTCCTCTTTGAATCTGAGATGATTCTGAGGTCTACACTGCAAACTCTTGGCATATATCATTTCTAGAATTCCATTCCTACTCGACCTAGGC	2
chrX_48490061_48490099_48490001_48490159_D	Pchrx_1615	GGAGCCAGAAAGGCTGCAGAAAGCCGGGTGTGACCACTGGCTCTGTAGCCAACCTGTTCCTCGTTTGGTTTCCTCTTTGAATCTGAGATGATTCTGAGGTCTACACTGCAAACTCTTGGC	1
chrX_48547168_48547329_48547068_48547187_L	Pchrx_1616	ACCGCCATCTCGAGGAGGGAACCAGCTCCCCCGGCCCCCTATTGTGGGGGGTAACAAGGGTCGTTCTGGTCCACTGCCCCCTGTACCTTTGGGGATTGCCCCACCCCCACCAACACCCCG	2
chrX_48547168_48547329_48547310_48547429_R	Pchrx_1617	CACCACCGCCACCGCCGCCCAGCTCCGGGAATGGACCAGCCCCTCCCCCACTCCCTCCTGCTCTGGTGCCTGCCGGGGGCCTGGCCCCTGGTGGGGGTCGGGGAGCGCTTTTGGATCAAA	10
chrX_48547168_48547329_48547108_48547389_D	Pchrx_1618	ATTGTGGGGGGTAACAAGGGTCGTTCTGGTCCACTGCCCCCTGTACCTTTGGGGATTGCCAGCTCCGGGAATGGACCAGCCCCTCCCCCACTCCCTCCTGCTCTGGTGCCTGCCGGGGGC	1
chrX_48565736_48565811_48565715_48565834_S	Pchrx_1619	ATCCAGGCCTTCTAACAAGTCCCCTGCCTCCTTCCCTACCTTCCTCCCTCCCTCCTTCTCCCCCTCCCTCCCTGCCTCCTTCCCTCCTCTCCTCCCTGGCTGTGACTCCACAGTGGACCC	2
chrX_48565736_48565811_48565636_48565755_L	Pchrx_1620	TCTCCCAACTCAAATCCCAGAGTTGCTCCCAGCCCCAAAGATCCTTGGTCTCATGGTATAAAGGGTAGTGGGACCCTTCATCCAGGCCTTCTAACAAGTCCCCTGCCTCCTTCCCTACCT	1
chrX_48565736_48565811_48565792_48565911_R	Pchrx_1621	CCTTCCCTCCTCTCCTCCCTGGCTGTGACTCCACAGTGGACCCCGTGGACATGGAGAGCACCCGCATGGACTCCAACTTTGGCCTGGCTGGGCTCCCTGGCTCCCCTAAGAAGCGGGTCC	1
chrX_48565736_48565811_48565676_48565871_D	Pchrx_1622	ATCCTTGGTCTCATGGTATAAAGGGTAGTGGGACCCTTCATCCAGGCCTTCTAACAAGTCGGCTGTGACTCCACAGTGGACCCCGTGGACATGGAGAGCACCCGCATGGACTCCAACTTT	1
chrX_48622363_48622442_48622344_48622463_S	Pchrx_1623	AATGGAACTAAACGCAGTGGAATAGAAAATAATAAAATAGCAAAGGGTAGAACAGAATAGAATGGAATCCAATGGAATCGAATCGAACAGAATAGAAACTAGTCAGACTTTGTGCCAAGC	6
chrX_48622363_48622442_48622263_48622382_L	Pchrx_1624	TCCACTCAGGAAAATAGAATGGTACAGGATTTTTTTTAGCTGGAGCTCAGTGAAATCAATTGTTTAAAATGGGCTGGTTTCAATGGAACTAAACGCAGTGGAATAGAAAATAATAAAATA	3
chrX_48622363_48622442_48622303_48622502_D	Pchrx_1625	TGGAGCTCAGTGAAATCAATTGTTTAAAATGGGCTGGTTTCAATGGAACTAAACGCAGTGTAGTCAGACTTTGTGCCAAGCACTGTCCCTAGTTGTTGCAGTAGATATTTATTTATTGAA	3
chrX_48644908_48644959_48644808_48644927_L	Pchrx_1626	GGGTGGAAGAGGGCCTCCAGTGCCCAAGAGGTGCCCCACAAGCATGGGACCCGCCCCCTCCCCTGGACTGCCCCACCCACTGGGGCACCAGCCACTCCCTGGGGAGGAGGGAGGAGGGAG	10
chrX_48644908_48644959_48644940_48645059_R	Pchrx_1627	GAGGGAGGGAGGAAGGGAGCCTCAAAGGCCAAGGCCAGCCAGGACACCCCCTGGGATCACACTGAGCTTGCCACATCCCCAAGGCGGCCGAACCCTCCGCAACCACCAGCCCAGGTCAGT	2
chrX_48644908_48644959_48644848_48645019_D	Pchrx_1628	AGCATGGGACCCGCCCCCTCCCCTGGACTGCCCCACCCACTGGGGCACCAGCCACTCCCTCTCAAAGGCCAAGGCCAGCCAGGACACCCCCTGGGATCACACTGAGCTTGCCACATCCCC	1
chrX_48672569_48672756_48672604_48672723_S	Pchrx_1629	GATAAATAAAGATAAGAATGAAAAAATGGTAAGATGATTAAATTGGTGACTGAATGTAAGGGTAAATTAATGGAAGAATGGATTCATGGATTAAATAATTAATGGGGAAATTAATGAATG	6
chrX_48672569_48672756_48672469_48672588_L	Pchrx_1630	AGAGTCAGGAGCCCCCATGATCTGAGATAGACCCTAGAGCTGAGCCTGAAATTGGGTGGGCACTGAGGGGGCAGCGATGTTTGCTGAGGGAGAGGTTCTGGTGAGAGACTAAATGAATGA	1
chrX_48672569_48672756_48672737_48672856_R	Pchrx_1631	GTGGTTGAATGGGGAAATGAGTGGTAGAGGAAACTGGCAACTGTTGGGTTGGGGGTGTCTATGGGGATTGACTTCTCCAACTCTCTTACCTCTTTTTCTTCTGCCCCCAGTGTCCTCTAT	1
chrX_48672569_48672756_48672509_48672816_D	Pchrx_1632	TGAGCCTGAAATTGGGTGGGCACTGAGGGGGCAGCGATGTTTGCTGAGGGAGAGGTTCTGGTGGTAGAGGAAACTGGCAACTGTTGGGTTGGGGGTGTCTATGGGGATTGACTTCTCCAA	1
chrX_48678403_48678450_48678368_48678487_S	Pchrx_1633	CTCCAGGTTCTGTGTCTCCATCTCTCTGACTTGCATCTCCATGTCTTCATTTGTCCTTTTCTCCATGTCTCTGGGTCGCCATCACTTACTGCCTACCAAAAGCCCCTACCCTCATGCTTA	2
chrX_48678403_48678450_48678431_48678550_R	Pchrx_1634	CATGTCTCTGGGTCGCCATCACTTACTGCCTACCAAAAGCCCCTACCCTCATGCTTATACATCTCTTCTCTCCCTGCCTCAGTTTAACCCAGAACTGGTGCTGGTCTCAGCTGGCTTTGA	1
chrX_48678403_48678450_48678343_48678510_D	Pchrx_1635	AGTCTCTGCTTTTGTGTCTCCTAGTCTCCAGGTTCTGTGTCTCCATCTCTCTGACTTGCAACTTACTGCCTACCAAAAGCCCCTACCCTCATGCTTATACATCTCTTCTCTCCCTGCCTC	1
chrX_48681524_48681859_48681424_48681543_L	Pchrx_1636	AGAAGGTTCTGGAAGCAGGCATGGGGAAAGTCACCTCGGCATCATTTGGGGAAGAGTCCACTCCAGGCCAGACTAACTCAGAGACAGCTGTGGTGGCCCTCACTCAGGACCAGCCCTCAG	2
chrX_48681524_48681859_48681840_48681959_R	Pchrx_1637	GAGGCTCCAGGGGGCACCGAGCTGATCCAAACTCCTCTAGCCTCGAGCACAGACCACCAGACCCCCCCAACCTCACCTGTGCAGGGAACTACACCCCAGATATCTCCCAGTACACTGATT	2
chrX_48681524_48681859_48681464_48681919_D	Pchrx_1638	ATCATTTGGGGAAGAGTCCACTCCAGGCCAGACTAACTCAGAGACAGCTGTGGTGGCCCTGCTGATCCAAACTCCTCTAGCCTCGAGCACAGACCACCAGACCCCCCCAACCTCACCTGT	1
chrX_48690380_48690487_48690375_48690494_S	Pchrx_1639	AGCGCCGCGGCGGGGACGGGCGCGGGGACAAGCTGGGCTGCGAGGGCGGCAGGGTCAAGGCGGGCGCGGAGCAGAGCGCGAGCGAGCTGCGCTGCAGGCGCGTCGGGGTCGTCGTCCAGG	10
chrX_48690380_48690487_48690280_48690399_L	Pchrx_1640	TCAACAGCTCGGGGTCCACGTCGGGTGTCTCGTCGCCTGCCTCCTCAGCATCCGGGCCCGCGGGGCCGTCGTCGTAGACCGGGGGCCGGGGTCGGAGCGCCGCGGCGGGGACGGGCGCGG	5
chrX_48690380_48690487_48690468_48690587_R	Pchrx_1641	GCAGGCGCGTCGGGGTCGTCGTCCAGGCCCAGAGCCGGATCAGAGTTGCGGGGGGCGCCCCAGACGCGCAGCAGCTGCGCCAGGACGCGCGCCTGCTGATCCTCAGCCTCCTGCGCCTCG	5
chrX_48690380_48690487_48690320_48690547_D	Pchrx_1642	CTCCTCAGCATCCGGGCCCGCGGGGCCGTCGTCGTAGACCGGGGGCCGGGGTCGGAGCGCGTCCAGGCCCAGAGCCGGATCAGAGTTGCGGGGGGCGCCCCAGACGCGCAGCAGCTGCGC	5
chrX_48690563_48690667_48690556_48690675_S	Pchrx_1643	GCGCCTGCTGATCCTCAGCCTCCTGCGCCTCGGCCCGCGCCCGCTCCTGACGTTCGGCCTCCAGCAGATGCGCCAGCGCCCGCGCCAGCTCCTGCACCGCCCCCGCCGCCTCACCTCGGG	10
chrX_48690563_48690667_48690463_48690582_L	Pchrx_1644	GCGCTGCAGGCGCGTCGGGGTCGTCGTCCAGGCCCAGAGCCGGATCAGAGTTGCGGGGGGCGCCCCAGACGCGCAGCAGCTGCGCCAGGACGCGCGCCTGCTGATCCTCAGCCTCCTGCG	5
chrX_48690563_48690667_48690648_48690767_R	Pchrx_1645	TGCACCGCCCCCGCCGCCTCACCTCGGGGCACTGACCGCCGGAAGCGGCGAGGAGCGCCAGTCTCAGCCAAGGGCGGAGACGCTGCGCTTAGGCCGCGGGGCTCCTGCGGGAAAATGAGG	5
chrX_48690563_48690667_48690503_48690727_D	Pchrx_1646	CGGATCAGAGTTGCGGGGGGCGCCCCAGACGCGCAGCAGCTGCGCCAGGACGCGCGCCTGACCTCGGGGCACTGACCGCCGGAAGCGGCGAGGAGCGCCAGTCTCAGCCAAGGGCGGAGA	5
chrX_48775569_48775698_48775469_48775588_L	Pchrx_1647	CACCTACCTCCAAAAGTCCCACAAATCTCACATCTAGGTCCCTGCTTTCCCACACATACACAGCCTGGACCCCGGGGTCAAGGAACTCCGGAATCTGAAGCCCCCTGCCCCCCCCCCCCG	2
chrX_48775569_48775698_48775679_48775798_R	Pchrx_1648	CGGACACACACACACACACACCTGGTCCTCTACACACTCTGCAGGCTCACTCCTCGGTCAACCAGCATTCCAGGGCCAGGACCCCCGCCCCCGCCACACGCACCTGACCCTCCCAAGACC	2
chrX_48775569_48775698_48775509_48775758_D	Pchrx_1649	CCTGCTTTCCCACACATACACAGCCTGGACCCCGGGGTCAAGGAACTCCGGAATCTGAAGCCTGGTCCTCTACACACTCTGCAGGCTCACTCCTCGGTCAACCAGCATTCCAGGGCCAGG	1
chrX_48814316_48814525_48814362_48814481_S	Pchrx_1650	CCCGGGAGCTTGACGTCGCCGCTTGCTGTGCCCAGGCCCGGAGCAGCAGCCGCCCACGCCTACGGCACCACCCACACCCACCACCACGCCCGCGGCACCCACACCCGCCGCCGCTGCGCC	10
chrX_48814316_48814525_48814216_48814335_L	Pchrx_1651	ACCCCTCACCCCACAGCTCTTACCTGCTCGACAGTGGCAGGGTCCATAGCCTCGATGCGTGCTGCAGCCGCCTCATACTCGTCCTCACTGTTGTAGCCTGCGCCGACCTCCTCACGCTCG	1
chrX_48814316_48814525_48814506_48814625_R	Pchrx_1652	GGGACCACCTGGGCCCCCGCAAGGAGGTGGAGAAGCCTGTTGTGGCCGGGGACCCGCCACTGCACCAGGCGGCACGGCCAGCGCCCAGCGATGAAGAGCGCCCGGCGGTCCTGGTAGCGG	5
chrX_48814316_48814525_48814256_48814585_D	Pchrx_1653	GGTCCATAGCCTCGATGCGTGCTGCAGCCGCCTCATACTCGTCCTCACTGTTGTAGCCTGAAGGAGGTGGAGAAGCCTGTTGTGGCCGGGGACCCGCCACTGCACCAGGCGGCACGGCCA	1
chrX_48814663_48814737_48814641_48814760_S	Pchrx_1654	CGAAGCTCGCGGACGGGCCCCCACGACGCCGGAGTCACGGTCGCGATCGCCGCCGCCCACGCCCGTGCCGCCGCCGCCCACGCCCACACCTCCGCCGCGCCGCGGCGCCGGGGGCATCGG	10
chrX_48814663_48814737_48814563_48814682_L	Pchrx_1655	CACTGCACCAGGCGGCACGGCCAGCGCCCAGCGATGAAGAGCGCCCGGCGGTCCTGGTAGCGGGCCTTGAGGCGGTGGCGAAGCTCGCGGACGGGCCCCCACGACGCCGGAGTCACGGTC	10
chrX_48814978_48815022_48814878_48814997_L	Pchrx_1656	CCGGGAGAGAACCCGGATGAGGGGGCTAGTGTAGTGCGCGAGGCACGACGGGAACGGCGAGACCCGGATAAAGGGATCGCGGCACCGGTTCGAGAACCCTCGGCGGCGGAGGCGGCGGCG	10
chrX_48814978_48815022_48815003_48815122_R	Pchrx_1657	GGCGGCGGCGGTGGCGGCGCGCGGGTCACGCCGAGAGGAGAACCCGGATGTAAAGTCCAAGATGAAGGCAGTGCGGCGAGTTTGTCTTAGCCTTCTCTCCAAGTCCAGCAAGTTTATTGC	2
chrX_48814978_48815022_48814918_48815082_D	Pchrx_1658	AGGCACGACGGGAACGGCGAGACCCGGATAAAGGGATCGCGGCACCGGTTCGAGAACCCTGCGGGTCACGCCGAGAGGAGAACCCGGATGTAAAGTCCAAGATGAAGGCAGTGCGGCGAG	1
chrX_48815903_48815928_48815803_48815922_L	Pchrx_1659	GTTGTTTGGGAAACAGACACGCCTTCTCTGGCACCACAGCACTCTCGGCCTCGCGTTGACCTCCCCGCCCCTATGGCTAGTGCGCAGGCGCGGCCCAGCCTTTTTTTTTTTTTTTTTTTT	4
chrX_48827910_48827954_48827873_48827992_S	Pchrx_1660	CACACCCCGAGGGGCTGGCGGTGTGTACTGGGCAGTGGCAGTAGCAGCAGCGGCAGCAGGAGGAAGAGAAGCAACCACAGCCAGGCATAGGAGAGAAGGTGGCATAGGCAGGGGGAGGGT	2
chrX_48827910_48827954_48827810_48827929_L	Pchrx_1661	GAAGCTGGCAGGAGACGCCGGGAGAAGGCTGGGTCCCACCGTTGGGGGCAGGTCTGGGGAAACCACACCCCGAGGGGCTGGCGGTGTGTACTGGGCAGTGGCAGTAGCAGCAGCGGCAGC	1
chrX_48827910_48827954_48827935_48828054_R	Pchrx_1662	GAAGAGAAGCAACCACAGCCAGGCATAGGAGAGAAGGTGGCATAGGCAGGGGGAGGGTGCGGGGTCCCTGGAAGGAGGCCTGGGAAGGGCAAGGTCCAGTGGGACCCCTGGGGACTATCC	1
chrX_48827910_48827954_48827850_48828014_D	Pchrx_1663	GTTGGGGGCAGGTCTGGGGAAACCACACCCCGAGGGGCTGGCGGTGTGTACTGGGCAGTGAGGCATAGGAGAGAAGGTGGCATAGGCAGGGGGAGGGTGCGGGGTCCCTGGAAGGAGGCC	1
chrX_48829346_48829421_48829325_48829444_S	Pchrx_1664	TCCACCCATTCTCCCACCCACACAATCAATTCCTCTATCCATCCCTCCACCCACCCGTCCACTTAGTCGTTAATCTACCCACCCACTCATTCATCCATTTGTAAGTTCACCCCATTTGGC	2
chrX_48829346_48829421_48829402_48829521_R	Pchrx_1665	CCCACCCACTCATTCATCCATTTGTAAGTTCACCCCATTTGGCTGTTTGCCAATCTATCTATCTGTATGTATCCATCCTCTGCCCATCTCTTCCCACCCGGAACACATGCAGGGTGACAT	1
chrX_48829346_48829421_48829286_48829481_D	Pchrx_1666	TGATTTGTCCATTTCTACATCCATTCCTCCACCTACCCATCCACCCATTCTCCCACCCACTTTGTAAGTTCACCCCATTTGGCTGTTTGCCAATCTATCTATCTGTATGTATCCATCCTC	1
chrX_48844369_48844422_48844269_48844388_L	Pchrx_1667	GCATCTGCACTCTGGATGGATACCTGGCCCCACGTCCACAGCAGGTGAGAGTGGGTCCAGAACAGGGGGACAGGACCTACCCACGACCAAGAAAGAAAGGACACACACACACACACACAC	2
chrX_48844369_48844422_48844403_48844522_R	Pchrx_1668	ACACACACACACACACACACGAAGGCCTGGGGGAAGCAGGATCCCTGGGACCTTGCCTGACTATGTAGTACCCACTCAGGCTGCCCCCATCCTGAACCCCAGCTCCCTGAGCCCACGCAG	2
chrX_48844369_48844422_48844309_48844482_D	Pchrx_1669	GCAGGTGAGAGTGGGTCCAGAACAGGGGGACAGGACCTACCCACGACCAAGAAAGAAAGGGAAGGCCTGGGGGAAGCAGGATCCCTGGGACCTTGCCTGACTATGTAGTACCCACTCAGG	1
chrX_48915372_48915422_48915272_48915391_L	Pchrx_1670	TGCAGGGGTCTGGGTAGGGCTTGGGCCCTGGGTCACAGAGCAGATGGTCCTGAATGGAGCACAGGATGTGTGCTGTGTGCCGGGACTGGCCCAGAGCTCAGGTGGTAGTGGTGATGGTGG	2
chrX_48915372_48915422_48915403_48915522_R	Pchrx_1671	GTGGTGGTGGTGGGCGGGGTGAGGGGAGGCAGGGACAGTACGTCGTAAGGACTCAAAGCTCTCATTTCCTTCTCTGGCATGAAGCCTGACTCTCTGAAGAAGAGAGACCCAGCATGGATG	2
chrX_48915372_48915422_48915312_48915482_D	Pchrx_1672	CAGATGGTCCTGAATGGAGCACAGGATGTGTGCTGTGTGCCGGGACTGGCCCAGAGCTCAGAGGGGAGGCAGGGACAGTACGTCGTAAGGACTCAAAGCTCTCATTTCCTTCTCTGGCAT	1
chrX_49065731_49065790_49065702_49065821_S	Pchrx_1673	GAGTGAAAACTTGTCCCCACTTTGTTAGTTTCCAAGTCCTTTTCATCTTCCTCCTCCACTCCCTCCTGCCCCTCTTCTTCCTCCTCCTCTGTGTCACAGGTGAGGGCCTGCCGCATCTCA	2
chrX_49065731_49065790_49065631_49065750_L	Pchrx_1674	GCTTCTTCCCAGAAGCAGTGTCAAAATCACTCAGGGGATTGACGAAGTATTTTACAATCAAGTTCCTGGGAGAGTGAAAACTTGTCCCCACTTTGTTAGTTTCCAAGTCCTTTTCATCTT	1
chrX_49065731_49065790_49065771_49065890_R	Pchrx_1675	CCCTCTTCTTCCTCCTCCTCTGTGTCACAGGTGAGGGCCTGCCGCATCTCAGGACCCAAGTCCTGCAGGCTCCGCAGACCAGCCTGTGGGGGTGGAGAAATAGGTAAGCAGGCAGCTCAG	1
chrX_49065731_49065790_49065671_49065850_D	Pchrx_1676	GACGAAGTATTTTACAATCAAGTTCCTGGGAGAGTGAAAACTTGTCCCCACTTTGTTAGTTGTGTCACAGGTGAGGGCCTGCCGCATCTCAGGACCCAAGTCCTGCAGGCTCCGCAGACC	1
chrX_49071858_49071926_49071758_49071877_L	Pchrx_1677	AAGGGTTGGTGACCATCCATAGGGGGTCAGGGGTCAGAGGTCACCTGGTTCTTGTCCAGCTCACAGTTTTGGTACTCCTGCTCGCCCTGGGCACGGAAAGTGATGATGACGAAGCCCACG	2
chrX_49071858_49071926_49071907_49072026_R	Pchrx_1678	GATGATGTAGACAATGAAGAACACTGAGATCTCCACACGGTAATTATAGATGGGGCCATGGTCCTCTGCATATGCATCGATGGCCTTGTATAGCAGTCTGTGGGAGCCAGAGGGGGGGTA	2
chrX_49071858_49071926_49071798_49071986_D	Pchrx_1679	TCACCTGGTTCTTGTCCAGCTCACAGTTTTGGTACTCCTGCTCGCCCTGGGCACGGAAAGACACTGAGATCTCCACACGGTAATTATAGATGGGGCCATGGTCCTCTGCATATGCATCGA	1
chrX_49076195_49076245_49076095_49076214_L	Pchrx_1680	GTTGGTTTGGCTGAGGCAGAAGAAGGCGCTGCCCTCAGGGATGGGTACCACCTTCTCCTTGGGTACAACTTCCTGCAGGAGTTCCACACCCCCTGCACCCTCTTCCTCTTCTTCCTCTTC	4
chrX_49092271_49092344_49092171_49092290_L	Pchrx_1681	CCCGAAGCCCACATCCGGGACTCTAAAGCCCAGGACCCCGTTTCCCGGGAACCTTAAAACCCGGGATCCTGACATTCAGGGCTCCAACTCCAGGATCCTAAGACCCTCACCCCCTTACAC	2
chrX_49092271_49092344_49092325_49092444_R	Pchrx_1682	ACACACACGCACACACACACCGCCCTCCCTGACACCGACATCAGAGGCCTCCCAAATCCTTTAACCATGATATTTGGTACACCCAAAGCTCTGGGACCCAGACACCTTGAGACGTTACAA	2
chrX_49092271_49092344_49092211_49092404_D	Pchrx_1683	TTTCCCGGGAACCTTAAAACCCGGGATCCTGACATTCAGGGCTCCAACTCCAGGATCCTACGCCCTCCCTGACACCGACATCAGAGGCCTCCCAAATCCTTTAACCATGATATTTGGTAC	1
chrX_49115134_49115165_49115034_49115153_L	Pchrx_1684	AGATACTCGACCACCTGAGCCACGTGGACACTCCTCTGGTCAAAGCAGGCATTGGCTGGGACATGTCCCGAGGGGCCCCATAGTTGCACCCCAGCTCTAGACACACACACACACACACAC	2
chrX_49115134_49115165_49115146_49115265_R	Pchrx_1685	ACACACACACACACACACACCAAGAACACAGGTACATGTACATACCCACACATGCCCCACGTGCAGAGGTCCAGCACCTGGCTTGCCTGCCCACGCTAGCACAGCCCTGGTGTGGATGTG	2
chrX_49115134_49115165_49115074_49115225_D	Pchrx_1686	CAAAGCAGGCATTGGCTGGGACATGTCCCGAGGGGCCCCATAGTTGCACCCCAGCTCTAGCAAGAACACAGGTACATGTACATACCCACACATGCCCCACGTGCAGAGGTCCAGCACCTG	1
chrX_49126265_49126330_49126239_49126358_S	Pchrx_1687	TCCGCGCTGGCCTTCCCATTGGCTGCCCGCCCCTTCAGGCCCTGCCCCCGCCGGTCCCGCCGCCGGTGCCGTCGGTGCCGCCGCCGCCGCCGATATGGCGCGTACGGCCCCTGTGGAGCC	10
chrX_49126265_49126330_49126165_49126284_L	Pchrx_1688	GTGCATGGCTGCCCATTGGCCCTCTGCAATACTTGTCTTCATCTCACCGCCTATGCCCCCGTGAGCCGTACCCCTCCGCGCTGGCCTTCCCATTGGCTGCCCGCCCCTTCAGGCCCTGCC	1
chrX_49126265_49126330_49126311_49126430_R	Pchrx_1689	CGGTGCCGCCGCCGCCGCCGATATGGCGCGTACGGCCCCTGTGGAGCCCCCGCTGCGGCATTCCGCGCCCCCCTCGCCGGCCGCGGGTGAGCCCCGCACCTCGGTCGAGGCGGCGGTGGC	5
chrX_49126265_49126330_49126205_49126390_D	Pchrx_1690	ATCTCACCGCCTATGCCCCCGTGAGCCGTACCCCTCCGCGCTGGCCTTCCCATTGGCTGCATATGGCGCGTACGGCCCCTGTGGAGCCCCCGCTGCGGCATTCCGCGCCCCCCTCGCCGG	5
chrX_49126549_49126620_49126526_49126645_S	Pchrx_1691	TGGCGGCGGCGGCCGGGCAAGATGGCGGCGGCGGCGGCGGGGCCGACGAGGACGACGATGGCGAGGATGGGGATGAAGGGGAGGAGGAAGAGGAGGCTTGCCCCGAGCCCTCACCGCTGT	10
chrX_49126549_49126620_49126601_49126720_R	Pchrx_1692	AAGGGGAGGAGGAAGAGGAGGCTTGCCCCGAGCCCTCACCGCTGTGCCCCGTCCCCGCTGGCGGGGGGTTTTACCTGGTCCCCACATTTTCGCTGCCGCCCGCGCCGGGCCGTCTGGAGC	5
chrX_49126549_49126620_49126489_49126680_D	Pchrx_1693	CGCTACCGGCCGTGGGGCGGGCCCGGGGCGGGCAAGATGGCGGCGGCGGCCGGGCAAGATGCTTGCCCCGAGCCCTCACCGCTGTGCCCCGTCCCCGCTGGCGGGGGGTTTTACCTGGTC	5
chrX_49127226_49127267_49127188_49127307_S	Pchrx_1694	CGGATCGCACCCGCTCCCACACCCACTGATGCCGAAGGGCTGCCCCAGCAGCAGCAGCTGCCGCAGCTGGAGCCACAGCCCGAGTGCCAGGGTCCCGTGGAGGCTGAGGCCAGGCAGCTG	10
chrX_49127226_49127267_49127126_49127245_L	Pchrx_1695	ATGAGACCCCTGAGGGCACTTTCTGGGCCAACAACCACGGCCGCAACTACACAGTCCTGCTCCGGATCGCACCCGCTCCCACACCCACTGATGCCGAAGGGCTGCCCCAGCAGCAGCAGC	1
chrX_49127226_49127267_49127248_49127367_R	Pchrx_1696	CCGCAGCTGGAGCCACAGCCCGAGTGCCAGGGTCCCGTGGAGGCTGAGGCCAGGCAGCTGAAGAGCTGCATGAAGCCGGTGAGGCGCAGGTAATGTCAGCCAGCGCCACCTCCGCCAACG	1
chrX_49127226_49127267_49127166_49127327_D	Pchrx_1697	CCGCAACTACACAGTCCTGCTCCGGATCGCACCCGCTCCCACACCCACTGATGCCGAAGGCGAGTGCCAGGGTCCCGTGGAGGCTGAGGCCAGGCAGCTGAAGAGCTGCATGAAGCCGGT	1
chrX_49628561_49628617_49628530_49628649_S	Pchrx_1698	TTTTCAATTAATCTAAGTCACTTTAAATGTGCGACAATTACTAAAACTACTACTCCCAGTACTAGTACTACCACTACTACTATTAATAGGACCTTACAAATATCAGTTTTTGTGTTATCA	6
chrX_49628561_49628617_49628461_49628580_L	Pchrx_1699	ATGGGTATGACATTATTTCAATGGGTATAACATTATTTAATATGAGTCTCTAATCACTTATAATCCACTTTTTCAATTAATCTAAGTCACTTTAAATGTGCGACAATTACTAAAACTACT	3
chrX_49628561_49628617_49628598_49628717_R	Pchrx_1700	TACCACTACTACTATTAATAGGACCTTACAAATATCAGTTTTTGTGTTATCAGAGAAATATGAGGGTATTGTTAAATTTGAATCGGATGAATTACCTTTTGGTGTAATTGGTTCTAATAT	3
chrX_49628561_49628617_49628501_49628677_D	Pchrx_1701	TATGAGTCTCTAATCACTTATAATCCACTTTTTCAATTAATCTAAGTCACTTTAAATGTGGGACCTTACAAATATCAGTTTTTGTGTTATCAGAGAAATATGAGGGTATTGTTAAATTTG	3
chrX_49644077_49644382_49643977_49644096_L	Pchrx_1702	CCAGCTGCCACAGCCACCGCGCTCCCTCAGGCCGGGCGGGGGACACCCCAGGTCTGCGTGGCCCCCGCGCCGCCACGCCCAGTGGCCGCCCGAGCCCTGCGAGCAGGGGGAGGAGCCGCC	10
chrX_49644077_49644382_49644363_49644482_R	Pchrx_1703	AGCAGGAGCTGGAGGATGAGAACCCAGCGCGGAGCGGCGGTGGCGGCAACAGCGACGAGGTTCCTCCCCCCACCCTTCCCTCCGATCCACCGCGGCCCCCCGATCCCTCTCCGCGTCGCA	10
chrX_49644077_49644382_49644017_49644442_D	Pchrx_1704	GGACACCCCAGGTCTGCGTGGCCCCCGCGCCGCCACGCCCAGTGGCCGCCCGAGCCCTGCAACCCAGCGCGGAGCGGCGGTGGCGGCAACAGCGACGAGGTTCCTCCCCCCACCCTTCCC	5
chrX_49644461_49644592_49644361_49644480_L	Pchrx_1705	GAAGCAGGAGCTGGAGGATGAGAACCCAGCGCGGAGCGGCGGTGGCGGCAACAGCGACGAGGTTCCTCCCCCCACCCTTCCCTCCGATCCACCGCGGCCCCCCGATCCCTCTCCGCGTCG	10
chrX_49644461_49644592_49644573_49644692_R	Pchrx_1706	GGCCCCGGCGCGGCCCTGGGGGCGGATGCCTGGATGTGGATTTTGCCGTGGGGCCACCAGGCTGTTCTCACGTGAACAGCTTTAAGGTGGGAGAGAACTGGAGGCAGGAACTGCGGGTTA	2
chrX_49644461_49644592_49644401_49644652_D	Pchrx_1707	GGTGGCGGCAACAGCGACGAGGTTCCTCCCCCCACCCTTCCCTCCGATCCACCGCGGCCCGGCGGATGCCTGGATGTGGATTTTGCCGTGGGGCCACCAGGCTGTTCTCACGTGAACAGC	1
chrX_49646948_49646978_49646848_49646967_L	Pchrx_1708	AAGGGGAGCCGTCGCTCCAAAAGTAGAGAAGACAAGAAATGCTGTAAGATAAGCAACCAACGCAGACAGGCCTCAGCTAAGAGTATAGTGTGTGTGTGTTAAAAAAAAAAAAAAAAAAAA	12
chrX_49777773_49777812_49777673_49777792_L	Pchrx_1709	TACTTTATTAGGGAATAGACTTGGCACTGCTTCTCCAGGCGTGCACCTGACACTTTAATCTCAATCTGTCTCTCTCTCAATCAATCAATCAATCTCTCTCCTCTCTCTCTCTTTCTCTCT	2
chrX_49777773_49777812_49777793_49777912_R	Pchrx_1710	TTCTGTCTTTCTTTCTCTCTCCTCCCCCACCCCCCTCCCATGTGCAGAAGAATGAACTGCTCCTTCTCCCATACCCATTGCATATCGGAGTTGTGAATTCTCAAAACACCTCCTGTGTGC	2
chrX_49777773_49777812_49777713_49777872_D	Pchrx_1711	GTGCACCTGACACTTTAATCTCAATCTGTCTCTCTCTCAATCAATCAATCAATCTCTCTCCCTCCCCCACCCCCCTCCCATGTGCAGAAGAATGAACTGCTCCTTCTCCCATACCCATTG	1
chrX_49821981_49822370_49822117_49822236_S	Pchrx_1712	ATAGATACTATCCAGGACTCTCCTGGATAGATACTATCCAGGACTCTCCTGGATAGATACTATCCAGGACTCTCCTGGATAGATACTATCCAGGACTCTCCTGGATAGATACTATCCAGG	2
chrX_49821981_49822370_49822351_49822470_R	Pchrx_1713	ATAGTTTCTTAGATGGGAGGGCTACTCCAACTACATTTGCTTCTTGGCCACTGGACTTAATTGAGTGGGAAAACAAAATAGAAGCAAAATGAAGGCACAAGTTGCTAGATAGAAAGTTCC	1
chrX_49821981_49822370_49821921_49822430_D	Pchrx_1714	TAGCTGCCCTGAATAAGTGTCCCAGGGGTCAAACTAAGAGTACACTAAAGCATAATGTGGGCTACTCCAACTACATTTGCTTCTTGGCCACTGGACTTAATTGAGTGGGAAAACAAAATA	1
chrX_49933878_49933915_49933778_49933897_L	Pchrx_1715	AAAATCAAGTATAAAACGATGGGGAAATACTTAAATTAATTTATTCCAAGTGTATATGAGCAACAGAAAGTCTTTTGTCACCTCCTACACACTTCCTAACCACACACACACACACACACA	6
chrX_49933878_49933915_49933896_49934015_R	Pchrx_1716	CACACACACACACACACACACTGTCCTTCCAACTCACCCATGGCAACAGCATATATAGTGGGTGCTTAAGAAATATTTGTTACATTGGTGAATATATTTTATATCTAAGAATGGATATAG	6
chrX_49933878_49933915_49933818_49933975_D	Pchrx_1717	TTATTCCAAGTGTATATGAGCAACAGAAAGTCTTTTGTCACCTCCTACACACTTCCTAACCTGTCCTTCCAACTCACCCATGGCAACAGCATATATAGTGGGTGCTTAAGAAATATTTGT	1
chrX_50052363_50052578_50052412_50052531_S	Pchrx_1718	ATGAAGCCATTGTCCATTAAAGAAAAGCCATCTACTGAGAAGGAGTCCTTTTCCCAGGAACCATCTGCATTGCAAAAGAAGCACACCACTCAGGAGGAGGTTTCCATCTTAAAGGAGCCC	2
chrX_50052363_50052578_50052263_50052382_L	Pchrx_1719	AGTCGTTAGCCTTTAAGAAGAAGCCTAGCACTGAGGAGGCAATCATGATGCCAGTAATATTGAAGGAGCAGTGCATGACTGAGGGGAAGAGGTCCCGTCTGAAGCCATTAGTATTGCAGG	1
chrX_50052363_50052578_50052559_50052678_R	Pchrx_1720	GAGTCACCTTTTGATGAGGCTTTGGCTTTTACAAAGAAGTGTACCATTGAGGAGGCACCCCCCACCAAGAAGCCTTTAATTTTAAAGAGGAAGCATGCCACTCAGGGGACAATGTCCCAC	1
chrX_50052363_50052578_50052303_50052638_D	Pchrx_1721	AATCATGATGCCAGTAATATTGAAGGAGCAGTGCATGACTGAGGGGAAGAGGTCCCGTCTTTTGGCTTTTACAAAGAAGTGTACCATTGAGGAGGCACCCCCCACCAAGAAGCCTTTAAT	1
chrX_50053751_50053894_50053764_50053883_S	Pchrx_1722	GCCCAGCATTGAGCAGGAGGCCCTCTTTAAGCGACACTCAGCTTTGTGGGAGAAGCCCAGCACTGAGAAGGAGACCATCTTCAAGGAGTCTTTGGACTTGCAAGAGAAGCCCAGCATTAA	4
chrX_50088051_50088110_50088022_50088141_S	Pchrx_1723	TCCTCCCCAAACACATACTGGCTCTTACCCCCTCCCTCCCTCCCTGCCTCACTCTCTCCCTCCTTAACTTGCTCCCTTCCTCCCCTCCTTCTTTCCCTGTCACCTGCCCTTCAGTGATTG	2
chrX_50088051_50088110_50087951_50088070_L	Pchrx_1724	AGGATTTCAAAGAACTTTAGAACTGTGGGTTTGTTTCTGTGTTGGCTCCCTCCCCAGCTCCTGCCTTCCTCTCCTCCCCAAACACATACTGGCTCTTACCCCCTCCCTCCCTCCCTGCCT	1
chrX_50088051_50088110_50088091_50088210_R	Pchrx_1725	TGCTCCCTTCCTCCCCTCCTTCTTTCCCTGTCACCTGCCCTTCAGTGATTGTTTTCCCTCACTCACCACCCCACTCTCCTTTGTTGCCCCTCACTCACCTGCTCACTTGAGCCCTCCCTC	1
chrX_50088051_50088110_50087991_50088170_D	Pchrx_1726	GTTGGCTCCCTCCCCAGCTCCTGCCTTCCTCTCCTCCCCAAACACATACTGGCTCTTACCTCTTTCCCTGTCACCTGCCCTTCAGTGATTGTTTTCCCTCACTCACCACCCCACTCTCCT	1
chrX_50142229_50142266_50142129_50142248_L	Pchrx_1727	TGAGTATACTTGCCTGCAGAAACCTGTATGAATGGCTCATTCCATGTACTAAGGTCTAGCTATATCTGTGTTAGGGTTGGAAAAATAACCGGAAGGATCTAGAGTGGCTGTGTGTGTGTG	2
chrX_50142229_50142266_50142247_50142366_R	Pchrx_1728	TGTGTGTGTGTGTACGCGTGCACATATATATGAGCACGCACATACACATGTGGTATGTCTAGTTCTAAAACTATGTTGTAACGGCTACAGGAATCTTTGCCCCCTTCTGTTCTCTAAGGA	2
chrX_50142229_50142266_50142169_50142326_D	Pchrx_1729	TCCATGTACTAAGGTCTAGCTATATCTGTGTTAGGGTTGGAAAAATAACCGGAAGGATCTCACATATATATGAGCACGCACATACACATGTGGTATGTCTAGTTCTAAAACTATGTTGTA	3
chrX_50178705_50178796_50178605_50178724_L	Pchrx_1730	GCTAGACCAGTTGGTTCTGTTTGCTTCTTGCAGCAGTGGTGGTCTAGGGAAGATGAAATTCACTAATTCATTAGGAGTTGTGTATGAGTGGTGGGAAAAGGAGTGTGTGTGTGTATGTGT	2
chrX_50178705_50178796_50178777_50178896_R	Pchrx_1731	CTCAGAGAGAGAGAGAGAGAATGCCTCTGTACCACCAGTGGTAGGTGAGAGCAGGAGGAAAGTGTCAGGTAAGGTCACCTCAGGGGTTGGATTGGCTTGGGAGTAGAATGGGTGATGACA	2
chrX_50178705_50178796_50178645_50178856_D	Pchrx_1732	GGTCTAGGGAAGATGAAATTCACTAATTCATTAGGAGTTGTGTATGAGTGGTGGGAAAAGATGCCTCTGTACCACCAGTGGTAGGTGAGAGCAGGAGGAAAGTGTCAGGTAAGGTCACCT	1
chrX_50211838_50211901_50211738_50211857_L	Pchrx_1733	TCCCGCATTCTACATTCTATAAGTGTGCGGTCCACAGCAGAAGGGTTCCTGAGCCGTGTCCTTATGGTCTGCTAGGCAGCAGGATGGACCGGTATTGTTCGTGTGTTGTGTTATTCGTTT	2
chrX_50211838_50211901_50211882_50212001_R	Pchrx_1734	ATGCGCGCGCGTGTGTATGTCTTCCTGCAGGGGAAGCTAAATTGAGGTGTGTGTGTGCATTATCCTGGTTTTCAGTTTTGTGGAACGAAGTTTAGGGTAAAGGAAGAGTAGGGAGAGTGC	2
chrX_50211838_50211901_50211778_50211961_D	Pchrx_1735	AAGGGTTCCTGAGCCGTGTCCTTATGGTCTGCTAGGCAGCAGGATGGACCGGTATTGTTCCTTCCTGCAGGGGAAGCTAAATTGAGGTGTGTGTGTGCATTATCCTGGTTTTCAGTTTTG	1
chrX_50213153_50213584_50213565_50213684_R	Pchrx_1736	GCCGGTGGTGGTGGCGGCGGCGGCCAAGGCGGCGGAGGCTCTGGAGACTCAGCGGGCTGCTCTCCATCCTGAGGCGGGGCAGTGCCCTGGGCTGCGGCAGCTCCGCGGTCCATGGCCGCA	10
chrX_50213153_50213584_50213093_50213644_D	Pchrx_1737	GGTCTTTAGACCTCTCTCTCGAGTGTCCACCGGACATTGCAATAGACATGGTGCTGGACTCGGCCAAGGCGGCGGAGGCTCTGGAGACTCAGCGGGCTGCTCTCCATCCTGAGGCGGGGC	2
chrX_50214662_50214713_50214562_50214681_L	Pchrx_1738	GTCTGGCTCGCCTATGCTATAGGAGCCTGCCTTGTGCTTTTAGCTGGATTTCCCAGCCATCAGCAGGAGTTTGTTTTTCCGCCCCCCCCAAACTTGTTAACGCGCGCGCGCGCGCGCGTG	2
chrX_50214662_50214713_50214694_50214813_R	Pchrx_1739	TGTGTGTGTGTGTGTGTGTGTCTTGGGCTGGGGAAATTCACTGCAACACCCACACCCTTTTCACCTCCTGAAGCAGTCTGACATTAGAGATGGGAGATTCTCTTGGGAAGAGAACGACTG	2
chrX_50214662_50214713_50214602_50214773_D	Pchrx_1740	TAGCTGGATTTCCCAGCCATCAGCAGGAGTTTGTTTTTCCGCCCCCCCCAAACTTGTTAATCTTGGGCTGGGGAAATTCACTGCAACACCCACACCCTTTTCACCTCCTGAAGCAGTCTG	1
chrX_50271133_50271164_50271033_50271152_L	Pchrx_1741	CATGTAGTTTTTTTATCCAAGGGGTTATAAAATTTCTTTAATCTGGAAAACACAATTATGTGTATTCTGGCTCAGATTCTTTCTATCTGCCCATGGTCCTTCTCTGTGTTTCTGTCTCTC	6
chrX_50271133_50271164_50271145_50271264_R	Pchrx_1742	TGTCTCTCTCTCTCTCTCTCTGACTACTCATGGGCAGTATCATTTACCCTTGGTTTTACAGTCCCATAGCAAGCTGCTTCTTAGGAGCAAGTAGCTAAATATAAATGACTAGAGTGAAAA	2
chrX_50271133_50271164_50271073_50271224_D	Pchrx_1743	ATCTGGAAAACACAATTATGTGTATTCTGGCTCAGATTCTTTCTATCTGCCCATGGTCCTTGACTACTCATGGGCAGTATCATTTACCCTTGGTTTTACAGTCCCATAGCAAGCTGCTTC	1
chrX_50340331_50340404_50340231_50340350_L	Pchrx_1744	ACCACCACTGGGCTTGGGGTGGAGGAAGGCTCTGACAAAGCCAGCCTGTGTCCCTTTCACCTGGTGAACAACTGTCACTGTGGAGGTGCTTTCTGTATGATGTGTGTGTCTGTGTGAGTG	2
chrX_50340331_50340404_50340385_50340504_R	Pchrx_1745	TATATGTATGTAGATATGTGCCTCTTGTTGTGGATTCAAAGGTATATCCAAAGCCACCTGTATAGGGAAAGGTGATGCAATTTTGGTTCAGGAGTATATGCATAGTGACCCAACCTGTGA	2
chrX_50340331_50340404_50340271_50340464_D	Pchrx_1746	CCAGCCTGTGTCCCTTTCACCTGGTGAACAACTGTCACTGTGGAGGTGCTTTCTGTATGACCTCTTGTTGTGGATTCAAAGGTATATCCAAAGCCACCTGTATAGGGAAAGGTGATGCAA	1
chrX_50350668_50350787_50350568_50350687_L	Pchrx_1747	CCAGGTGGCCAAAGCTGAGGGGTTGTGGCTGCTCTAGGACCTCCTCAGGATTGAGAGCACAGGAACCAGAGGTTTCTGAACTGAAATACTGGGGTGGCAGCTCCTCTTCCTCCTCCTCTG	2
chrX_50350668_50350787_50350768_50350887_R	Pchrx_1748	TGTTGCTGCTTCTGCTGCTGGGCTGCACGAAAGAGCCTGTACTTCTCCCAGTTGGGAGGAGGAGGGCGAGGAGGAGGAAAGGCCTTCTTCCTGGCTCCGAGAAGATCCGACTGGGTCTCA	2
chrX_50350668_50350787_50350608_50350847_D	Pchrx_1749	CTCCTCAGGATTGAGAGCACAGGAACCAGAGGTTTCTGAACTGAAATACTGGGGTGGCAGGGCTGCACGAAAGAGCCTGTACTTCTCCCAGTTGGGAGGAGGAGGGCGAGGAGGAGGAAA	1
chrX_50389528_50389577_50389428_50389547_L	Pchrx_1750	GAGCTCTGAAGGCCCACCCCCACCCACTGTTGGCTGGGGTCCTTGCAGCCTGGTAATCAGGAAACCCTTCCTTATTATAGACCCAACCAAGGGGGGAAGAGTGTGTGTGTGTGTGTGTGT	2
chrX_50389528_50389577_50389558_50389677_R	Pchrx_1751	GTGTGTGTGTGTGTGTGTGTAATTTGAAAGAGAACTTTCAGGACAATGGCTTTCTCATCAGTCTGGGAAAGCTATAATCTGGGTCATCTGAGAGATGAATACTCTCTGGAGAAGGGGCTT	2
chrX_50389528_50389577_50389468_50389637_D	Pchrx_1752	CCTTGCAGCCTGGTAATCAGGAAACCCTTCCTTATTATAGACCCAACCAAGGGGGGAAGAAATTTGAAAGAGAACTTTCAGGACAATGGCTTTCTCATCAGTCTGGGAAAGCTATAATCT	1
chrX_50537597_50537680_50537497_50537616_L	Pchrx_1753	GTTGGGGGAGGGATGTTCTGCAGGACGCAGCATTTTAAAGAGACTTTCTTAGCACAGAAGACAAGGAAGCTTTGCACTCAAAAAACTGTCCCTCCAACTACCCAACCACCCTCCATCATT	2
chrX_50537597_50537680_50537661_50537780_R	Pchrx_1754	CACACACACTAAAATTCACAGTCTCTAGATTCACAATCTCTAGATTGTGTGGTGAGGTACCTACCTACCTATTTATCTACCTAGCATAGTAATACATGTTAAGGACAAGGAAGAGAGGAG	6
chrX_50537597_50537680_50537537_50537740_D	Pchrx_1755	AGACTTTCTTAGCACAGAAGACAAGGAAGCTTTGCACTCAAAAAACTGTCCCTCCAACTAGTCTCTAGATTCACAATCTCTAGATTGTGTGGTGAGGTACCTACCTACCTATTTATCTAC	1
chrX_50559759_50559794_50559659_50559778_L	Pchrx_1756	TGGCAAGTGCCTGAACGTAGTATATGTGCAAACAAAATCTTGATAGAGTTGAACCAAGTAAAAAGAAAGCAATGGAGAACATTCGAGGGGTATATTACTCTGTGTGTGTGTGTGTGTGTG	2
chrX_50559759_50559794_50559775_50559894_R	Pchrx_1757	TGTGTGTGTGTGTGTGTGTGTAAAGTGCATGCACACGCTGGAGCTATCAGACAGATGATAAATTCATTCTAAAGTATGTTAAATTGCCTGTGGGGAAAAGGTGGAAAGTCCACTAGGCAG	2
chrX_50559759_50559794_50559699_50559854_D	Pchrx_1758	TGATAGAGTTGAACCAAGTAAAAAGAAAGCAATGGAGAACATTCGAGGGGTATATTACTCTAAAGTGCATGCACACGCTGGAGCTATCAGACAGATGATAAATTCATTCTAAAGTATGTT	3
chrX_50748969_50749088_50748970_50749089_S	Pchrx_1759	GCCTTAGCCCTAGCCTTAGTCCTAACTATAACCACAACCCTAACTCTAAACACAACCCCATAACAAGCCCTACACTAAACCTAGCCCTAAACCCTAACCCTAACCCTAACCCTAAACCCT	2
chrX_50748969_50749088_50748869_50748988_L	Pchrx_1760	AGGCAAAAGCCAGGATATAATCATCTTTATACTTTGCTATTTTAGTTTTCTGGAAACCAACTATTTATTGGTGATTATTTTTGCTGATTACCATGTAATCAGCCTTAGCCCTAGCCTTAG	3
chrX_50748969_50749088_50749069_50749188_R	Pchrx_1761	CTAACCCTAACCCTAAACCCTAAACCAGATTCTGACCCTGACACTGACTCCCAATGTGACCTGTGACCAGCCTTGACTGATATCAACTGGTCTTGACTGACTTTGACAGGCTGTGACAGG	1
chrX_50748969_50749088_50748909_50749148_D	Pchrx_1762	TTTAGTTTTCTGGAAACCAACTATTTATTGGTGATTATTTTTGCTGATTACCATGTAATCTAAACCAGATTCTGACCCTGACACTGACTCCCAATGTGACCTGTGACCAGCCTTGACTGA	3
chrX_51149513_51149544_51149525_51149644_R	Pchrx_1763	ACACACATATACACACACACGTGTCTTAGGGACGGACACACACAAACACGTGTCTTAGGGGCCCCGTGTGAGGAGAGGAGATTCACACTACTGACCCAGCAACCAGGGTCGACCCCAGAG	2
chrX_51149513_51149544_51149453_51149604_D	Pchrx_1764	TTTCAAATGACCACTTAAGCCTCAGCCACGATTTGGGGTGACTCAAATCGTTCATGTGGAGTGTCTTAGGGACGGACACACACAAACACGTGTCTTAGGGGCCCCGTGTGAGGAGAGGAG	2
chrX_51150457_51150951_51150397_51151011_D	Pchrx_1765	CCAGGGTTCCGGCCCAGCAGCTATCCCTGTTCCGGGGCTTCTACGTCGAGTCAGGCAACCCTGTCTGGGTCAGCTGATGAGAATCCTTCCTGTGGGACTGGCTCAGAAAGGCTTGCCTTT	4
chrX_51639636_51640031_51639775_51639894_S	Pchrx_1766	GTGATTTGGCCAAACCCAGTAATCTGGCAGAACCCAGTGATCTGGCCAAACCCCATTGTCTGGCCCGGCCCTGTTGTCTGGCCGAATCCACTGGCCTGGCAGAATCCACCTGGATGGCAG	2
chrX_51639636_51640031_51639536_51639655_L	Pchrx_1767	GTGGGGATCAGAGGCGGGCCCCACTGGCTGCAGGGACCTGGAGGTCTGCACCAGTTCCAGTGACCACTCAGAACCCACCTGGCGCACCCCCCAATGTGCTCTGGCAGACGCCATTGGCTT	1
chrX_51639636_51640031_51640012_51640131_R	Pchrx_1768	GACTGGCCACTACCACCTGACTGGATCCCCGCTGATTGGCCAATTCCACCTGACTGGCAGAACCTGCGCCCCTCGCCTAACCTGCGCCCTTCTCCCAACTCGCGTGCCTCACAGAACCCA	1
chrX_51639636_51640031_51639576_51640091_D	Pchrx_1769	GAGGTCTGCACCAGTTCCAGTGACCACTCAGAACCCACCTGGCGCACCCCCCAATGTGCTCTGGATCCCCGCTGATTGGCCAATTCCACCTGACTGGCAGAACCTGCGCCCCTCGCCTAA	1
chrX_51887044_51887123_51886944_51887063_L	Pchrx_1770	TGTCCATGACCTTTTCCATGTGGGCAGGTTTTGATCTCTCTTAGGTAGAATGGGAAATGTATAAAAAGAGCAGATGGGAGAAAAGGATGGTCTATCACAACTCTCTCTCTCTTACGTGCC	2
chrX_51887044_51887123_51887104_51887223_R	Pchrx_1771	CACACACACACACACACACACCTGACCAGGTCCTAGGTAACCTAAATAATATGCAACTCTTCATTGGTTTCCCCTAAAGGGGCAGGACCAGTCTTCCCAAGGACTTTAACAACCTGTTTG	2
chrX_51887044_51887123_51886984_51887183_D	Pchrx_1772	TTAGGTAGAATGGGAAATGTATAAAAAGAGCAGATGGGAGAAAAGGATGGTCTATCACAACCTGACCAGGTCCTAGGTAACCTAAATAATATGCAACTCTTCATTGGTTTCCCCTAAAGG	1
chrX_52078201_52078264_52078174_52078293_S	Pchrx_1773	CACAGACACTGCACAATCTTGTTTAAGTCCATCCATCCATCTCTCCATCCAGCCATGCATGCAATCATGACTCTATCCATCTATCCATCCAAGAAATATACTTTAAGAGCTTCAATAGGC	2
chrX_52078201_52078264_52078101_52078220_L	Pchrx_1774	TGCACTGAAAGATCTCAGGCTTCCCTCTATTATGCCAATCACACAAATACCTTTATATCAGCAAAGAAACTCTCACAGACACTGCACAATCTTGTTTAAGTCCATCCATCCATCTCTCCA	1
chrX_52078201_52078264_52078245_52078364_R	Pchrx_1775	TCTATCCATCTATCCATCCAAGAAATATACTTTAAGAGCTTCAATAGGCCATACTCCATTAAAAAGCCTCAGCATCATTCTATAAGGCAGATCAACGGACTCTCTAAAGGGACCTTCTTC	3
chrX_52078201_52078264_52078141_52078324_D	Pchrx_1776	ACACAAATACCTTTATATCAGCAAAGAAACTCTCACAGACACTGCACAATCTTGTTTAAGAGAAATATACTTTAAGAGCTTCAATAGGCCATACTCCATTAAAAAGCCTCAGCATCATTC	3
chrX_53077531_53077680_53077547_53077666_S	Pchrx_1777	ACCCCCCGCCCCCCCCCCCGCTCCCCGCCCCGCCCCAGGGAGGACCAGGCTGGCAGCTGGGAGTCTCCCTGCCTGCTCAGCCTTCCTCCTTCCCTCCCTCTCCCTCCCTGCCTCCCTCCT	10
chrX_53077531_53077680_53077431_53077550_L	Pchrx_1778	GCATCTCAGAAAGGCCCGAGCCTGACTTCCCCAGCCAGCTATTGTCCTGGCAGCACAGCCGCCACGCCAGCGTCCCCACCCAGTCAGCCAGCCGGCTGCTCCCTGGCCTCGCCAGCACCC	1
chrX_53077531_53077680_53077661_53077780_R	Pchrx_1779	CCTCCTCCTCCGCCCGCCCCTGAGGCAGGGACCGTGCAAATCGAGGAGAGGGGGGACGGACAGGCCTGATGGGGTCCAGCTTAGGGCCCCGGACTCCCCACTGATGCTCTATCCAGGCTG	1
chrX_53077531_53077680_53077471_53077740_D	Pchrx_1780	ATTGTCCTGGCAGCACAGCCGCCACGCCAGCGTCCCCACCCAGTCAGCCAGCCGGCTGCTTGAGGCAGGGACCGTGCAAATCGAGGAGAGGGGGGACGGACAGGCCTGATGGGGTCCAGC	1
chrX_53084321_53084358_53084221_53084340_L	Pchrx_1781	GGGTGGTGTGTGTGAGACAGTATGGATGTATCTGCATTGTGTGTGTGCAGTGTGAGTAGATCTGGCTGATGGTGATTAAGAGAGAATTGGGGGTCGAGATTGTGTTTGTGTGTGAGAGTG	2
chrX_53084321_53084358_53084339_53084458_R	Pchrx_1782	TGGGGGTGTTTCTGAGTGTGGTAGGGGTGTGAGCACGCATGTCTCCTGTGGGAAGAGCATGTATGTGTATCTGGATGAGGTGTGAGAGTTTGGGTTTAACTGGGTTGGAGGAGAGTGTGG	2
chrX_53084321_53084358_53084261_53084418_D	Pchrx_1783	GTGTGTGCAGTGTGAGTAGATCTGGCTGATGGTGATTAAGAGAGAATTGGGGGTCGAGATGTAGGGGTGTGAGCACGCATGTCTCCTGTGGGAAGAGCATGTATGTGTATCTGGATGAGG	1
chrX_53107175_53107228_53107075_53107194_L	Pchrx_1784	CAACACCTCCCAAGGATGGAGGACTGGGCGAGGGACTGGGAAAGAGGCATATTTAGTTTTGTGGGGCCTGTCTCCGCTGCCTCCTTCTCCACTTCTACAATCTCATTCTCTCTCTCTCTC	2
chrX_53107175_53107228_53107209_53107328_R	Pchrx_1785	TCTCTCTCTCTCTCTCTCTCAGAAGTGACAATTCAGAAAAAGAAAAGAACACTGAGAATGCAGGTTTTTCTACTAACAGCTGAGGAGACAGGCTTTCTTACTTTAATGTCTCTCCTTCTG	2
chrX_53107175_53107228_53107115_53107288_D	Pchrx_1786	AAAGAGGCATATTTAGTTTTGTGGGGCCTGTCTCCGCTGCCTCCTTCTCCACTTCTACAAAGAAGTGACAATTCAGAAAAAGAAAAGAACACTGAGAATGCAGGTTTTTCTACTAACAGC	1
chrX_53108772_53108805_53108672_53108791_L	Pchrx_1787	CCTCCATTTCTTTTTTCTAACTGCCTGGATTCACCATTGGATTTTGTAAATGGAAAAACTGAAATGAACAATGCTATACTGGATGTTTTCTCTTTCTGACTGTGTGTGTGTGTGTGCGTG	6
chrX_53108772_53108805_53108786_53108905_R	Pchrx_1788	TGCGTGCGTGCGTGCATGTGCCCTGTCTGACCACATGTGGAGAGACATGATTGAGTGATAGTGTGTGTCTGTGTGACTTTGTGTGGGGAGGCACTCCTGAAGAAAACTTGCCCGGTGCAC	2
chrX_53108772_53108805_53108712_53108865_D	Pchrx_1789	ATTTTGTAAATGGAAAAACTGAAATGAACAATGCTATACTGGATGTTTTCTCTTTCTGACCCCTGTCTGACCACATGTGGAGAGACATGATTGAGTGATAGTGTGTGTCTGTGTGACTTT	3
chrX_53111753_53111818_53111727_53111846_S	Pchrx_1790	GCAGCTCCGAGTCTCCACAGCGCGACCCGCCCCCGCCGCCGCCGCCGCCGCCGCTCCTCCGACTGCCGCTGCCTCCACCCCAGCAGCGCCCGAGGCTCCAGGAGGAAACGGAGGCGGCAC	10
chrX_53111753_53111818_53111653_53111772_L	Pchrx_1791	TCCCCTGAGCTGTACGAACGCGGTCGCCATGGACCGCCCAGATGAGGGGCCTCCGGCCAAGACCCGCCGCCTGAGCAGCTCCGAGTCTCCACAGCGCGACCCGCCCCCGCCGCCGCCGCC	5
chrX_53111753_53111818_53111799_53111918_R	Pchrx_1792	CTCCACCCCAGCAGCGCCCGAGGCTCCAGGAGGAAACGGAGGCGGCACAGGTGCTGGCCGATATGAGGGGGGTGGGACTGGGCCCCGCGCTGCCCCCGCCGCCTCCCTATGTCATTCTCG	5
chrX_53111753_53111818_53111693_53111878_D	Pchrx_1793	GATGAGGGGCCTCCGGCCAAGACCCGCCGCCTGAGCAGCTCCGAGTCTCCACAGCGCGACAGGCTCCAGGAGGAAACGGAGGCGGCACAGGTGCTGGCCGATATGAGGGGGGTGGGACTG	1
chrX_53112229_53112294_53112275_53112394_R	Pchrx_1794	AAGGTGAAGAGGGAAAGCAGAGAGAGAAATGCCGAGAGGATGGAGAGCATCCTGCAGGCACTGGAGGATATTCAGCTGGATCTGGAGGCAGTGAACATCAAGGCAGGCAAAGCCTTCCTG	2
chrX_53112229_53112294_53112169_53112354_D	Pchrx_1795	GAGCAAGGAAGAGGCGATCATCATAGTGGAGGATGAGGATGAGGATGAGCGGGAGAGTATAGAGAGAAATGCCGAGAGGATGGAGAGCATCCTGCAGGCACTGGAGGATATTCAGCTGGA	2
chrX_53114984_53115439_53115153_53115272_S	Pchrx_1796	GACAACGAAGAGAACCCTAACAACAACGAGAACACTTACGGCAACAACTTCTTCAAAGGTGGCTTCTGGGGCAGCCATGGCAACAACCAGGACAGCAGCGACAGTGACAATGAAGCAGAT	2
chrX_53114984_53115439_53114884_53115003_L	Pchrx_1797	TCAGCGAGATCTCAGACATTGATGAGACAATTCATGACATCAAGATCTCTGACTTCATGGAGACCACCGACTACTTCGAGACCACTGACAATGAGATAACTGACATCAATGAGAACATCT	1
chrX_53114984_53115439_53115420_53115539_R	Pchrx_1798	GATCAGGCTGACTACGAGGACGTGATAGAGATCATCTCAGACGAATCAGTGGAAGAAGAGGGCATTGAGGAAGGTGAGCTAATCCCCCCCCACCCTTGTCTTCCCTCTTTTCTTTTCTCA	1
chrX_53114984_53115439_53114924_53115499_D	Pchrx_1799	CAAGATCTCTGACTTCATGGAGACCACCGACTACTTCGAGACCACTGACAATGAGATAACCGTGATAGAGATCATCTCAGACGAATCAGTGGAAGAAGAGGGCATTGAGGAAGGTGAGCT	1
chrX_53221685_53221754_53221661_53221780_S	Pchrx_1800	TCCTCCTCCTGGGTGGAACAGTCAGGGGAAGGGAGAGGGAGAAGGGGGTAGGAAGGAAGGAAAAGAGGGGAGGAGAGTGGGGGCAGGGGTTAGTGTAGCATGGCCTGGCCAGGACCAGAA	2
chrX_53221685_53221754_53221585_53221704_L	Pchrx_1801	ATCACAGGGAGCCCTGTTCAGCTCCCCAGCCAAATTCCTTTAAAATAAAAAACTGTGAGCACGGCTATGTGAAGTTTCCTCCTCCTGGGTGGAACAGTCAGGGGAAGGGAGAGGGAGAAG	1
chrX_53221685_53221754_53221735_53221854_R	Pchrx_1802	GAGTGGGGGCAGGGGTTAGTGTAGCATGGCCTGGCCAGGACCAGAACTGGGGAGAGAAGGGAGGAGAGTCCCCCAGTTTGCATATACACTGGCCTTGTCTCTGGAATGGTGATGGCCCAG	1
chrX_53221685_53221754_53221625_53221814_D	Pchrx_1803	TAAAATAAAAAACTGTGAGCACGGCTATGTGAAGTTTCCTCCTCCTGGGTGGAACAGTCAGTAGCATGGCCTGGCCAGGACCAGAACTGGGGAGAGAAGGGAGGAGAGTCCCCCAGTTTG	1
chrX_53222329_53222370_53222291_53222410_S	Pchrx_1804	GTGGTGGGGATGGGTGCAGGGGGGCCCTCACCCCCAGTCTCCTCCTCCAGCTCTTCCTCCTCCTGGACCTCCTCAGCCTCTGGCCCTGAGCTCCGTACCCTCTTTGGCTCTAGCTCCTCT	2
chrX_53222329_53222370_53222229_53222348_L	Pchrx_1805	CTGAAGTGGTCCCTTCCGCCGGTTCCAAGCCATTCTGGTTCTCCTGGGTGCTGGGGCTGCCAGTGGTGGGGATGGGTGCAGGGGGGCCCTCACCCCCAGTCTCCTCCTCCAGCTCTTCCT	1
chrX_53222329_53222370_53222351_53222470_R	Pchrx_1806	TCCTGGACCTCCTCAGCCTCTGGCCCTGAGCTCCGTACCCTCTTTGGCTCTAGCTCCTCTCGGGCTGGGTCATCGCCCTCCCCACCCCGATCCACCTTCCGCCGCCGCCGCCTCTCCAGG	1
chrX_53222329_53222370_53222269_53222430_D	Pchrx_1807	CTCCTGGGTGCTGGGGCTGCCAGTGGTGGGGATGGGTGCAGGGGGGCCCTCACCCCCAGTTGGCCCTGAGCTCCGTACCCTCTTTGGCTCTAGCTCCTCTCGGGCTGGGTCATCGCCCTC	1
chrX_53263506_53263622_53263505_53263624_S	Pchrx_1808	TGGGTGGAAGGGGTGAGTGCGGGGTGTGAGGGGAGGGTGGGGGGAGGGGTGGATAGGAGGGGTGGGGTGGGATGGGTGAGTGTGGTGACAATGGTGACTGGGGGTGGTGGGGGTGGGAGT	2
chrX_53263506_53263622_53263406_53263525_L	Pchrx_1809	CCACGGTGCTGATCCGGCTTGGCTTGGCCTTGGGGTTTGCACTGGGGGGGTTGGCTGTGCCAGGGGGCCCAGAGGCGTGCAGCGGGCCATGGGGGGAGGTGGGTGGAAGGGGTGAGTGCG	5
chrX_53263506_53263622_53263603_53263722_R	Pchrx_1810	TGGGGGTGGTGGGGGTGGGAGTAGGAGCCCCCTGGTGGCCGGGATCCAGGGCCCCCAGCCGCGCCTGCTGCTGGCATCATCTGTGGGTGGTGGCTGAAGATGAAGTGCTTAGGGCCCTGT	1
chrX_53263506_53263622_53263446_53263682_D	Pchrx_1811	ACTGGGGGGGTTGGCTGTGCCAGGGGGCCCAGAGGCGTGCAGCGGGCCATGGGGGGAGGTGTAGGAGCCCCCTGGTGGCCGGGATCCAGGGCCCCCAGCCGCGCCTGCTGCTGGCATCAT	5
chrX_53263920_53264063_53263820_53263939_L	Pchrx_1812	GTCCTCCAGCCCCCCGTCTGGGTGCCCTGCCTGGCCGGCCCAAGGTATAGTGTTGGGGCCCTGGGACTGGGCCATGGGCGTGGAAGTGGCGATGTGGCCCCACAGGTGGGGCTGAGGCGG	20
chrX_53290675_53290874_53290575_53290694_L	Pchrx_1813	GCAAAACCAACTCCCTCTTTGGATTCCTGGACTTCAGAAACGGTCTGGGAGCACCCCCTCTCTGGACTCTTCCCAGCCAGGAGCAAAACATCTGCATGTGCACACACACACACACACACA	2
chrX_53290675_53290874_53290855_53290974_R	Pchrx_1814	CACACACACACACACGCCCATGTGCGCTGTCTGCTGGGCTATTCTGTGGGGGAAATTGGAGAGCATCCTCTGCAGAGGGGGAAATAAGCTATGCTACACAAATAACCACAGTACAAAGCA	2
chrX_53290675_53290874_53290615_53290934_D	Pchrx_1815	CGGTCTGGGAGCACCCCCTCTCTGGACTCTTCCCAGCCAGGAGCAAAACATCTGCATGTGTGTGCGCTGTCTGCTGGGCTATTCTGTGGGGGAAATTGGAGAGCATCCTCTGCAGAGGGG	1
chrX_53296200_53296247_53296165_53296284_S	Pchrx_1816	ACTGCACTCGGAGGCCGGACAGCAGAACTGGTGAGCGTCTTCCTCTTCCTCTTCCTCAGTCTCCTCCTCCTCCTCCTCTTCCCTGGGGCCAGGAAGGGCGGGGTAGAGGCCACAGGCGGT	2
chrX_53296200_53296247_53296100_53296219_L	Pchrx_1817	GGTTAAGGCTTTTGCTTCTGCATAGAAAATGGCCCTTGTCCTCTCAGTTACCGAGAGGAGGGACTACTGCACTCGGAGGCCGGACAGCAGAACTGGTGAGCGTCTTCCTCTTCCTCTTCC	1
chrX_53296200_53296247_53296228_53296347_R	Pchrx_1818	CTCCTCCTCCTCCTCTTCCCTGGGGCCAGGAAGGGCGGGGTAGAGGCCACAGGCGGTGGGTGACAGAGAGAGGCAGAGGCATTAGTTTGCAGAGCAGGGGAGATACGCGAAGGGCCAGGA	1
chrX_53296200_53296247_53296140_53296307_D	Pchrx_1819	CTCTCAGTTACCGAGAGGAGGGACTACTGCACTCGGAGGCCGGACAGCAGAACTGGTGAGTGGGGCCAGGAAGGGCGGGGTAGAGGCCACAGGCGGTGGGTGACAGAGAGAGGCAGAGGC	1
chrX_53309528_53309655_53309428_53309547_L	Pchrx_1820	GATCCCTCACAGGAAGGGAGGAAGGGATGGAGGAAGGAGAAGCTCTGGGCCCAAAGAAGGGGGAGAACCCAGGTGGGTGGGTAAGGGGAACACTGAAGGAAGAGAGGGAGAGAGATAGAG	2
chrX_53309528_53309655_53309636_53309755_R	Pchrx_1821	AGAGGCAGAGAGCGCCAGAGCAGAGGAGGGTGAGGGCGGAGGAGGCTGACAAGGTCTCAGTGGTCTTGGTGACAGGATGGGACTCAGGGCTGAGTGGGTGAGGCAGAGGATGGGGTGGTT	2
chrX_53309528_53309655_53309468_53309715_D	Pchrx_1822	AGCTCTGGGCCCAAAGAAGGGGGAGAACCCAGGTGGGTGGGTAAGGGGAACACTGAAGGACAGAGGAGGGTGAGGGCGGAGGAGGCTGACAAGGTCTCAGTGGTCTTGGTGACAGGATGG	1
chrX_53333673_53333717_53333636_53333755_S	Pchrx_1823	AGTCCTTGTTTAACACAACTCACTGTACAGGTTCTGGGATGATAAAAATGATGTTGATGATGATGACAATGATGAGGAAGACTGCTATATACCTCAAATGAAATATTTGTCTATCACTTT	6
chrX_53333673_53333717_53333573_53333692_L	Pchrx_1824	AAAATGAAGGCCATGATGGTTTCAGTTGCTGGCTATCCTTTTGCTGGTGATTATTGTTCCTATAGTCCTTGTTTAACACAACTCACTGTACAGGTTCTGGGATGATAAAAATGATGTTGA	3
chrX_53333673_53333717_53333698_53333817_R	Pchrx_1825	ATGACAATGATGAGGAAGACTGCTATATACCTCAAATGAAATATTTGTCTATCACTTTTCAAATGTCTTTTTCAGGAAGTAAAGAGAAAAGTATCACTTCACATTTACATTTTGAAGAGA	3
chrX_53333673_53333717_53333613_53333777_D	Pchrx_1826	TTGCTGGTGATTATTGTTCCTATAGTCCTTGTTTAACACAACTCACTGTACAGGTTCTGGTGCTATATACCTCAAATGAAATATTTGTCTATCACTTTTCAAATGTCTTTTTCAGGAAGT	3
chrX_53349991_53350140_53350007_53350126_S	Pchrx_1827	GCTCTCCCGCAGCTCGCGGTGGTGGAACTGGGTCTCGCGCAGGTTCTGGTACTGGCTCTCGCGGCCCGGGCTATCCCGCGCGCCGTGGGGGTCCCGGTGCAGCTCCCCGCGGTGCAGCTG	10
chrX_53349991_53350140_53349891_53350010_L	Pchrx_1828	GTGTCCTGGAGCGGGTAGGAGGCGTCCCGCTCCTTGTCCCGATACACAGCCTCCCGATTCTGGTAGGCGCCTTCCCGGTTCGGGTAGCCCACGTCCCGGGCCGCCTGGTGGAACTGGCTC	1
chrX_53349991_53350140_53350121_53350240_R	Pchrx_1829	CAGCTGGCTCTCCTCTCGCAGGTCGCGGTTCTCCTGGGTGAGCTGGTCCAGCTGGCCCTCCAGCTCCTCGATGCGCCGCCGCTGGGTTTCCAGCAGCTGCTGCTGGCTCTCGATGATGTT	1
chrX_53349991_53350140_53349931_53350200_D	Pchrx_1830	GATACACAGCCTCCCGATTCTGGTAGGCGCCTTCCCGGTTCGGGTAGCCCACGTCCCGGGGGTCGCGGTTCTCCTGGGTGAGCTGGTCCAGCTGGCCCTCCAGCTCCTCGATGCGCCGCC	1
chrX_53350393_53350509_53350392_53350511_S	Pchrx_1831	CCGGGCCCAGCCGGGGGAGGGGGCCGGCGGGACGCGAGGGCGCGCACCGGGCTTGAGGGCCCGGGGGCCCTAGGGGGCCCGGGAGACAGCGCTGGGGCCGGCGGCACGGGGAGCAGGAGC	10
chrX_53350393_53350509_53350293_53350412_L	Pchrx_1832	CCGCCCGGGGGCCCCGACCCCGCCTCCATCCTGGCGGCCCAGGGGCAGGGGAACGGGCAGGAGAGCCCTGTCCCCGCTCTCTCACGGCGCCACCCTCCCCCGGGCCCAGCCGGGGGAGGG	5
chrX_53350393_53350509_53350490_53350609_R	Pchrx_1833	CGGCGGCACGGGGAGCAGGAGCTGAGGCTGCCGCCGCCACCACCACCACCACAGCCACTGCTCGGGAGGACGCGGCCCACGGCGCTCCGCCCGCTGCGGAGTCACTGCGCAGCGCGGCCG	5
chrX_53350393_53350509_53350333_53350569_D	Pchrx_1834	AGGGGCAGGGGAACGGGCAGGAGAGCCCTGTCCCCGCTCTCTCACGGCGCCACCCTCCCCGCTGAGGCTGCCGCCGCCACCACCACCACCACAGCCACTGCTCGGGAGGACGCGGCCCAC	5
chrX_53350617_53350682_53350517_53350636_L	Pchrx_1835	CTGCCGCCGCCACCACCACCACCACAGCCACTGCTCGGGAGGACGCGGCCCACGGCGCTCCGCCCGCTGCGGAGTCACTGCGCAGCGCGGCCGCGCGGGACCGCCCCGGCCGCCGGCCCG	20
chrX_53360417_53360482_53360391_53360510_S	Pchrx_1836	CCCAGGCATAAGAGAGTATTGCCCTCTAGTGGTAATAATAATGATAATGATGATAATGATAATGATAATGATAATGATAATGATAATAACAACTAGTGGATGTGGTCCTTGCTTGGGAGA	6
chrX_53360417_53360482_53360317_53360436_L	Pchrx_1837	AAAAGAGAGAGAGATCTGATTGGTCCTGGAATGAGGGATCAGTTCTGCACCTTTCCGGTGGGATAAGACCTACTCCCAGGCATAAGAGAGTATTGCCCTCTAGTGGTAATAATAATGATA	2
chrX_53406464_53406503_53406484_53406603_R	Pchrx_1838	ATACACAAATGAGTGAATGAAGGCAGTTTCAGGTAACTGCCTAAGACTCCTATGAGGTCCTGAGTACCTTTGCCCAGCTCAGGGGTGCTGTCATCCTAAGCTCTCTTGGAATCAAATTCA	2
chrX_53406464_53406503_53406404_53406563_D	Pchrx_1839	ATTCAACTCTGTATTCCAAGCACAGAGCCTGACAAATAGAGGGTGTTCGGTATGTGTCTGAGGCAGTTTCAGGTAACTGCCTAAGACTCCTATGAGGTCCTGAGTACCTTTGCCCAGCTC	2
chrX_53406651_53406712_53406551_53406670_L	Pchrx_1840	CTTTGCCCAGCTCAGGGGTGCTGTCATCCTAAGCTCTCTTGGAATCAAATTCAGCCTAGGCTCCTTCTAAAACAGGTCTCCAATATCCTTTATTATTTTGCAAACATACTCACATGCACA	2
chrX_53406651_53406712_53406693_53406812_R	Pchrx_1841	CATACATACCCACACACACAGTGGGCAAGAGGCCCAAGGGGCCCACGATTATGGGTGATGAGGGGGAGGAAGGGGGTGTGTGTGATGAACAGATGGCCCTGTTCAGCTCAGCACCTCCTT	2
chrX_53406651_53406712_53406591_53406772_D	Pchrx_1842	GGAATCAAATTCAGCCTAGGCTCCTTCTAAAACAGGTCTCCAATATCCTTTATTATTTTGGTGGGCAAGAGGCCCAAGGGGCCCACGATTATGGGTGATGAGGGGGAGGAAGGGGGTGTG	1
chrX_53439865_53440011_53439879_53439998_S	Pchrx_1843	CCGCATCATTTTGCCCAGCTCCTTCTTCTTCTCCTTCAGTTCATCCTCCACCTTGTCCATACGCTTCTTGTCCTTCTCGATCTCCTTGTTCTTTGAGGCCAGTTCCTTGTTGAGCTTCTC	2
chrX_53439865_53440011_53439765_53439884_L	Pchrx_1844	ACTGAACTCCGGGCTCAGAGGAACCCTAATAAACAGCACGGCCTCTTGGTTTCCCACAAGTTGCAGGCCCAGGTCTGCCTCTTACTTGATCTCCTTCTCAATCTGCTGCTGCTCCCGCAT	1
chrX_53439865_53440011_53439992_53440111_R	Pchrx_1845	GCTTCTCAATTTCCACTTCATTATGGTAAAGCTTAAAGAGCTGCAGCTGTACCTGAGCCCGTACTACCTCATCCTTCAGGCGCTGGTACCGGTCAGCCTGTGCAAACAGGGGAATGGTGG	1
chrX_53439865_53440011_53439805_53440071_D	Pchrx_1846	GCCTCTTGGTTTCCCACAAGTTGCAGGCCCAGGTCTGCCTCTTACTTGATCTCCTTCTCATTATGGTAAAGCTTAAAGAGCTGCAGCTGTACCTGAGCCCGTACTACCTCATCCTTCAGG	1
chrX_53569807_53569852_53569707_53569826_L	Pchrx_1847	CAACAGCTCCTTGGATGCTTACATTTCCTACAGTCTACAATCCAGACCTGTGACCAGTCAGAACTAGCCTCCTGTATATAGACTTCAAGTCTTCTTCTGTTGTGTGTGTGTGTGTGTGTG	2
chrX_53569807_53569852_53569833_53569952_R	Pchrx_1848	TGTGTGTGTGTGTGTGTGTGTATAAAAAATTCAGATGGGTGGAAGGTAGGTCTGCTCTTTGTTTCTGTTTGCTCACAAAAGGGGAAATAATAGGAGAATTAGAGCAACCTCTCATGAGCG	2
chrX_53569807_53569852_53569747_53569912_D	Pchrx_1849	TCCAGACCTGTGACCAGTCAGAACTAGCCTCCTGTATATAGACTTCAAGTCTTCTTCTGTTATAAAAAATTCAGATGGGTGGAAGGTAGGTCTGCTCTTTGTTTCTGTTTGCTCACAAAA	1
chrX_53574415_53574476_53574315_53574434_L	Pchrx_1850	GAACTTAACTTTCTTTCCTCCTTCTGGTGCCTAGCCTAGGGAAGCTACATTCAGTGAATGCCTGCTGACCTTCAAAAGAGTGTGTGTGTGAGAGGCAGGGGAGAGAGAGAAAGAGAGAGA	2
chrX_53574415_53574476_53574457_53574576_R	Pchrx_1851	AAGGGAGACAGAGTGAGAGAACTGGGACAGATGAGGGTGAGAATGAACACATTCTGTTCTCACAAACACAAACCAAGCTGATTGCTATCACTGAGGGAGAACTATCTGGATGGAAAAGGG	2
chrX_53574415_53574476_53574355_53574536_D	Pchrx_1852	GAAGCTACATTCAGTGAATGCCTGCTGACCTTCAAAAGAGTGTGTGTGTGAGAGGCAGGGACTGGGACAGATGAGGGTGAGAATGAACACATTCTGTTCTCACAAACACAAACCAAGCTG	1
chrX_53574641_53574829_53574541_53574660_L	Pchrx_1853	CTATCACTGAGGGAGAACTATCTGGATGGAAAAGGGGGTGAAGTGGGTGCCACAGTATATACCCCACAGCTCCCAGTCTACATCCACACTTACTTGAAACAGTAGTGGTAGCAGTCGTGG	2
chrX_53574641_53574829_53574810_53574929_R	Pchrx_1854	GTGGCAGTGGTGGTGGAGGAAGCACCGCTGCCAGAATTAGCCTGTGCTTCTGACACCTTGTTTTCTGGGAGAGCAATTGAGATGAGAGAAAGGAGTCTGAGGAGTTTCTCAGTTAAGAGA	2
chrX_53574641_53574829_53574581_53574889_D	Pchrx_1855	AAGTGGGTGCCACAGTATATACCCCACAGCTCCCAGTCTACATCCACACTTACTTGAAACAGCACCGCTGCCAGAATTAGCCTGTGCTTCTGACACCTTGTTTTCTGGGAGAGCAATTGA	1
chrX_53588833_53588886_53588801_53588920_S	Pchrx_1856	TCATATCAGGATAATCCTCATCCAATTCCATCTCAGAGCCATCGTCGTCATCGTCTTCATCTCCCTCTTCACCTTCATCATCCTCCTTAAGGGAAAATAGGAGATGGAGAATTGCTGGAG	2
chrX_53588833_53588886_53588733_53588852_L	Pchrx_1857	GTTGTCAAACTCAATGATGAGATCATCCTCCCGGTCAAAGCGCTCAAATCGGACCAAGGGAGAAGCGTTCATATCAGGATAATCCTCATCCAATTCCATCTCAGAGCCATCGTCGTCATC	1
chrX_53588833_53588886_53588867_53588986_R	Pchrx_1858	CTTCACCTTCATCATCCTCCTTAAGGGAAAATAGGAGATGGAGAATTGCTGGAGGTAAGGGTTTTCTGAAGCCTGGTGCCATGGCCACATGTGCACATGAGGGAGGGAGACGCTGAGGCT	1
chrX_53588833_53588886_53588773_53588946_D	Pchrx_1859	CGCTCAAATCGGACCAAGGGAGAAGCGTTCATATCAGGATAATCCTCATCCAATTCCATCTTAAGGGAAAATAGGAGATGGAGAATTGCTGGAGGTAAGGGTTTTCTGAAGCCTGGTGCC	1
chrX_53589062_53589181_53588962_53589081_L	Pchrx_1860	CATGAGGGAGGGAGACGCTGAGGCTAGCAACCCAGACTGTTGGTTTTCTGCAGCTCTATGTTCCCATGGAAGAGGTCATCTGAACCAACCCAAACGCAGTCCCCCCTCACCTGATCATCT	2
chrX_53589062_53589181_53589162_53589281_R	Pchrx_1861	AGTGTGCTCCTCCTCATCCTCAGGGTCCAGGATATTCATGGAATCTAAAACAAAGGGAGCACATTGGAGGACTAAACTGAGTAGCTAGAAAACAGGCTACTGTGCAGGCCAGCAGGCTGA	2
chrX_53589062_53589181_53589002_53589241_D	Pchrx_1862	TGGTTTTCTGCAGCTCTATGTTCCCATGGAAGAGGTCATCTGAACCAACCCAAACGCAGTCAGGGTCCAGGATATTCATGGAATCTAAAACAAAGGGAGCACATTGGAGGACTAAACTGA	1
chrX_53743876_53743905_53743776_53743895_L	Pchrx_1863	CAGTCAGCTCTGAAACCACCATGTAGGAATTTTTGTACTAATTCTAGAAAATGACCCATCCCATTTTATCTGGGAAAGGGTCGTGGGATGGAGAGTGAATTGTGTGTGTGTGTGTGTGTG	2
chrX_53743876_53743905_53743886_53744005_R	Pchrx_1864	TGTGTGTGTGTGTGTGTGTGTAGGCACAAAGATTTTTACTGAGAACATAGTGTAGCAGCAGGTTATGAAAGCTCAAATTTTGGCAAATACCTTGTGGCAAGGAGTCCCTGGGAGTAGGCC	2
chrX_53743876_53743905_53743816_53743965_D	Pchrx_1865	ATTCTAGAAAATGACCCATCCCATTTTATCTGGGAAAGGGTCGTGGGATGGAGAGTGAATTAGGCACAAAGATTTTTACTGAGAACATAGTGTAGCAGCAGGTTATGAAAGCTCAAATTT	3
chrX_54095200_54095279_54095100_54095219_L	Pchrx_1866	ATAATTTTTTACTTTTGTCAATAACATCATTTATCAGGGAGCACTAAAAGTCACTGACTCCTTGCAGTTAAAGTTTCTTTACCTAGTGTGTTATTCTAAAAACAGAATAGAACAGAATAG	6
chrX_54095200_54095279_54095260_54095379_R	Pchrx_1867	AATAGAATAGAATAGAATAGAAGGTAGGAGGGGAAGTGCTTTCTGGGAAGCAATTAAAATGAAGTCATCAGATTTGGCTGGGTTATGAGAGATTAATAAAATCTGAAATATTTATTTTGC	6
chrX_54095200_54095279_54095140_54095339_D	Pchrx_1868	GCACTAAAAGTCACTGACTCCTTGCAGTTAAAGTTTCTTTACCTAGTGTGTTATTCTAAAAAGGTAGGAGGGGAAGTGCTTTCTGGGAAGCAATTAAAATGAAGTCATCAGATTTGGCTG	3
chrX_54098368_54098471_54098268_54098387_L	Pchrx_1869	GTAAGAATTTCAGATTAAAAGTGTGGTCTTTTGAAACCTTCCACTCCATAGCAGTGGAAGCATTTCTGGGAAATTGAGTAAATCCTCTGGGACATCACCATGTATGTATGTATGTATGTA	6
chrX_54098368_54098471_54098308_54098531_D	Pchrx_1870	CCACTCCATAGCAGTGGAAGCATTTCTGGGAAATTGAGTAAATCCTCTGGGACATCACCAAAATATGTATAGATAAATAGATCTGTCTCTTTATATAAAGGGTATGTGTATGCATATACA	6
chrX_54098560_54098633_54098614_54098733_R	Pchrx_1871	ACACACACACACACACACACAGTCTCTTGAGTCCCTTTCGTACTCAAGTTCATTACACTGATTCCCACCCTTTCATGGTGTGGGCAATAGGGAGTGAATGAACTGTGCCACATCTTCTAT	2
chrX_54098560_54098633_54098500_54098693_D	Pchrx_1872	CTTTATATAAAGGGTATGTGTATGCATATACACACATTCATATATACACCCACCCACACAAGTCTCTTGAGTCCCTTTCGTACTCAAGTTCATTACACTGATTCCCACCCTTTCATGGTG	2
chrX_54111284_54111317_54111184_54111303_L	Pchrx_1873	CAGGTTGTCTCAATTATCAGGATCAGTATCTGAGCAACCTAGGCATGATTGTGTATTCATCGTTAAACTGTAGCTCAAGTGCCACCGTAATTTATACATATGTTTGTGTGTACATATGTG	6
chrX_54111284_54111317_54111298_54111417_R	Pchrx_1874	TATGTGTGTGTGTGTGTATGTTTTCCTCACTAAACTGCAATCCTCTGGTGGCATGGATGGTGACATATTTCTCTCCATGCTTCTGGAGCTGAAGGAAGGGAAATGTGTCAAGTATATTCG	2
chrX_54111284_54111317_54111224_54111377_D	Pchrx_1875	AGGCATGATTGTGTATTCATCGTTAAACTGTAGCTCAAGTGCCACCGTAATTTATACATATTTTCCTCACTAAACTGCAATCCTCTGGTGGCATGGATGGTGACATATTTCTCTCCATGC	1
chrX_54209291_54209341_54209257_54209376_S	Pchrx_1876	CGCCGAGCCGGCGTCCACCAGCACCCGGGCCCCGGGCAGCTGAGGGGGCGGCGGCGGCGGCAGCGGAGGGTGCAGCCCGGGCTGCGCTTGGCCATGATGGTGGAAGTGGTGAGCGGGGTG	10
chrX_54209291_54209341_54209191_54209310_L	Pchrx_1877	CAGCATGGCGTTCCATTGGCCGCCACACACCCAATCCGTCTGGTAGCCGCCATAGAGCCGCGGCAGCGCCGAGCCGGCGTCCACCAGCACCCGGGCCCCGGGCAGCTGAGGGGGCGGCGG	5
chrX_54209291_54209341_54209322_54209441_R	Pchrx_1878	GAGGGTGCAGCCCGGGCTGCGCTTGGCCATGATGGTGGAAGTGGTGAGCGGGGTGATGGTGCCGAATCGGCCCCGCGCCCCCGGAGTAGGCACCCAAGGCAGCGGGCGGAAGCGGCGGTT	5
chrX_54209291_54209341_54209231_54209401_D	Pchrx_1879	TGGTAGCCGCCATAGAGCCGCGGCAGCGCCGAGCCGGCGTCCACCAGCACCCGGGCCCCGGCTTGGCCATGATGGTGGAAGTGGTGAGCGGGGTGATGGTGCCGAATCGGCCCCGCGCCC	5
chrX_54209725_54209804_54209706_54209825_S	Pchrx_1880	GGGCGCGTGCGCACTCCGCGGGGGGCGAGGGGGGGCGGGAAAAGGATTCCCGAGGGGAGGGGTGAGGAAGCGAGGGAATGAGGGCGGGGAGGGGAGGAGACCACAAATTGGATTTGGGTA	2
chrX_54209725_54209804_54209625_54209744_L	Pchrx_1881	CACCCATGCTTCGTCGGTGGGCAGACGCGATAGCGGCTGCGCAAGCAGGATAGGCGACGATCTGGGCGCGAAGCTGGGGGCGGGCGCGTGCGCACTCCGCGGGGGGCGAGGGGGGGCGGG	5
chrX_54209725_54209804_54209785_54209904_R	Pchrx_1882	GAGGGCGGGGAGGGGAGGAGACCACAAATTGGATTTGGGTAGAGAGAAGGGGAGGGGCAGACCGGACCCGGGAGAGGCTGGGAGGATAAAAGCGAGGATGGGCTCTAGTCACTTCTCTTT	1
chrX_54209725_54209804_54209665_54209864_D	Pchrx_1883	GCAAGCAGGATAGGCGACGATCTGGGCGCGAAGCTGGGGGCGGGCGCGTGCGCACTCCGCACCACAAATTGGATTTGGGTAGAGAGAAGGGGAGGGGCAGACCGGACCCGGGAGAGGCTG	1
chrX_54496495_54496533_54496455_54496574_S	Pchrx_1884	AGACTCCTGTCTCTCCATCAGGGGCACTGGGATTTCTCTGTCCTTCTCTTCCTCCTCCTCCTCGTCGTCCTCCTCCTCCAGGTCACTGTCAACCTCTTGGGAGCCAGGCCGGTGGGGGTC	2
chrX_54496495_54496533_54496395_54496514_L	Pchrx_1885	GGCGCTTCCAGGTTCTCCACATGGACCTGCCTCTCGGTGAACACAGGTCAGTACCTCCACAGACTCCTGTCTCTCCATCAGGGGCACTGGGATTTCTCTGTCCTTCTCTTCCTCCTCCTC	1
chrX_54496495_54496533_54496514_54496633_R	Pchrx_1886	CCTCGTCGTCCTCCTCCTCCAGGTCACTGTCAACCTCTTGGGAGCCAGGCCGGTGGGGGTCGGCCAAGGCAACAGGCACACTAGCCAGGGCAGGGGGCCCAGGGCAGAGGCTGTGGCTGG	1
chrX_54496495_54496533_54496435_54496593_D	Pchrx_1887	ACACAGGTCAGTACCTCCACAGACTCCTGTCTCTCCATCAGGGGCACTGGGATTTCTCTGAGGTCACTGTCAACCTCTTGGGAGCCAGGCCGGTGGGGGTCGGCCAAGGCAACAGGCACA	1
chrX_54522372_54522421_54522338_54522457_S	Pchrx_1888	GCTGGTTGGGAAGCGTTCTTCCTCCCGCCGCAGCCGAGGCCGGGGGCGGAGGAGAGGGGAGGGGAGAGGAGGGGAGGGAAGAGAGAACGGCGGTGGCCGGGGGCGCGCGTGTGCGCTGCG	10
chrX_54522372_54522421_54522272_54522391_L	Pchrx_1889	GTCGGTCGGATCCAAGTGCGGGGTCTCTTCTTTCTCCCCGAATGGGAATAGATCTGGGCTCTCCTGGCTGGTTGGGAAGCGTTCTTCCTCCCGCCGCAGCCGAGGCCGGGGGCGGAGGAG	1
chrX_54522372_54522421_54522402_54522521_R	Pchrx_1890	AGAGGAGGGGAGGGAAGAGAGAACGGCGGTGGCCGGGGGCGCGCGTGTGCGCTGCGCTTGGGCTGCGGGGCTCGCCTTCAGCCAGTAGTCCCAGACGATGCTCCAGCCGCGGGGGCAGGA	5
chrX_54522372_54522421_54522312_54522481_D	Pchrx_1891	AATGGGAATAGATCTGGGCTCTCCTGGCTGGTTGGGAAGCGTTCTTCCTCCCGCCGCAGCGAACGGCGGTGGCCGGGGGCGCGCGTGTGCGCTGCGCTTGGGCTGCGGGGCTCGCCTTCA	1
chrX_54738627_54738658_54738527_54738646_L	Pchrx_1892	TGCCTGGCCTAAAAGTACTTATTTTTCATATTCAGGAAAGGAAAAGACTGTTCTTTGGCCAAAGTCTCAAGCTGTGAACAGTATTAATTAGTGATAACTTTGTGTGTGTGTGTGTGTGTG	6
chrX_54738627_54738658_54738639_54738758_R	Pchrx_1893	TGTGTGTGTGTGTGTGTGTGTATACACTGAAAGCCAATCAGCAAGCAATAGCCTCACTTCAGTAACTGCAGTTCTGAGAGCAAATTAATGACAGCCCAAAACTTCTGAAAGTCTATCAGA	2
chrX_54738627_54738658_54738567_54738718_D	Pchrx_1894	GAAAAGACTGTTCTTTGGCCAAAGTCTCAAGCTGTGAACAGTATTAATTAGTGATAACTTTATACACTGAAAGCCAATCAGCAAGCAATAGCCTCACTTCAGTAACTGCAGTTCTGAGAG	3
chrX_54775144_54775257_54775142_54775261_S	Pchrx_1895	CATGTCTCTGTGTGTCTTAATACCTCTGCTCCTGTGTCTGAATCTCTATGTTTATCTATCTCTTAGTTTGTATATAGTTATGTATCAGTGTCTTTACATTACTCATTATGTGTCTGTACC	6
chrX_54775144_54775257_54775044_54775163_L	Pchrx_1896	CAAATCAGCATGTCTGTGTATCTCTGAGTTTCTACCCCTCTGACCTTGGTGTCTTGGACTGTGGTCCTGGTCAGTGTCTCCTTGGTTACCTATGTCCCCATGTCTCTGTGTGTCTTAATA	1
chrX_54775144_54775257_54775238_54775357_R	Pchrx_1897	CATTACTCATTATGTGTCTGTACCTAAGTGACCTTTTTTACTCTTTGCCTCTTTGTGACAGGGACAGTAACTGAAAACCACGAAGACACAGAGGTGCAGCCAGAGAGCATCTGTTCCTTT	1
chrX_54775144_54775257_54775084_54775317_D	Pchrx_1898	TGACCTTGGTGTCTTGGACTGTGGTCCTGGTCAGTGTCTCCTTGGTTACCTATGTCCCCATACCTAAGTGACCTTTTTTACTCTTTGCCTCTTTGTGACAGGGACAGTAACTGAAAACCA	1
chrX_54776145_54776256_54776142_54776261_S	Pchrx_1899	TGACTCTATGTCTCTGCATGTCTATGTGTTTGTATACCCTTGTATATGTGTTCCTTAGAACATGCGTGAGTCTGTGTGTCCCTGTGTGTGCTTCCATGTCCTTGGGTCTCTGTCCCTGGC	2
chrX_54776145_54776256_54776045_54776164_L	Pchrx_1900	TTCGTTTTACAAAAGTGGCTTGTAGGGCTGGTGAGGAGCATGGATTTGGAGAGGGTGAGACTGGAGATGTGAAGGACCATGAAGATGCAGGAGTCCCTGACTCTATGTCTCTGCATGTCT	1
chrX_54776145_54776256_54776237_54776356_R	Pchrx_1901	ATGTCCTTGGGTCTCTGTCCCTGGCTCACCCCATGCCCTGGTTTCTGGATCTCCCAAATTCAGGTCTCCTGGCTCTGGAATTCAGAAGCCATCACAGGACATAGGAGAGGTAGGGGTGGC	1
chrX_54776145_54776256_54776085_54776316_D	Pchrx_1902	TGGATTTGGAGAGGGTGAGACTGGAGATGTGAAGGACCATGAAGATGCAGGAGTCCCTGACTGGCTCACCCCATGCCCTGGTTTCTGGATCTCCCAAATTCAGGTCTCCTGGCTCTGGAA	1
chrX_54783804_54784139_54783913_54784032_S	Pchrx_1903	ATTTGGTGTGGTGGGGCACTCGGTTTAAGAGATAATAAGATTTTAGGGGTCTTGGACAAGAGGATTCCAGGCCCCAGGTGTGGCATGTTGTTTCGGGTCTTGGGAGCAGGAACCCTAGGT	2
chrX_54783804_54784139_54783704_54783823_L	Pchrx_1904	GAGTGGGAGTAAAGGGCATGGGGAGGGGTTCTCCAAGGACAGAGGTGGTTGTGGTACTGCTGGGACCTGTGGAACTTGAGATTGTATTTGGGAATGTGCTTAGGCTCTCAGGAAGTGGGG	1
chrX_54783804_54784139_54784120_54784239_R	Pchrx_1905	GCCCCAAGTTGGGGGTGCGATGGAGCACCAGGTTTGGAATGCAGTGGAGTAACACATTTCACAGTGTCAGCTTTGGGCGAGGCTGGGATGCCAGGTTTCACAGGTGGGACTTGTGTCCTG	1
chrX_54783804_54784139_54783744_54784199_D	Pchrx_1906	AGAGGTGGTTGTGGTACTGCTGGGACCTGTGGAACTTGAGATTGTATTTGGGAATGTGCTTGGAGCACCAGGTTTGGAATGCAGTGGAGTAACACATTTCACAGTGTCAGCTTTGGGCGA	1
chrX_54836219_54836344_54836223_54836342_S	Pchrx_1907	GGTCCCAGAGACACCGAAGGCCTCAAAGGCACTGGAGGTCTCAGAGGATGTGAAGGTCTCAAAAGCCTCTGGGGTCTCAAAGGCCACAGAGGTCTCAAAGACCCCAGAGGCTCGGGAGGC	2
chrX_54836219_54836344_54836119_54836238_L	Pchrx_1908	GAGAAGGTCTATGAACTTCCCTGCTTCCTCTTGCAGGCTGAAGCTTCAGAAAAGGACAGTAGCTCGATGATGCAGACTCTGTTGACAGTGACCCAGAATGTGGAGGTCCCAGAGACACCG	1
chrX_54836219_54836344_54836325_54836444_R	Pchrx_1909	CCCAGAGGCTCGGGAGGCACCTGCCACCCAGGCCTCATCTACTACTCAGCTGACTGATACCCAGGTTCTGGCAGCTGAAAACAAGAGTCTAGCAGCTGACACCAAGAAACAGAATGCTGA	1
chrX_54836219_54836344_54836159_54836404_D	Pchrx_1910	AAGCTTCAGAAAAGGACAGTAGCTCGATGATGCAGACTCTGTTGACAGTGACCCAGAATGCTGCCACCCAGGCCTCATCTACTACTCAGCTGACTGATACCCAGGTTCTGGCAGCTGAAA	1
chrX_54837322_54837447_54837326_54837445_S	Pchrx_1911	AGGGTCTCAAAGGCCCTAATGGCCTCAATGGCCCGCAGGGCTTCAAGGGGTCCCATAGCCTTTTGGGCCCGCAGGGCATCAAGGACTCGGTTGGCTGCTTGGGCCCGGAGAGCCTTGCTC	2
chrX_54837322_54837447_54837222_54837341_L	Pchrx_1912	GGTGACGTTGAGCTTCCTCTCTGTTGATGCAGGTGAAGCATCTGGATGGGGAAGAGGATGGCAGCAGTGATCAGAGTCAGGCTTCTGGAACCACAGGTGGCCGAAGGGTCTCAAAGGCCC	1
chrX_54837322_54837447_54837428_54837547_R	Pchrx_1913	GCCCGGAGAGCCTTGCTCTCCCTGAGATCACCTAAAGCCCGTAGGGGCAAGGCTCGCCGTAGAGCTGCCAAGCTCCAGTCATCCCAAGAGCCTGAAGCACCACCACCTCGGGATGTGGCC	1
chrX_54837322_54837447_54837262_54837507_D	Pchrx_1914	TCTGGATGGGGAAGAGGATGGCAGCAGTGATCAGAGTCAGGCTTCTGGAACCACAGGTGGCCTGAGATCACCTAAAGCCCGTAGGGGCAAGGCTCGCCGTAGAGCTGCCAAGCTCCAGTC	1
chrX_54841873_54842016_54841886_54842005_S	Pchrx_1915	TCCAGGCGGGAGCAGAAGCTAAAGCCAAAGCCCAAGAGAGTGGCAGTGCCAGCACTGGTGCCAGTACCAGTACCAATAACAGTGCCAGTGCCAGTGCCAGCACCAGTGGTGGCTTCAGTG	2
chrX_54841873_54842016_54841773_54841892_L	Pchrx_1916	CAAGGCTAGGGCCGAGATTAGAGCTCGAATGGGCATTGGGCTCGGCTCGGAGAATGCTGCCGGGCCCTGCAACTGGGACGAAGCTGATATCGGACCCTGGGCCAAAGCCCGGATCCAGGC	1
chrX_54841873_54842016_54841997_54842116_R	Pchrx_1917	GCTTCAGTGCTGGTGCCAGCCTGACCGCCACTCTCACATTTGGGCTCTTCGCTGGCCTTGGTGGAGCTGGTGCCAGCACCAGTGGCAGCTCTGGTGCCTGTGGTTTCTCCTACAAGTGAG	1
chrX_54841873_54842016_54841813_54842076_D	Pchrx_1918	CTCGGCTCGGAGAATGCTGCCGGGCCCTGCAACTGGGACGAAGCTGATATCGGACCCTGGCTGACCGCCACTCTCACATTTGGGCTCTTCGCTGGCCTTGGTGGAGCTGGTGCCAGCACC	1
chrX_54955101_54955202_54955093_54955212_S	Pchrx_1919	GAAGTCCAAGCTGCAGCTGTGGCTGTGGCTGAGGCTGAAGCCAGGGCTGAGGCAAGAGCCCAAATGGGGATTGGAGAGGAAGCTGTGGCTGGGCCCTGGAATTGGGATGACATGGATATC	2
chrX_54955101_54955202_54955001_54955120_L	Pchrx_1920	TTGTTTTCTTATTATGATTATCATCCCCATTTCAGGTGCAGAAGAAAGACCCCAAGGACTGGGCTGTGCAGTACCGCGAGGCAGTGGAGATGGAAGTCCAAGCTGCAGCTGTGGCTGTGG	1
chrX_54955101_54955202_54955183_54955302_R	Pchrx_1921	GGGCCCTGGAATTGGGATGACATGGATATCGACTGCCTAACAAGGGAAGAGTTAGGCGATGATGCTCAGGCCTGGAGCAGATTTTCATTTGAAATTGAGGCCAGAGCCCAAGAAAATGCA	1
chrX_54955101_54955202_54955041_54955262_D	Pchrx_1922	GAAGAAAGACCCCAAGGACTGGGCTGTGCAGTACCGCGAGGCAGTGGAGATGGAAGTCCACATGGATATCGACTGCCTAACAAGGGAAGAGTTAGGCGATGATGCTCAGGCCTGGAGCAG	1
chrX_54955444_54955593_54955460_54955579_S	Pchrx_1923	GCTTCAGCAATACAGCCAGCATTAGCTTTGGTGGTACACTGAGCACTAGCTCCAGCTTCAGCAGCGCAGCCAGCATTAGCTTTGGTTGTGCACACAGCACCAGCACTAGTTTCAGCAGTG	2
chrX_54955444_54955593_54955344_54955463_L	Pchrx_1924	CAGGGCTGGCTTCAGCGATGGTGCTAGTATTAGCTTCAATGGTGCACCCAGCTCCAGTGGTGGCTTCAGTGGTGGACCTGGCATTACCTTTGGTGTTGCACCCAGCACCAGTGCCAGCTT	1
chrX_54955444_54955593_54955574_54955693_R	Pchrx_1925	GCAGTGAAGCCAGCATTAGCTTTGGTGGCATGCCTTGTACCAGTGCCAGCTTTAGTGGTGGAGTCAGCTCTAGTTTTAGTGGCCCACTCAGCACCAGTGCCACTTTCAGTGGTGGAGCCA	1
chrX_54955444_54955593_54955384_54955653_D	Pchrx_1926	GGTGCACCCAGCTCCAGTGGTGGCTTCAGTGGTGGACCTGGCATTACCTTTGGTGTTGCATTTGGTGGCATGCCTTGTACCAGTGCCAGCTTTAGTGGTGGAGTCAGCTCTAGTTTTAGT	1
chrX_54957151_54957300_54957167_54957286_S	Pchrx_1927	TTGGCAGTGGTTCCAACACCAGCACTGGCTTTACTGGCGAACCCAGCACCAGCACGGGCTTCAGTAGTGGACCCAGTTCTATTGTTGGCTTCAGCGGTGGACCAAGCACTGGTGTTGGCT	2
chrX_54957151_54957300_54957281_54957400_R	Pchrx_1928	TTGGCTTCTGCAGTGGACCAAGCACCAGTGGCTTCAGCGGTGGACCGAGCACAGGAGCTGGCTTCGGCGGTGGACCAAACACTGGTGCTGGCTTTGGTGGTGGACCGAGCACCAGTGCTG	1
chrX_54957151_54957300_54957091_54957360_D	Pchrx_1929	GGCCTCAGCACCAGCGATGGCTTTGGCAGTAGGCCTAATGCCAGCTTCGACAGAGGACTGAGCACCAGTGGCTTCAGCGGTGGACCGAGCACAGGAGCTGGCTTCGGCGGTGGACCAAAC	1
chrX_54957309_54957428_54957209_54957328_L	Pchrx_1930	CCAGCACCAGCACGGGCTTCAGTAGTGGACCCAGTTCTATTGTTGGCTTCAGCGGTGGACCAAGCACTGGTGTTGGCTTCTGCAGTGGACCAAGCACCAGTGGCTTCAGCGGTGGACCGA	2
chrX_54957309_54957428_54957409_54957528_R	Pchrx_1931	AGTGGAGCCGCCAGTCTTGGTGCCTGTGGCTTCTCGTATGGCTAGTGAGGTTTCAGGTAACTGCAATATTTCCATAGCCAGGACCCACAGGGATGGGTACAAGAGCTGGGAGATGTTGTA	2
chrX_54957309_54957428_54957249_54957488_D	Pchrx_1932	TGTTGGCTTCAGCGGTGGACCAAGCACTGGTGTTGGCTTCTGCAGTGGACCAAGCACCAGTGCCTGTGGCTTCTCGTATGGCTAGTGAGGTTTCAGGTAACTGCAATATTTCCATAGCCA	1
chrX_54972125_54972176_54972025_54972144_L	Pchrx_1933	CAGAGTCTTTGCCATAATTCTTCGATGATTGTGAAACAGTAGCACATGAGCACCTGGGTCTCTGTGAACACAGCTCTGGGTTTGTGCCTGTTGTCCATAAGTGTGTATGCGTGTGTGTGT	2
chrX_54972125_54972176_54972157_54972276_R	Pchrx_1934	GTGTGTGTGTGTGTGTGTGTGAGGTGTGTGGCTGTGTAGATGTGACAGTGAGTGTATGTGAGTAGATGTGTTCAGGCTGAGTGTATGATGTTTTTCTATGATTGTACAGATAGGTCTGTA	2
chrX_54972125_54972176_54972065_54972236_D	Pchrx_1935	AGCACATGAGCACCTGGGTCTCTGTGAACACAGCTCTGGGTTTGTGCCTGTTGTCCATAAGAGGTGTGTGGCTGTGTAGATGTGACAGTGAGTGTATGTGAGTAGATGTGTTCAGGCTGA	1
chrX_55049625_55049658_55049525_55049644_L	Pchrx_1936	CCATGACATATTTTTAAGTGAACAAAACAGCATAACGAACTCCAGGTAAAATAAGATCACACTTCTAACAAAAGCATGGGTGTGGTGAAGAGAGCAGAGGGTGTGTGTGTGTGTGTGTGT	2
chrX_55049625_55049658_55049639_55049758_R	Pchrx_1937	GTGTGTGTGTGTGTGTGTGTAGCCATAGAAAAATATCTGGGAGAAAATATAACAAAAACTTAATGGTGGAACTCTGCATGACTTAAATTTCCCTCCTTATACTTTCCTGTATATGTTGAA	6
chrX_55049625_55049658_55049565_55049718_D	Pchrx_1938	TCCAGGTAAAATAAGATCACACTTCTAACAAAAGCATGGGTGTGGTGAAGAGAGCAGAGGAGCCATAGAAAAATATCTGGGAGAAAATATAACAAAAACTTAATGGTGGAACTCTGCATG	3
chrX_55171024_55171053_55170924_55171043_L	Pchrx_1939	GGCCAATGTGGTGCTGTAATTTTTTCCCCATAACACTAAAATTCTACTGCAAGTATCTTCCTTAAAATCCTACCCATATTCAAGGAAACAACCATGAAAATGTGTGTGTGTGTGTGTGTG	6
chrX_55171024_55171053_55171034_55171153_R	Pchrx_1940	TGTGTGTGTGTGTAGGTATGTATTCTTTTCCTAAGATAGTGTTCATTTTCATATGTTAATTCTGTCATTTAATAAAATCTCATTCTTCTTTCAGTAAAACTGTAACCTTACGTCTTTTCC	6
chrX_55171024_55171053_55170964_55171113_D	Pchrx_1941	ATTCTACTGCAAGTATCTTCCTTAAAATCCTACCCATATTCAAGGAAACAACCATGAAAATATTCTTTTCCTAAGATAGTGTTCATTTTCATATGTTAATTCTGTCATTTAATAAAATCT	3
chrX_55336759_55336798_55336659_55336778_L	Pchrx_1942	CTGTCTTCTTACACAAGCTGGGCTATGAAGAGCTGCCATGGCAGGCTTCCCTGTAGGGAGTTCAAAGGAGCTTCAGTGACTTGTGCACATCTTTGCATGTTCTCTCTCTCTCTCTTTCTT	2
chrX_55336759_55336798_55336779_55336898_R	Pchrx_1943	TCTCTCTCTCTCTGTCTTTCCCCACCGCTTTCCGCTTATCTCTGCCTTTGTTTTTGTGTTGGCCTCATTATCTGTACAGAACTTTTTCATAAGCAGGAAACAAGGCATTGCTCAACTCTT	2
chrX_55336759_55336798_55336699_55336858_D	Pchrx_1944	GCAGGCTTCCCTGTAGGGAGTTCAAAGGAGCTTCAGTGACTTGTGCACATCTTTGCATGTCCCACCGCTTTCCGCTTATCTCTGCCTTTGTTTTTGTGTTGGCCTCATTATCTGTACAGA	1
chrX_55478929_55479033_55478922_55479041_S	Pchrx_1945	GTGGTAGCGAGCACCCCCGAAGACGACCTGAGCGGCCCCGAGGAAGACCCGAGCACTCCAGAGGAGGCCTCTACCACCCCTGAAGAAGCCTCGAGCACTGCCCAAGCACAAAAGCCTTCA	2
chrX_55478929_55479033_55478829_55478948_L	Pchrx_1946	CGGCGCCGCCGTAATGCGAGAGCCGCAGAAGAGAACCGCAACAATCGCAAAATCCAGGCCTCAGAGGCCTCCGAGACCCCTATGGCCGCCTCTGTGGTAGCGAGCACCCCCGAAGACGAC	1
chrX_55478929_55479033_55479014_55479133_R	Pchrx_1947	GAGCACTGCCCAAGCACAAAAGCCTTCAGTGCCCCGGAGCAATTTTCAGGGCACCAAGAAAAGTCTCCTGATGTCTATATTAGCGCTCATCTTCATCATGGGCAACAGCGCCAAGGAAGC	1
chrX_55478929_55479033_55478869_55479093_D	Pchrx_1948	ACAATCGCAAAATCCAGGCCTCAGAGGCCTCCGAGACCCCTATGGCCGCCTCTGTGGTAGAGCCTTCAGTGCCCCGGAGCAATTTTCAGGGCACCAAGAAAAGTCTCCTGATGTCTATAT	1
chrX_55514894_55515067_55514922_55515041_S	Pchrx_1949	GGGATCCACGCCAGGCCCTGGGCCGCGGTGCGGGTGGGGGCGGGGGTGGCGGCGGGGGCGGGGGCCGGGCTGGAGGCGGGGGTGGGGCCGAGAGCCCAGGCTGGCTGCGGGAGCGGGCCC	10
chrX_55514894_55515067_55514794_55514913_L	Pchrx_1950	TGTGGGACCCTGACCAAACTCGACCTCCAGCAACCAGTCCCCTAAGCCGCCAGGATCCCCCGACCCGTCTAGGTCACCAGAGCAGCTTCTCCGTGTCTGAGGCCTGGACCCAGGCCGGGA	1
chrX_55514894_55515067_55515048_55515167_R	Pchrx_1951	GGGGCCGAGGGCGGGGCTTGCGGCGCGGGCAAACGGGCGAGGAGCTGCTGTGACAGCGAAGGGGGATTGAAGGGAGCACCTTCTCGTCGCCGCCGCTGCTGCTCCACGTCAAGTTCTCCT	1
chrX_55514894_55515067_55514834_55515127_D	Pchrx_1952	CCTAAGCCGCCAGGATCCCCCGACCCGTCTAGGTCACCAGAGCAGCTTCTCCGTGTCTGACGGCGCGGGCAAACGGGCGAGGAGCTGCTGTGACAGCGAAGGGGGATTGAAGGGAGCACC	1
chrX_55547176_55547481_55547270_55547389_S	Pchrx_1953	TAGGGATCCCTCAAGTGCTGAGTTTCTCTGAGATTTTAGGGGCCTCTGAAGTACTGGGAACCTCGAACATGATCAAGCAATTCAAGGTTCTGTAGGGTTTGAAGGTGCTTAGACCCTTTA	2
chrX_55547176_55547481_55547076_55547195_L	Pchrx_1954	CTCCCAGATGAGGCTTTCCTTAGCTCAAGTGAGCACCATGAAATCGACGCCTAATATCACAGTTAGGAGACCTTTTTTGAAATTATTCTCATGTTTGATTGTGCTTTGGGACTTTGACAT	1
chrX_55547176_55547481_55547462_55547581_R	Pchrx_1955	AGGTGCTTGAGTCTTCTAAGGAGGACTGTGAGATACTTGAGACCTTCGACATGTTTAAGGCCTTTGAGGTACTCACTGTCTCTGAGGTGCTTGGAACATTTAAAGTGCTCAGGGTCTTCA	1
chrX_55547176_55547481_55547116_55547541_D	Pchrx_1956	AAATCGACGCCTAATATCACAGTTAGGAGACCTTTTTTGAAATTATTCTCATGTTTGATTGAGGACTGTGAGATACTTGAGACCTTCGACATGTTTAAGGCCTTTGAGGTACTCACTGTC	3
chrX_55547482_55547877_55547621_55547740_S	Pchrx_1957	TGCTTCTAGCCCTAGTGATTCTGGGGTCCTTTGAGGTACAGGGAGCCTCGAAGATGCTGGTAGCCTTTAAGGTTCTTAGGATATCAAGAATGCTCAGGGATTTTGAACCACTAGGGACCT	2
chrX_55547482_55547877_55547382_55547501_L	Pchrx_1958	ACCCTTTAAGGCCCTCCAGACTTTTGACACGCCTAGAGCCTCTGAGGAGCTGAGGGTCTTTAAAGTGGTGGTAGCCTTAGAGGTGCTTGAGTCTTCTAAGGAGGACTGTGAGATACTTGA	1
chrX_55547482_55547877_55547858_55547977_R	Pchrx_1959	TGGGGTCACTTGATATACCTTGCTTGGATGTACTTGGGCTCCTTGATATGCTGGAGGCTATGGATGCATTTGGTATACTGGAAGTGCTTGGGGCCTCCCAGTTACTCAGGCCCTGCGAAG	1
chrX_55547482_55547877_55547422_55547937_D	Pchrx_1960	TCTGAGGAGCTGAGGGTCTTTAAAGTGGTGGTAGCCTTAGAGGTGCTTGAGTCTTCTAAGTGCTTGGATGTACTTGGGCTCCTTGATATGCTGGAGGCTATGGATGCATTTGGTATACTG	1
chrX_56042397_56042434_56042297_56042416_L	Pchrx_1961	CGCAGAAATATTTTGGGAACAGTGGACAATTTTGTCTTCTCAGTCTCTATTCCTTTTAAATAAGTAAACTCTTAAATAGCATTTTCTTTCCCAGACCATATGTGTGTATGTGTGTACATA	6
chrX_56042397_56042434_56042415_56042534_R	Pchrx_1962	TATGTGTATGTGTTTGTGTGTACAAAGTAACTAACAAACAATAAGCTCTAATTGTGAATGCTTTTTTGGAGCATTTGCTTCTAGAGATTCATACAGTTTCAGCCCAATTTTAGCATGCTA	6
chrX_56042397_56042434_56042337_56042494_D	Pchrx_1963	CAGTCTCTATTCCTTTTAAATAAGTAAACTCTTAAATAGCATTTTCTTTCCCAGACCATATACAAAGTAACTAACAAACAATAAGCTCTAATTGTGAATGCTTTTTTGGAGCATTTGCTT	3
chrX_56263282_56263313_56263182_56263301_L	Pchrx_1964	CTCTAGCCACCCATTTTGCCTCGCTGGAGGCAACTAATGTTATCTATTTATTAGGAATCTCTCCAGGGATATTTAGTGTATATCAAGCAATGAGTATGTTTGTGTGTGTGTGTGTGTGTG	2
chrX_56263282_56263313_56263294_56263413_R	Pchrx_1965	TGTGTGTGTGTGTGTGTGTGAATAACATTGTAGTATTGGGCTCATTTGTTTACTCAAAGATAATGTGAAATCATGTTTGGTTTTCTATAGATAGATAGATGGATATATATATATATATAT	6
chrX_56263282_56263313_56263222_56263373_D	Pchrx_1966	TATCTATTTATTAGGAATCTCTCCAGGGATATTTAGTGTATATCAAGCAATGAGTATGTTAATAACATTGTAGTATTGGGCTCATTTGTTTACTCAAAGATAATGTGAAATCATGTTTGG	3
chrX_56295439_56295460_56295339_56295458_L	Pchrx_1967	TGTTTAGGAGCACAAAGGCCAAGGTGGATGTTCTCACATCTGGACTAATCCTAGAATTTGATTTTAGGACAGCCAGGAGCTATTCAGTGAGTTCAATTCAACACACACACACACACACAC	2
chrX_56295439_56295460_56295441_56295560_R	Pchrx_1968	ACACACACACACACACACACGTTGAAACTAACTTTTCAGCTGACCCTGTCCTGGTAGCTGGAGATAGAAAGATGAATCATACCCAGACCACATCCTAGAGACACTCTCATTTGATACCAC	2
chrX_56295439_56295460_56295379_56295520_D	Pchrx_1969	TGGACTAATCCTAGAATTTGATTTTAGGACAGCCAGGAGCTATTCAGTGAGTTCAATTCAGTTGAAACTAACTTTTCAGCTGACCCTGTCCTGGTAGCTGGAGATAGAAAGATGAATCAT	1
chrX_56583997_56584041_56583897_56584016_L	Pchrx_1970	ATTTTCTCAGTTCCCAGTTTTCAACTGGAAATCACTCAGTCATATAATTCTGGTGGTAAGAGTCATGGAAAGATTAAACTGAAGGAAAAGTATTAGCTGCCATCATCATCATCATCATCA	6
chrX_56583997_56584041_56584022_56584141_R	Pchrx_1971	ATCATCATCATCATCTTCATTTGAAGAAAGTGTTTTCCACAATACAAACATATTTATAGCCCCCTGGGGTGAATATTCCACTCTTTTTTTCTGACCACCTTCTGCTTATTGAAGTTTAAA	6
chrX_56583997_56584041_56583937_56584101_D	Pchrx_1972	CATATAATTCTGGTGGTAAGAGTCATGGAAAGATTAAACTGAAGGAAAAGTATTAGCTGCTTGAAGAAAGTGTTTTCCACAATACAAACATATTTATAGCCCCCTGGGGTGAATATTCCA	3
chrX_56590813_56590962_56590829_56590948_S	Pchrx_1973	CTTATGGCCAGCCCTGAGATGATGATCCAAATAATGGAAAATCCCTTTGTTCAGAGCATGCTTTCGAATCCCGATCTGATGAGGCAGCTCATTATGGCTAATCCACAGATGCAGCAATTG	2
chrX_56590813_56590962_56590713_56590832_L	Pchrx_1974	TTTCCACAAATAGCAACCCGTTTGGGTTGGGGAGCCTGGGAGGACTTGCAGGCCTTAGCAGCCTGGGCTTGAGCTCGACCAACTTCTCTGAGCTCCAGAGCCAGATGCAGCAGCAGCTTA	1
[truncated: 3,512 more rows]

## Sheet: Detailed info on probes
			Shift of a probe from default position			Left probe (120 nt)						Right probe (120 nt)						Double probe (Note: only first 60 nt and last 60 nt of the interval are included in the probe sequence)						Spanning probe (120 nt)								Capture and sequencing efficiency
Chr	Tandem Repeat start	Tandem Repeat end	L_shift	R_shift	D_shift	Start [TRstart-100-Lshift]	End [Trstart+19-Lshift]	hg38_start	hg38_end	Probe name	Copies of a probe	Start [TRend-19+Rshift]	End [TRend+100+Rshift]	hg38_start	hg38_end	Probe name	Copies of a probe	Start [TRstart-60-Dshift]	End [TRend+60+Dshift]	hg38_start	hg38_end	Probe name	Copies of a probe	Start [TRcenter-60]	End [TRcenter+60]	hg38_start	hg38_end	Probe name	Copies of a probe	Total number of probes (replicated)	G+C content of a TR	Average target-intersecting reads	Average fully spanning reads
chrX	228962	229161	0	0	0	NA	NA	NA	NA	NA	NA	229142	229261	312475	312594	chrX_228962_229161_229142_229261_R	4	NA	NA	NA	NA	NA	NA	NA	NA	NA	NA	NA	NA	4	0.507538	6.625	3.875
chrX	299255	299352	0	0	0	299155	299274	338420	338539	chrX_299255_299352_299155_299274_L	10	299333	299452	338598	338717	chrX_299255_299352_299333_299452_R	2	299195	299412	338460	338677	chrX_299255_299352_299195_299412_D	1	NA	NA	NA	NA	NA	NA	13	0.721649	13.625	11
chrX	306087	306160	0	0	0	305987	306106	345252	345371	chrX_306087_306160_305987_306106_L	10	306141	306260	345406	345525	chrX_306087_306160_306141_306260_R	2	306027	306220	345292	345485	chrX_306087_306160_306027_306220_D	5	NA	NA	NA	NA	NA	NA	17	0.630137	0.625	0.375
chrX	323932	324395	0	0	0	323832	323951	363097	363216	chrX_323932_324395_323832_323951_L	2	324376	324495	363641	363760	chrX_323932_324395_324376_324495_R	2	323872	324455	363137	363720	chrX_323932_324395_323872_324455_D	1	NA	NA	NA	NA	NA	NA	5	0.652268	35.125	6.25
chrX	336039	336374	0	0	0	335939	336058	375204	375323	chrX_336039_336374_335939_336058_L	2	336355	336474	375620	375739	chrX_336039_336374_336355_336474_R	2	335979	336434	375244	375699	chrX_336039_336374_335979_336434_D	1	NA	NA	NA	NA	NA	NA	5	0.650746	10.125	3
chrX	605105	605200	0	0	0	605005	605124	644270	644389	chrX_605105_605200_605005_605124_L	10	NA	NA	NA	NA	NA	NA	605045	605260	644310	644525	chrX_605105_605200_605045_605260_D	10	NA	NA	NA	NA	NA	NA	20	0.778947	1.75	1.25
chrX	605259	605294	0	0	0	NA	NA	NA	NA	NA	NA	605275	605394	644540	644659	chrX_605259_605294_605275_605394_R	10	605199	605354	644464	644619	chrX_605259_605294_605199_605354_D	2	NA	NA	NA	NA	NA	NA	12	0.885714	1.625	1.375
chrX	620193	620228	0	0	0	620093	620212	659358	659477	chrX_620193_620228_620093_620212_L	2	620209	620328	659474	659593	chrX_620193_620228_620209_620328_R	6	620133	620288	659398	659553	chrX_620193_620228_620133_620288_D	3	NA	NA	NA	NA	NA	NA	11	0.657143	20	16.125
chrX	1331700	1331731	0	0	0	1331600	1331719	1212707	1212826	chrX_1331700_1331731_1331600_1331719_L	2	NA	NA	NA	NA	NA	NA	1331640	1331791	1212747	1212898	chrX_1331700_1331731_1331640_1331791_D	2	NA	NA	NA	NA	NA	NA	4	0.516129	2.375	1.25
chrX	1572563	1573018	0	0	0	1572463	1572582	1453570	1453689	chrX_1572563_1573018_1572463_1572582_L	2	1572999	1573118	1454106	1454225	chrX_1572563_1573018_1572999_1573118_R	10	1572503	1573078	1453610	1454185	chrX_1572563_1573018_1572503_1573078_D	1	NA	NA	NA	NA	NA	NA	13	0.723077	0	0
chrX	1718143	1718286	0	0	0	1718043	1718162	1599150	1599269	chrX_1718143_1718286_1718043_1718162_L	2	1718267	1718386	1599374	1599493	chrX_1718143_1718286_1718267_1718386_R	10	1718083	1718346	1599190	1599453	chrX_1718143_1718286_1718083_1718346_D	1	NA	NA	NA	NA	NA	NA	13	0.615385	4.375	3
chrX	1719564	1719698	0	0	0	1719464	1719583	1600571	1600690	chrX_1719564_1719698_1719464_1719583_L	2	1719679	1719798	1600786	1600905	chrX_1719564_1719698_1719679_1719798_R	2	1719504	1719758	1600611	1600865	chrX_1719564_1719698_1719504_1719758_D	1	NA	NA	NA	NA	NA	NA	5	0.708955	1.375	1.125
chrX	1720192	1720401	0	0	0	1720092	1720211	1601199	1601318	chrX_1720192_1720401_1720092_1720211_L	2	1720382	1720501	1601489	1601608	chrX_1720192_1720401_1720382_1720501_R	10	1720132	1720461	1601239	1601568	chrX_1720192_1720401_1720132_1720461_D	5	NA	NA	NA	NA	NA	NA	17	0.736842	0.375	0
chrX	2583202	2583289	0	0	0	2583102	2583221	2665061	2665180	chrX_2583202_2583289_2583102_2583221_L	4	NA	NA	NA	NA	NA	NA	NA	NA	NA	NA	NA	NA	NA	NA	NA	NA	NA	NA	4	0.505747	10.875	7.375
chrX	2746152	2746207	0	0	130	NA	NA	NA	NA	NA	NA	NA	NA	NA	NA	NA	NA	2745962	2746397	2827921	2828356	chrX_2746152_2746207_2745962_2746397_D	4	NA	NA	NA	NA	NA	NA	4	0.418182	13.875	11.25
chrX	2746294	2746361	0	160	78	NA	NA	NA	NA	NA	NA	2746502	2746621	2828461	2828580	chrX_2746294_2746361_2746502_2746621_R	2	2746156	2746499	2828115	2828458	chrX_2746294_2746361_2746156_2746499_D	2	NA	NA	NA	NA	NA	NA	4	0.402985	16.75	12.125
chrX	2746508	2746547	0	0	0	NA	NA	NA	NA	NA	NA	2746528	2746647	2828487	2828606	chrX_2746508_2746547_2746528_2746647_R	4	NA	NA	NA	NA	NA	NA	NA	NA	NA	NA	NA	NA	4	0.333333	14.875	12.875
chrX	2779577	2779675	0	0	0	2779477	2779596	2861436	2861555	chrX_2779577_2779675_2779477_2779596_L	1	2779656	2779775	2861615	2861734	chrX_2779577_2779675_2779656_2779775_R	1	2779517	2779735	2861476	2861694	chrX_2779577_2779675_2779517_2779735_D	1	2779567	2779686	2861526	2861645	chrX_2779577_2779675_2779567_2779686_S	2	5	0.612245	11.25	9.75
chrX	2798457	2798508	0	0	0	2798357	2798476	2880316	2880435	chrX_2798457_2798508_2798357_2798476_L	6	2798489	2798608	2880448	2880567	chrX_2798457_2798508_2798489_2798608_R	6	2798397	2798568	2880356	2880527	chrX_2798457_2798508_2798397_2798568_D	3	NA	NA	NA	NA	NA	NA	15	0.509804	28.25	23.125
chrX	3030577	3030676	0	0	0	NA	NA	NA	NA	NA	NA	NA	NA	NA	NA	NA	NA	NA	NA	NA	NA	NA	NA	3030568	3030687	3112527	3112646	chrX_3030577_3030676_3030568_3030687_S	4	4	0.424242	20.375	14.75
chrX	3190147	3190180	0	0	0	3190047	3190166	3272006	3272125	chrX_3190147_3190180_3190047_3190166_L	2	3190161	3190280	3272120	3272239	chrX_3190147_3190180_3190161_3190280_R	2	3190087	3190240	3272046	3272199	chrX_3190147_3190180_3190087_3190240_D	1	NA	NA	NA	NA	NA	NA	5	0.424242	13.25	12
chrX	3312273	3312308	0	0	0	3312173	3312292	3394132	3394251	chrX_3312273_3312308_3312173_3312292_L	6	3312289	3312408	3394248	3394367	chrX_3312273_3312308_3312289_3312408_R	6	3312213	3312368	3394172	3394327	chrX_3312273_3312308_3312213_3312368_D	3	NA	NA	NA	NA	NA	NA	15	0.457143	29.375	24.75
chrX	3467394	3467423	0	0	0	3467294	3467413	3549253	3549372	chrX_3467394_3467423_3467294_3467413_L	2	3467404	3467523	3549363	3549482	chrX_3467394_3467423_3467404_3467523_R	2	3467334	3467483	3549293	3549442	chrX_3467394_3467423_3467334_3467483_D	1	NA	NA	NA	NA	NA	NA	5	0.448276	18.625	16.375
chrX	3631196	3631387	0	0	0	NA	NA	NA	NA	NA	NA	NA	NA	NA	NA	NA	NA	3631136	3631447	3713095	3713406	chrX_3631196_3631387_3631136_3631447_D	20	NA	NA	NA	NA	NA	NA	20	0.816754	0.25	0
chrX	3951794	3951825	0	0	0	3951694	3951813	4033653	4033772	chrX_3951794_3951825_3951694_3951813_L	6	3951806	3951925	4033765	4033884	chrX_3951794_3951825_3951806_3951925_R	6	3951734	3951885	4033693	4033844	chrX_3951794_3951825_3951734_3951885_D	3	NA	NA	NA	NA	NA	NA	15	0.516129	24.375	21.875
chrX	4111544	4111855	0	0	0	4111444	4111563	4193403	4193522	chrX_4111544_4111855_4111444_4111563_L	6	4111836	4111955	4193795	4193914	chrX_4111544_4111855_4111836_4111955_R	6	4111484	4111915	4193443	4193874	chrX_4111544_4111855_4111484_4111915_D	3	NA	NA	NA	NA	NA	NA	15	0.401929	41	13.375
chrX	4394119	4394150	0	0	0	4394019	4394138	4475978	4476097	chrX_4394119_4394150_4394019_4394138_L	6	4394131	4394250	4476090	4476209	chrX_4394119_4394150_4394131_4394250_R	6	4394059	4394210	4476018	4476169	chrX_4394119_4394150_4394059_4394210_D	3	NA	NA	NA	NA	NA	NA	15	0.516129	21	18.75
chrX	4435040	4435075	0	0	0	4434940	4435059	4516899	4517018	chrX_4435040_4435075_4434940_4435059_L	2	4435056	4435175	4517015	4517134	chrX_4435040_4435075_4435056_4435175_R	2	4434980	4435135	4516939	4517094	chrX_4435040_4435075_4434980_4435135_D	1	NA	NA	NA	NA	NA	NA	5	0.485714	16.5	15.125
chrX	4559423	4559494	0	0	0	4559323	4559442	4641282	4641401	chrX_4559423_4559494_4559323_4559442_L	6	4559475	4559594	4641434	4641553	chrX_4559423_4559494_4559475_4559594_R	6	4559363	4559554	4641322	4641513	chrX_4559423_4559494_4559363_4559554_D	3	NA	NA	NA	NA	NA	NA	15	0.464789	31.75	22.875
chrX	4679781	4679910	0	0	0	4679681	4679800	4761640	4761759	chrX_4679781_4679910_4679681_4679800_L	6	4679891	4680010	4761850	4761969	chrX_4679781_4679910_4679891_4680010_R	6	4679721	4679970	4761680	4761929	chrX_4679781_4679910_4679721_4679970_D	3	NA	NA	NA	NA	NA	NA	15	0.488372	39.75	28.75
chrX	4701563	4701592	0	0	0	4701463	4701582	4783422	4783541	chrX_4701563_4701592_4701463_4701582_L	6	4701573	4701692	4783532	4783651	chrX_4701563_4701592_4701573_4701692_R	2	4701503	4701652	4783462	4783611	chrX_4701563_4701592_4701503_4701652_D	3	NA	NA	NA	NA	NA	NA	11	0.586207	28.375	25.125
chrX	4904608	4904639	0	0	0	4904508	4904627	4986467	4986586	chrX_4904608_4904639_4904508_4904627_L	6	4904620	4904739	4986579	4986698	chrX_4904608_4904639_4904620_4904739_R	6	4904548	4904699	4986507	4986658	chrX_4904608_4904639_4904548_4904699_D	3	NA	NA	NA	NA	NA	NA	15	0.451613	21	18.875
chrX	4941605	4941900	0	0	0	4941505	4941624	5023464	5023583	chrX_4941605_4941900_4941505_4941624_L	6	4941881	4942000	5023840	5023959	chrX_4941605_4941900_4941881_4942000_R	6	4941545	4941960	5023504	5023919	chrX_4941605_4941900_4941545_4941960_D	3	NA	NA	NA	NA	NA	NA	15	0.433898	34	12.625
chrX	5243260	5243305	0	0	0	5243160	5243279	5325119	5325238	chrX_5243260_5243305_5243160_5243279_L	2	5243286	5243405	5325245	5325364	chrX_5243260_5243305_5243286_5243405_R	6	5243200	5243365	5325159	5325324	chrX_5243260_5243305_5243200_5243365_D	3	NA	NA	NA	NA	NA	NA	11	0.466667	21.125	18.125
chrX	5477218	5477251	0	0	0	5477118	5477237	5559077	5559196	chrX_5477218_5477251_5477118_5477237_L	6	5477232	5477351	5559191	5559310	chrX_5477218_5477251_5477232_5477351_R	6	5477158	5477311	5559117	5559270	chrX_5477218_5477251_5477158_5477311_D	3	NA	NA	NA	NA	NA	NA	15	0.515152	11.875	10
chrX	5507875	5507908	0	0	0	5507775	5507894	5589734	5589853	chrX_5507875_5507908_5507775_5507894_L	2	5507889	5508008	5589848	5589967	chrX_5507875_5507908_5507889_5508008_R	6	5507815	5507968	5589774	5589927	chrX_5507875_5507908_5507815_5507968_D	3	NA	NA	NA	NA	NA	NA	11	0.515152	18.125	15.375
chrX	5695969	5696000	0	0	0	5695869	5695988	5777828	5777947	chrX_5695969_5696000_5695869_5695988_L	2	5695981	5696100	5777940	5778059	chrX_5695969_5696000_5695981_5696100_R	2	5695909	5696060	5777868	5778019	chrX_5695969_5696000_5695909_5696060_D	1	NA	NA	NA	NA	NA	NA	5	0.548387	24	20.75
chrX	5760188	5760331	0	0	0	5760088	5760207	5842047	5842166	chrX_5760188_5760331_5760088_5760207_L	2	5760312	5760431	5842271	5842390	chrX_5760188_5760331_5760312_5760431_R	6	5760128	5760391	5842087	5842350	chrX_5760188_5760331_5760128_5760391_D	3	NA	NA	NA	NA	NA	NA	11	0.447552	44.625	30.375
chrX	5808269	5808322	153	16	24	5808016	5808135	5889975	5890094	chrX_5808269_5808322_5808016_5808135_L	3	5808319	5808438	5890278	5890397	chrX_5808269_5808322_5808319_5808438_R	3	5808185	5808406	5890144	5890365	chrX_5808269_5808322_5808185_5808406_D	3	5808237	5808356	5890196	5890315	chrX_5808269_5808322_5808237_5808356_S	6	15	0.150943	18	13.75
chrX	5810763	5810806	33	0	87	5810630	5810749	5892589	5892708	chrX_5810763_5810806_5810630_5810749_L	2	NA	NA	NA	NA	NA	NA	5810616	5810953	5892575	5892912	chrX_5810763_5810806_5810616_5810953_D	2	NA	NA	NA	NA	NA	NA	4	0.418605	17.375	14
chrX	5816344	5816423	0	0	0	NA	NA	NA	NA	NA	NA	5816404	5816523	5898363	5898482	chrX_5816344_5816423_5816404_5816523_R	1	5816284	5816483	5898243	5898442	chrX_5816344_5816423_5816284_5816483_D	1	5816325	5816444	5898284	5898403	chrX_5816344_5816423_5816325_5816444_S	2	4	0.556962	11.75	8
chrX	5857401	5857444	0	0	0	5857301	5857420	5939260	5939379	chrX_5857401_5857444_5857301_5857420_L	6	5857425	5857544	5939384	5939503	chrX_5857401_5857444_5857425_5857544_R	2	5857341	5857504	5939300	5939463	chrX_5857401_5857444_5857341_5857504_D	3	NA	NA	NA	NA	NA	NA	11	0.44186	24.5	21.625
chrX	5933423	5933464	0	0	0	5933323	5933442	6015282	6015401	chrX_5933423_5933464_5933323_5933442_L	6	5933445	5933564	6015404	6015523	chrX_5933423_5933464_5933445_5933564_R	6	5933363	5933524	6015322	6015483	chrX_5933423_5933464_5933363_5933524_D	3	NA	NA	NA	NA	NA	NA	15	0.463415	26.375	21.75
chrX	5976204	5976249	0	0	0	5976104	5976223	6058063	6058182	chrX_5976204_5976249_5976104_5976223_L	6	5976230	5976349	6058189	6058308	chrX_5976204_5976249_5976230_5976349_R	6	5976144	5976309	6058103	6058268	chrX_5976204_5976249_5976144_5976309_D	3	NA	NA	NA	NA	NA	NA	15	0.311111	22.125	17.75
chrX	6009903	6010078	0	0	0	6009803	6009922	6091762	6091881	chrX_6009903_6010078_6009803_6009922_L	6	6010059	6010178	6092018	6092137	chrX_6009903_6010078_6010059_6010178_R	2	6009843	6010138	6091802	6092097	chrX_6009903_6010078_6009843_6010138_D	1	NA	NA	NA	NA	NA	NA	9	0.468571	23.75	11.25
chrX	6127756	6127797	0	0	0	6127656	6127775	6209615	6209734	chrX_6127756_6127797_6127656_6127775_L	6	6127778	6127897	6209737	6209856	chrX_6127756_6127797_6127778_6127897_R	6	6127696	6127857	6209655	6209816	chrX_6127756_6127797_6127696_6127857_D	3	NA	NA	NA	NA	NA	NA	15	0.414634	33.875	29.625
chrX	6252755	6252892	0	0	0	6252655	6252774	6334614	6334733	chrX_6252755_6252892_6252655_6252774_L	2	6252873	6252992	6334832	6334951	chrX_6252755_6252892_6252873_6252992_R	6	6252695	6252952	6334654	6334911	chrX_6252755_6252892_6252695_6252952_D	1	NA	NA	NA	NA	NA	NA	9	0.474453	27.125	17.875
chrX	6405746	6405775	0	0	0	6405646	6405765	6487605	6487724	chrX_6405746_6405775_6405646_6405765_L	2	6405756	6405875	6487715	6487834	chrX_6405746_6405775_6405756_6405875_R	2	6405686	6405835	6487645	6487794	chrX_6405746_6405775_6405686_6405835_D	3	NA	NA	NA	NA	NA	NA	7	0.517241	27.125	24.625
chrX	6668429	6668464	0	0	0	6668329	6668448	6750288	6750407	chrX_6668429_6668464_6668329_6668448_L	2	6668445	6668564	6750404	6750523	chrX_6668429_6668464_6668445_6668564_R	2	6668369	6668524	6750328	6750483	chrX_6668429_6668464_6668369_6668524_D	3	NA	NA	NA	NA	NA	NA	7	0.542857	26.375	22.5
chrX	6769513	6769554	0	0	0	6769413	6769532	6851372	6851491	chrX_6769513_6769554_6769413_6769532_L	6	6769535	6769654	6851494	6851613	chrX_6769513_6769554_6769535_6769654_R	6	6769453	6769614	6851412	6851573	chrX_6769513_6769554_6769453_6769614_D	3	NA	NA	NA	NA	NA	NA	15	0.463415	22.125	18.875
chrX	6817715	6817759	0	0	0	6817615	6817734	6899574	6899693	chrX_6817715_6817759_6817615_6817734_L	6	6817740	6817859	6899699	6899818	chrX_6817715_6817759_6817740_6817859_R	6	6817655	6817819	6899614	6899778	chrX_6817715_6817759_6817655_6817819_D	3	NA	NA	NA	NA	NA	NA	15	0.318182	34	28
chrX	6984905	6984958	0	0	0	6984805	6984924	7066764	7066883	chrX_6984905_6984958_6984805_6984924_L	6	6984939	6985058	7066898	7067017	chrX_6984905_6984958_6984939_6985058_R	6	6984845	6985018	7066804	7066977	chrX_6984905_6984958_6984845_6985018_D	3	NA	NA	NA	NA	NA	NA	15	0.509434	38.625	30.5
chrX	7065819	7065986	0	0	0	7065719	7065838	7147678	7147797	chrX_7065819_7065986_7065719_7065838_L	5	7065967	7066086	7147926	7148045	chrX_7065819_7065986_7065967_7066086_R	5	7065759	7066046	7147718	7148005	chrX_7065819_7065986_7065759_7066046_D	5	7065844	7065963	7147803	7147922	chrX_7065819_7065986_7065844_7065963_S	10	25	0.832335	0.875	0.625
chrX	7204165	7204194	0	0	0	7204065	7204184	7286024	7286143	chrX_7204165_7204194_7204065_7204184_L	6	7204175	7204294	7286134	7286253	chrX_7204165_7204194_7204175_7204294_R	6	7204105	7204254	7286064	7286213	chrX_7204165_7204194_7204105_7204254_D	3	NA	NA	NA	NA	NA	NA	15	0.413793	21.75	18.5
chrX	7206674	7206729	0	0	0	7206574	7206693	7288533	7288652	chrX_7206674_7206729_7206574_7206693_L	6	7206710	7206829	7288669	7288788	chrX_7206674_7206729_7206710_7206829_R	2	7206614	7206789	7288573	7288748	chrX_7206674_7206729_7206614_7206789_D	3	NA	NA	NA	NA	NA	NA	11	0.509091	23.875	20.375
chrX	7272940	7272964	0	0	0	7272840	7272959	7354799	7354918	chrX_7272940_7272964_7272840_7272959_L	12	NA	NA	NA	NA	NA	NA	NA	NA	NA	NA	NA	NA	NA	NA	NA	NA	NA	NA	12	0	19.875	18.5
chrX	7511905	7511936	0	0	0	7511805	7511924	7593764	7593883	chrX_7511905_7511936_7511805_7511924_L	6	7511917	7512036	7593876	7593995	chrX_7511905_7511936_7511917_7512036_R	6	7511845	7511996	7593804	7593955	chrX_7511905_7511936_7511845_7511996_D	3	NA	NA	NA	NA	NA	NA	15	0.548387	35.125	31.125
chrX	7810124	7810163	0	99	31	NA	NA	NA	NA	NA	NA	7810243	7810362	7842202	7842321	chrX_7810124_7810163_7810243_7810362_R	2	7810033	7810254	7841992	7842213	chrX_7810124_7810163_7810033_7810254_D	6	NA	NA	NA	NA	NA	NA	8	0.512821	19.25	14.625
chrX	7867668	7867721	0	0	0	7867568	7867687	7899527	7899646	chrX_7867668_7867721_7867568_7867687_L	6	7867702	7867821	7899661	7899780	chrX_7867668_7867721_7867702_7867821_R	2	7867608	7867781	7899567	7899740	chrX_7867668_7867721_7867608_7867781_D	1	NA	NA	NA	NA	NA	NA	9	0.490566	22.875	20.875
chrX	8009894	8009931	0	0	0	8009794	8009913	8041753	8041872	chrX_8009894_8009931_8009794_8009913_L	6	8009912	8010031	8041871	8041990	chrX_8009894_8009931_8009912_8010031_R	2	8009834	8009991	8041793	8041950	chrX_8009894_8009931_8009834_8009991_D	1	NA	NA	NA	NA	NA	NA	9	0.378378	22.75	19.875
chrX	8091061	8091096	0	0	0	8090961	8091080	8122920	8123039	chrX_8091061_8091096_8090961_8091080_L	6	8091077	8091196	8123036	8123155	chrX_8091061_8091096_8091077_8091196_R	6	8091001	8091156	8122960	8123115	chrX_8091061_8091096_8091001_8091156_D	3	NA	NA	NA	NA	NA	NA	15	0.485714	26.5	22.125
chrX	8285466	8285495	0	0	0	8285366	8285485	8317325	8317444	chrX_8285466_8285495_8285366_8285485_L	6	8285476	8285595	8317435	8317554	chrX_8285466_8285495_8285476_8285595_R	6	8285406	8285555	8317365	8317514	chrX_8285466_8285495_8285406_8285555_D	3	NA	NA	NA	NA	NA	NA	15	0.517241	12.5	11.375
chrX	8287030	8287065	0	0	0	8286930	8287049	8318889	8319008	chrX_8287030_8287065_8286930_8287049_L	2	8287046	8287165	8319005	8319124	chrX_8287030_8287065_8287046_8287165_R	6	8286970	8287125	8318929	8319084	chrX_8287030_8287065_8286970_8287125_D	1	NA	NA	NA	NA	NA	NA	9	0.485714	21.5	17.875
chrX	8415131	8415218	0	0	0	8415031	8415150	8446990	8447109	chrX_8415131_8415218_8415031_8415150_L	6	8415199	8415318	8447158	8447277	chrX_8415131_8415218_8415199_8415318_R	6	8415071	8415278	8447030	8447237	chrX_8415131_8415218_8415071_8415278_D	3	NA	NA	NA	NA	NA	NA	15	0.356322	9	6.5
chrX	8571937	8571990	0	0	0	8571837	8571956	8603796	8603915	chrX_8571937_8571990_8571837_8571956_L	1	NA	NA	NA	NA	NA	NA	8571877	8572050	8603836	8604009	chrX_8571937_8571990_8571877_8572050_D	1	8571905	8572024	8603864	8603983	chrX_8571937_8571990_8571905_8572024_S	2	4	0.396226	23.625	18.25
chrX	8700782	8700841	0	0	0	8700682	8700801	8732641	8732760	chrX_8700782_8700841_8700682_8700801_L	1	8700822	8700941	8732781	8732900	chrX_8700782_8700841_8700822_8700941_R	1	8700722	8700901	8732681	8732860	chrX_8700782_8700841_8700722_8700901_D	1	8700753	8700872	8732712	8732831	chrX_8700782_8700841_8700753_8700872_S	2	5	0.610169	7.75	6.875
chrX	8715253	8715330	0	0	0	8715153	8715272	8747112	8747231	chrX_8715253_8715330_8715153_8715272_L	2	8715311	8715430	8747270	8747389	chrX_8715253_8715330_8715311_8715430_R	6	8715193	8715390	8747152	8747349	chrX_8715253_8715330_8715193_8715390_D	3	NA	NA	NA	NA	NA	NA	11	0.532468	33.125	26.5
chrX	8717287	8717322	0	16	16	NA	NA	NA	NA	NA	NA	8717319	8717438	8749278	8749397	chrX_8717287_8717322_8717319_8717438_R	6	8717211	8717398	8749170	8749357	chrX_8717287_8717322_8717211_8717398_D	6	NA	NA	NA	NA	NA	NA	12	0.514286	20.375	18.75
chrX	8800402	8800481	0	0	0	8800302	8800421	8832261	8832380	chrX_8800402_8800481_8800302_8800421_L	6	8800462	8800581	8832421	8832540	chrX_8800402_8800481_8800462_8800581_R	6	8800342	8800541	8832301	8832500	chrX_8800402_8800481_8800342_8800541_D	3	NA	NA	NA	NA	NA	NA	15	0.443038	34.75	26.5
chrX	8997354	8997413	0	0	163	NA	NA	NA	NA	NA	NA	NA	NA	NA	NA	NA	NA	8997131	8997636	9029090	9029595	chrX_8997354_8997413_8997131_8997636_D	12	NA	NA	NA	NA	NA	NA	12	0.440678	11.125	7.5
chrX	9205636	9205665	0	0	0	9205536	9205655	9237496	9237615	chrX_9205636_9205665_9205536_9205655_L	6	9205646	9205765	9237606	9237725	chrX_9205636_9205665_9205646_9205765_R	2	9205576	9205725	9237536	9237685	chrX_9205636_9205665_9205576_9205725_D	3	NA	NA	NA	NA	NA	NA	11	0.482759	21.125	19.5
chrX	9263571	9263686	0	0	0	9263471	9263590	9295431	9295550	chrX_9263571_9263686_9263471_9263590_L	2	9263667	9263786	9295627	9295746	chrX_9263571_9263686_9263667_9263786_R	2	9263511	9263746	9295471	9295706	chrX_9263571_9263686_9263511_9263746_D	3	NA	NA	NA	NA	NA	NA	7	0.478261	27.25	19.5
chrX	9274910	9274949	0	0	0	9274810	9274929	9306770	9306889	chrX_9274910_9274949_9274810_9274929_L	6	9274930	9275049	9306890	9307009	chrX_9274910_9274949_9274930_9275049_R	6	9274850	9275009	9306810	9306969	chrX_9274910_9274949_9274850_9275009_D	3	NA	NA	NA	NA	NA	NA	15	0.487179	32.125	29.5
chrX	9284723	9284764	0	0	0	9284623	9284742	9316583	9316702	chrX_9284723_9284764_9284623_9284742_L	2	9284745	9284864	9316705	9316824	chrX_9284723_9284764_9284745_9284864_R	2	9284663	9284824	9316623	9316784	chrX_9284723_9284764_9284663_9284824_D	1	NA	NA	NA	NA	NA	NA	5	0.463415	17.375	15
chrX	9364986	9365021	0	0	0	9364886	9365005	9396846	9396965	chrX_9364986_9365021_9364886_9365005_L	6	9365002	9365121	9396962	9397081	chrX_9364986_9365021_9365002_9365121_R	2	9364926	9365081	9396886	9397041	chrX_9364986_9365021_9364926_9365081_D	3	NA	NA	NA	NA	NA	NA	11	0.428571	31.75	27.125
chrX	9499391	9499452	0	0	0	9499291	9499410	9531251	9531370	chrX_9499391_9499452_9499291_9499410_L	6	9499433	9499552	9531393	9531512	chrX_9499391_9499452_9499433_9499552_R	6	9499331	9499512	9531291	9531472	chrX_9499391_9499452_9499331_9499512_D	3	NA	NA	NA	NA	NA	NA	15	0.508197	18.875	15.125
chrX	9656180	9656224	0	0	0	NA	NA	NA	NA	NA	NA	9656205	9656324	9688165	9688284	chrX_9656180_9656224_9656205_9656324_R	1	9656120	9656284	9688080	9688244	chrX_9656180_9656224_9656120_9656284_D	1	9656143	9656262	9688103	9688222	chrX_9656180_9656224_9656143_9656262_S	2	4	0.840909	6.25	5.625
chrX	9685048	9685153	0	0	0	NA	NA	NA	NA	NA	NA	9685134	9685253	9717094	9717213	chrX_9685048_9685153_9685134_9685253_R	2	9684988	9685213	9716948	9717173	chrX_9685048_9685153_9684988_9685213_D	2	NA	NA	NA	NA	NA	NA	4	0.628571	8.25	6.125
chrX	9733228	9733623	0	0	0	9733128	9733247	9765088	9765207	chrX_9733228_9733623_9733128_9733247_L	1	NA	NA	NA	NA	NA	NA	9733168	9733683	9765128	9765643	chrX_9733228_9733623_9733168_9733683_D	5	9733367	9733486	9765327	9765446	chrX_9733228_9733623_9733367_9733486_S	10	16	0.698734	5.375	1.375
chrX	9734061	9734123	0	0	0	9733961	9734080	9765921	9766040	chrX_9734061_9734123_9733961_9734080_L	5	9734104	9734223	9766064	9766183	chrX_9734061_9734123_9734104_9734223_R	1	9734001	9734183	9765961	9766143	chrX_9734061_9734123_9734001_9734183_D	1	9734033	9734152	9765993	9766112	chrX_9734061_9734123_9734033_9734152_S	2	9	0.66129	2.375	1.875
chrX	9754354	9754461	0	0	0	9754254	9754373	9786214	9786333	chrX_9754354_9754461_9754254_9754373_L	5	9754442	9754561	9786402	9786521	chrX_9754354_9754461_9754442_9754561_R	5	9754294	9754521	9786254	9786481	chrX_9754354_9754461_9754294_9754521_D	1	9754349	9754468	9786309	9786428	chrX_9754354_9754461_9754349_9754468_S	10	21	0.925234	0	0
chrX	9754591	9754698	0	0	0	9754491	9754610	9786451	9786570	chrX_9754591_9754698_9754491_9754610_L	5	9754679	9754798	9786639	9786758	chrX_9754591_9754698_9754679_9754798_R	5	9754531	9754758	9786491	9786718	chrX_9754591_9754698_9754531_9754758_D	5	9754586	9754705	9786546	9786665	chrX_9754591_9754698_9754586_9754705_S	10	25	0.859813	0	0
chrX	9932248	9932391	0	0	0	9932148	9932267	9964108	9964227	chrX_9932248_9932391_9932148_9932267_L	2	9932372	9932491	9964332	9964451	chrX_9932248_9932391_9932372_9932491_R	2	9932188	9932451	9964148	9964411	chrX_9932248_9932391_9932188_9932451_D	1	NA	NA	NA	NA	NA	NA	5	0.552448	21.625	13
chrX	9971979	9972008	0	0	0	9971879	9971998	10003839	10003958	chrX_9971979_9972008_9971879_9971998_L	6	9971989	9972108	10003949	10004068	chrX_9971979_9972008_9971989_9972108_R	2	9971919	9972068	10003879	10004028	chrX_9971979_9972008_9971919_9972068_D	3	NA	NA	NA	NA	NA	NA	11	0.413793	30.125	25.625
chrX	9982924	9983268	0	0	0	9982824	9982943	10014784	10014903	chrX_9982924_9983268_9982824_9982943_L	5	9983249	9983368	10015209	10015328	chrX_9982924_9983268_9983249_9983368_R	5	9982864	9983328	10014824	10015288	chrX_9982924_9983268_9982864_9983328_D	5	9983037	9983156	10014997	10015116	chrX_9982924_9983268_9983037_9983156_S	10	25	0.773256	0.125	0
chrX	9983318	9983377	0	0	0	9983218	9983337	10015178	10015297	chrX_9983318_9983377_9983218_9983337_L	5	9983358	9983477	10015318	10015437	chrX_9983318_9983377_9983358_9983477_R	5	9983258	9983437	10015218	10015397	chrX_9983318_9983377_9983258_9983437_D	5	9983289	9983408	10015249	10015368	chrX_9983318_9983377_9983289_9983408_S	10	25	0.932203	0	0
chrX	9992448	9992489	0	0	0	9992348	9992467	10024308	10024427	chrX_9992448_9992489_9992348_9992467_L	2	9992470	9992589	10024430	10024549	chrX_9992448_9992489_9992470_9992589_R	2	9992388	9992549	10024348	10024509	chrX_9992448_9992489_9992388_9992549_D	1	NA	NA	NA	NA	NA	NA	5	0.439024	16.125	14
chrX	10085200	10085262	0	0	0	10085100	10085219	10117060	10117179	chrX_10085200_10085262_10085100_10085219_L	1	10085243	10085362	10117203	10117322	chrX_10085200_10085262_10085243_10085362_R	1	10085140	10085322	10117100	10117282	chrX_10085200_10085262_10085140_10085322_D	1	10085172	10085291	10117132	10117251	chrX_10085200_10085262_10085172_10085291_S	10	13	0.741935	6.875	6
chrX	10085444	10085497	0	0	0	10085344	10085463	10117304	10117423	chrX_10085444_10085497_10085344_10085463_L	1	10085478	10085597	10117438	10117557	chrX_10085444_10085497_10085478_10085597_R	5	10085384	10085557	10117344	10117517	chrX_10085444_10085497_10085384_10085557_D	5	10085412	10085531	10117372	10117491	chrX_10085444_10085497_10085412_10085531_S	10	21	0.698113	6.75	5.875
chrX	10096633	10096734	0	0	0	10096533	10096652	10128493	10128612	chrX_10096633_10096734_10096533_10096652_L	2	10096715	10096834	10128675	10128794	chrX_10096633_10096734_10096715_10096834_R	2	10096573	10096794	10128533	10128754	chrX_10096633_10096734_10096573_10096794_D	1	NA	NA	NA	NA	NA	NA	5	0.673267	3.125	2.875
chrX	10129165	10129202	0	0	0	10129065	10129184	10161025	10161144	chrX_10129165_10129202_10129065_10129184_L	2	10129183	10129302	10161143	10161262	chrX_10129165_10129202_10129183_10129302_R	2	10129105	10129262	10161065	10161222	chrX_10129165_10129202_10129105_10129262_D	1	NA	NA	NA	NA	NA	NA	5	0.486486	10.25	8.625
chrX	10140673	10140740	0	0	0	10140573	10140692	10172533	10172652	chrX_10140673_10140740_10140573_10140692_L	2	10140721	10140840	10172681	10172800	chrX_10140673_10140740_10140721_10140840_R	2	10140613	10140800	10172573	10172760	chrX_10140673_10140740_10140613_10140800_D	1	NA	NA	NA	NA	NA	NA	5	0.492537	19.75	15.125
chrX	10192334	10192391	0	0	0	10192234	10192353	10224194	10224313	chrX_10192334_10192391_10192234_10192353_L	2	10192372	10192491	10224332	10224451	chrX_10192334_10192391_10192372_10192491_R	6	10192274	10192451	10224234	10224411	chrX_10192334_10192391_10192274_10192451_D	3	NA	NA	NA	NA	NA	NA	11	0.473684	22.125	18.25
chrX	10231547	10231582	0	0	0	10231447	10231566	10263407	10263526	chrX_10231547_10231582_10231447_10231566_L	2	10231563	10231682	10263523	10263642	chrX_10231547_10231582_10231563_10231682_R	6	10231487	10231642	10263447	10263602	chrX_10231547_10231582_10231487_10231642_D	3	NA	NA	NA	NA	NA	NA	11	0.485714	23.25	21.25
chrX	10437425	10437496	0	0	0	NA	NA	NA	NA	NA	NA	10437477	10437596	10469437	10469556	chrX_10437425_10437496_10437477_10437596_R	3	10437365	10437556	10469325	10469516	chrX_10437425_10437496_10437365_10437556_D	3	10437402	10437521	10469362	10469481	chrX_10437425_10437496_10437402_10437521_S	6	12	0.253521	17.75	13.75
chrX	10534525	10534610	0	0	0	10534425	10534544	10566385	10566504	chrX_10534525_10534610_10534425_10534544_L	6	10534591	10534710	10566551	10566670	chrX_10534525_10534610_10534591_10534710_R	2	10534465	10534670	10566425	10566630	chrX_10534525_10534610_10534465_10534670_D	1	NA	NA	NA	NA	NA	NA	9	0.505882	23.75	18
chrX	10548145	10548176	0	0	0	10548045	10548164	10580005	10580124	chrX_10548145_10548176_10548045_10548164_L	6	10548157	10548276	10580117	10580236	chrX_10548145_10548176_10548157_10548276_R	2	10548085	10548236	10580045	10580196	chrX_10548145_10548176_10548085_10548236_D	3	NA	NA	NA	NA	NA	NA	11	0.419355	14.625	11.875
chrX	10560187	10560224	0	0	0	10560087	10560206	10592047	10592166	chrX_10560187_10560224_10560087_10560206_L	6	10560205	10560324	10592165	10592284	chrX_10560187_10560224_10560205_10560324_R	6	10560127	10560284	10592087	10592244	chrX_10560187_10560224_10560127_10560284_D	3	NA	NA	NA	NA	NA	NA	15	0.432432	14.125	12.125
chrX	10577167	10577218	0	0	0	10577067	10577186	10609027	10609146	chrX_10577167_10577218_10577067_10577186_L	6	10577199	10577318	10609159	10609278	chrX_10577167_10577218_10577199_10577318_R	6	10577107	10577278	10609067	10609238	chrX_10577167_10577218_10577107_10577278_D	3	NA	NA	NA	NA	NA	NA	15	0.392157	22	17.875
chrX	10729283	10729312	0	0	0	10729183	10729302	10761143	10761262	chrX_10729283_10729312_10729183_10729302_L	6	10729293	10729412	10761253	10761372	chrX_10729283_10729312_10729293_10729412_R	6	10729223	10729372	10761183	10761332	chrX_10729283_10729312_10729223_10729372_D	3	NA	NA	NA	NA	NA	NA	15	0.482759	23.125	19.375
chrX	10809892	10809925	0	0	0	10809792	10809911	10791673	10791792	chrX_10809892_10809925_10809792_10809911_L	2	10809906	10810025	10791787	10791906	chrX_10809892_10809925_10809906_10810025_R	6	10809832	10809985	10791713	10791866	chrX_10809892_10809925_10809832_10809985_D	3	NA	NA	NA	NA	NA	NA	11	0.454545	23.25	19.75
chrX	10830590	10830635	0	0	0	10830490	10830609	10812371	10812490	chrX_10830590_10830635_10830490_10830609_L	6	10830616	10830735	10812497	10812616	chrX_10830590_10830635_10830616_10830735_R	2	10830530	10830695	10812411	10812576	chrX_10830590_10830635_10830530_10830695_D	3	NA	NA	NA	NA	NA	NA	11	0.488889	18.5	15.625
chrX	11008350	11008399	0	0	0	11008250	11008369	10990130	10990249	chrX_11008350_11008399_11008250_11008369_L	6	11008380	11008499	10990260	10990379	chrX_11008350_11008399_11008380_11008499_R	2	11008290	11008459	10990170	10990339	chrX_11008350_11008399_11008290_11008459_D	3	NA	NA	NA	NA	NA	NA	11	0.530612	25.375	21.75
chrX	11086653	11086698	0	0	0	11086553	11086672	11068433	11068552	chrX_11086653_11086698_11086553_11086672_L	6	11086679	11086798	11068559	11068678	chrX_11086653_11086698_11086679_11086798_R	2	11086593	11086758	11068473	11068638	chrX_11086653_11086698_11086593_11086758_D	3	NA	NA	NA	NA	NA	NA	11	0.511111	24	21.25
chrX	11103432	11103465	0	0	0	11103332	11103451	11085212	11085331	chrX_11103432_11103465_11103332_11103451_L	2	11103446	11103565	11085326	11085445	chrX_11103432_11103465_11103446_11103565_R	6	11103372	11103525	11085252	11085405	chrX_11103432_11103465_11103372_11103525_D	3	NA	NA	NA	NA	NA	NA	11	0.515152	28.75	25.75
chrX	11129476	11129499	0	0	0	11129376	11129495	11111256	11111375	chrX_11129476_11129499_11129376_11129495_L	5	11129480	11129599	11111360	11111479	chrX_11129476_11129499_11129480_11129599_R	5	11129416	11129559	11111296	11111439	chrX_11129476_11129499_11129416_11129559_D	1	11129429	11129548	11111309	11111428	chrX_11129476_11129499_11129429_11129548_S	10	21	1	2.25	2.25
chrX	11284120	11284219	0	0	0	11284020	11284139	11265900	11266019	chrX_11284120_11284219_11284020_11284139_L	2	11284200	11284319	11266080	11266199	chrX_11284120_11284219_11284200_11284319_R	2	11284060	11284279	11265940	11266159	chrX_11284120_11284219_11284060_11284279_D	1	NA	NA	NA	NA	NA	NA	5	0.525253	16	13.125
chrX	11316926	11317033	0	118	78	NA	NA	NA	NA	NA	NA	11317132	11317251	11299012	11299131	chrX_11316926_11317033_11317132_11317251_R	2	11316788	11317171	11298668	11299051	chrX_11316926_11317033_11316788_11317171_D	2	NA	NA	NA	NA	NA	NA	4	0.691589	15.5	11.375
chrX	11369168	11369207	0	0	0	11369068	11369187	11350948	11351067	chrX_11369168_11369207_11369068_11369187_L	6	11369188	11369307	11351068	11351187	chrX_11369168_11369207_11369188_11369307_R	2	11369108	11369267	11350988	11351147	chrX_11369168_11369207_11369108_11369267_D	1	NA	NA	NA	NA	NA	NA	9	0.512821	16.75	15
chrX	11371670	11371717	0	0	0	11371570	11371689	11353450	11353569	chrX_11371670_11371717_11371570_11371689_L	2	11371698	11371817	11353578	11353697	chrX_11371670_11371717_11371698_11371817_R	2	11371610	11371777	11353490	11353657	chrX_11371670_11371717_11371610_11371777_D	1	NA	NA	NA	NA	NA	NA	5	0.489362	17.5	15.375
chrX	11400150	11400251	0	0	0	11400050	11400169	11381930	11382049	chrX_11400150_11400251_11400050_11400169_L	3	11400232	11400351	11382112	11382231	chrX_11400150_11400251_11400232_11400351_R	3	11400090	11400311	11381970	11382191	chrX_11400150_11400251_11400090_11400311_D	3	11400142	11400261	11382022	11382141	chrX_11400150_11400251_11400142_11400261_S	6	15	0.386139	17.75	11.875
chrX	11445922	11445987	0	0	0	11445822	11445941	11427702	11427821	chrX_11445922_11445987_11445822_11445941_L	10	11445968	11446087	11427848	11427967	chrX_11445922_11445987_11445968_11446087_R	10	11445862	11446047	11427742	11427927	chrX_11445922_11445987_11445862_11446047_D	5	NA	NA	NA	NA	NA	NA	25	0.692308	0.75	0.625
chrX	11468324	11468363	0	0	0	11468224	11468343	11450104	11450223	chrX_11468324_11468363_11468224_11468343_L	6	11468344	11468463	11450224	11450343	chrX_11468324_11468363_11468344_11468463_R	2	11468264	11468423	11450144	11450303	chrX_11468324_11468363_11468264_11468423_D	3	NA	NA	NA	NA	NA	NA	11	0.487179	19	16.5
chrX	11647105	11647140	0	0	0	11647005	11647124	11628885	11629004	chrX_11647105_11647140_11647005_11647124_L	6	11647121	11647240	11629001	11629120	chrX_11647105_11647140_11647121_11647240_R	6	11647045	11647200	11628925	11629080	chrX_11647105_11647140_11647045_11647200_D	3	NA	NA	NA	NA	NA	NA	15	0.485714	23.75	20.875
chrX	11706803	11706838	0	0	0	11706703	11706822	11688583	11688702	chrX_11706803_11706838_11706703_11706822_L	6	11706819	11706938	11688699	11688818	chrX_11706803_11706838_11706819_11706938_R	2	11706743	11706898	11688623	11688778	chrX_11706803_11706838_11706743_11706898_D	1	NA	NA	NA	NA	NA	NA	9	0.485714	22.25	19.375
chrX	11776265	11776348	0	0	0	NA	NA	NA	NA	NA	NA	11776329	11776448	11758210	11758329	chrX_11776265_11776348_11776329_11776448_R	2	11776205	11776408	11758086	11758289	chrX_11776265_11776348_11776205_11776408_D	10	NA	NA	NA	NA	NA	NA	12	0.879518	0	0
chrX	12148222	12148253	0	0	0	12148122	12148241	12130003	12130122	chrX_12148222_12148253_12148122_12148241_L	2	12148234	12148353	12130115	12130234	chrX_12148222_12148253_12148234_12148353_R	2	12148162	12148313	12130043	12130194	chrX_12148222_12148253_12148162_12148313_D	1	NA	NA	NA	NA	NA	NA	5	0.516129	11.75	10.875
chrX	12317380	12317478	0	0	0	12317280	12317399	12299161	12299280	chrX_12317380_12317478_12317280_12317399_L	6	12317459	12317578	12299340	12299459	chrX_12317380_12317478_12317459_12317578_R	6	12317320	12317538	12299201	12299419	chrX_12317380_12317478_12317320_12317538_D	3	NA	NA	NA	NA	NA	NA	15	0.459184	31.375	24.25
chrX	12363173	12363372	0	0	0	12363073	12363192	12344954	12345073	chrX_12363173_12363372_12363073_12363192_L	6	12363353	12363472	12345234	12345353	chrX_12363173_12363372_12363353_12363472_R	2	12363113	12363432	12344994	12345313	chrX_12363173_12363372_12363113_12363432_D	1	NA	NA	NA	NA	NA	NA	9	0.472362	21.625	13.125
chrX	12469853	12469882	0	0	0	12469753	12469872	12451634	12451753	chrX_12469853_12469882_12469753_12469872_L	6	12469863	12469982	12451744	12451863	chrX_12469853_12469882_12469863_12469982_R	6	12469793	12469942	12451674	12451823	chrX_12469853_12469882_12469793_12469942_D	3	NA	NA	NA	NA	NA	NA	15	0.482759	23	20.75
chrX	12624857	12624936	0	0	0	NA	NA	NA	NA	NA	NA	12624917	12625036	12606798	12606917	chrX_12624857_12624936_12624917_12625036_R	1	12624797	12624996	12606678	12606877	chrX_12624857_12624936_12624797_12624996_D	1	12624838	12624957	12606719	12606838	chrX_12624857_12624936_12624838_12624957_S	2	4	0.468354	14.875	12
chrX	12731584	12731635	0	0	0	12731484	12731603	12713365	12713484	chrX_12731584_12731635_12731484_12731603_L	2	12731616	12731735	12713497	12713616	chrX_12731584_12731635_12731616_12731735_R	2	12731524	12731695	12713405	12713576	chrX_12731584_12731635_12731524_12731695_D	1	NA	NA	NA	NA	NA	NA	5	0.588235	14.125	11.875
chrX	12744033	12744070	0	0	0	12743933	12744052	12725814	12725933	chrX_12744033_12744070_12743933_12744052_L	6	12744051	12744170	12725932	12726051	chrX_12744033_12744070_12744051_12744170_R	2	12743973	12744130	12725854	12726011	chrX_12744033_12744070_12743973_12744130_D	3	NA	NA	NA	NA	NA	NA	11	0.621622	20.625	17.625
chrX	12798566	12798597	0	0	0	12798466	12798585	12780347	12780466	chrX_12798566_12798597_12798466_12798585_L	6	12798578	12798697	12780459	12780578	chrX_12798566_12798597_12798578_12798697_R	6	12798506	12798657	12780387	12780538	chrX_12798566_12798597_12798506_12798657_D	3	NA	NA	NA	NA	NA	NA	15	0.483871	25.25	22.375
chrX	13182375	13182442	0	0	0	13182275	13182394	13164156	13164275	chrX_13182375_13182442_13182275_13182394_L	3	13182423	13182542	13164304	13164423	chrX_13182375_13182442_13182423_13182542_R	3	13182315	13182502	13164196	13164383	chrX_13182375_13182442_13182315_13182502_D	3	13182350	13182469	13164231	13164350	chrX_13182375_13182442_13182350_13182469_S	2	11	0.462687	14	12
chrX	13474274	13474361	0	0	0	13474174	13474293	13456055	13456174	chrX_13474274_13474361_13474174_13474293_L	1	NA	NA	NA	NA	NA	NA	13474214	13474421	13456095	13456302	chrX_13474274_13474361_13474214_13474421_D	3	13474259	13474378	13456140	13456259	chrX_13474274_13474361_13474259_13474378_S	6	10	0.321839	15.875	11.5
chrX	13792073	13792098	0	0	0	13791973	13792092	13773854	13773973	chrX_13792073_13792098_13791973_13792092_L	6	13792079	13792198	13773960	13774079	chrX_13792073_13792098_13792079_13792198_R	6	13792013	13792158	13773894	13774039	chrX_13792073_13792098_13792013_13792158_D	3	NA	NA	NA	NA	NA	NA	15	0	15.5	13.125
chrX	13809996	13810047	0	0	0	13809896	13810015	13791777	13791896	chrX_13809996_13810047_13809896_13810015_L	2	13810028	13810147	13791909	13792028	chrX_13809996_13810047_13810028_13810147_R	2	13809936	13810107	13791817	13791988	chrX_13809996_13810047_13809936_13810107_D	1	NA	NA	NA	NA	NA	NA	5	0.490196	30.75	25
chrX	13835394	13835443	0	0	0	13835294	13835413	13817175	13817294	chrX_13835394_13835443_13835294_13835413_L	2	13835424	13835543	13817305	13817424	chrX_13835394_13835443_13835424_13835543_R	2	13835334	13835503	13817215	13817384	chrX_13835394_13835443_13835334_13835503_D	1	NA	NA	NA	NA	NA	NA	5	0.387755	6.375	4.625
chrX	13934783	13934822	0	0	0	13934683	13934802	13916564	13916683	chrX_13934783_13934822_13934683_13934802_L	2	13934803	13934922	13916684	13916803	chrX_13934783_13934822_13934803_13934922_R	2	13934723	13934882	13916604	13916763	chrX_13934783_13934822_13934723_13934882_D	3	NA	NA	NA	NA	NA	NA	7	0.512821	18.375	16.25
chrX	14048331	14048410	0	0	0	14048231	14048350	14030112	14030231	chrX_14048331_14048410_14048231_14048350_L	1	14048391	14048510	14030272	14030391	chrX_14048331_14048410_14048391_14048510_R	3	14048271	14048470	14030152	14030351	chrX_14048331_14048410_14048271_14048470_D	1	14048312	14048431	14030193	14030312	chrX_14048331_14048410_14048312_14048431_S	6	11	0.379747	16.875	12.5
chrX	14154764	14154857	0	0	0	14154664	14154783	14136545	14136664	chrX_14154764_14154857_14154664_14154783_L	2	14154838	14154957	14136719	14136838	chrX_14154764_14154857_14154838_14154957_R	2	14154704	14154917	14136585	14136798	chrX_14154764_14154857_14154704_14154917_D	1	NA	NA	NA	NA	NA	NA	5	0.526882	15.125	11.25
chrX	14194047	14194080	0	0	0	14193947	14194066	14175825	14175944	chrX_14194047_14194080_14193947_14194066_L	6	14194061	14194180	14175939	14176058	chrX_14194047_14194080_14194061_14194180_R	6	14193987	14194140	14175865	14176018	chrX_14194047_14194080_14193987_14194140_D	3	NA	NA	NA	NA	NA	NA	15	0.484848	17	14.25
chrX	14291731	14291762	0	0	0	14291631	14291750	14273509	14273628	chrX_14291731_14291762_14291631_14291750_L	6	14291743	14291862	14273621	14273740	chrX_14291731_14291762_14291743_14291862_R	6	14291671	14291822	14273549	14273700	chrX_14291731_14291762_14291671_14291822_D	3	NA	NA	NA	NA	NA	NA	15	0.516129	26.375	22.75
chrX	14359457	14359490	0	0	0	14359357	14359476	14341235	14341354	chrX_14359457_14359490_14359357_14359476_L	6	14359471	14359590	14341349	14341468	chrX_14359457_14359490_14359471_14359590_R	2	14359397	14359550	14341275	14341428	chrX_14359457_14359490_14359397_14359550_D	3	NA	NA	NA	NA	NA	NA	11	0.515152	15.125	13.375
chrX	14549215	14549259	0	0	0	14549115	14549234	14530993	14531112	chrX_14549215_14549259_14549115_14549234_L	6	14549240	14549359	14531118	14531237	chrX_14549215_14549259_14549240_14549359_R	6	14549155	14549319	14531033	14531197	chrX_14549215_14549259_14549155_14549319_D	3	NA	NA	NA	NA	NA	NA	15	0.431818	21.25	18.125
chrX	14622666	14622715	0	0	0	14622566	14622685	14604444	14604563	chrX_14622666_14622715_14622566_14622685_L	2	14622696	14622815	14604574	14604693	chrX_14622666_14622715_14622696_14622815_R	2	14622606	14622775	14604484	14604653	chrX_14622666_14622715_14622606_14622775_D	3	NA	NA	NA	NA	NA	NA	7	0.489796	23.5	19.625
chrX	14708774	14708829	0	0	0	14708674	14708793	14690552	14690671	chrX_14708774_14708829_14708674_14708793_L	6	14708810	14708929	14690688	14690807	chrX_14708774_14708829_14708810_14708929_R	2	14708714	14708889	14690592	14690767	chrX_14708774_14708829_14708714_14708889_D	1	NA	NA	NA	NA	NA	NA	9	0.472727	18.5	15.5
chrX	14749014	14749071	0	0	0	14748914	14749033	14730792	14730911	chrX_14749014_14749071_14748914_14749033_L	2	14749052	14749171	14730930	14731049	chrX_14749014_14749071_14749052_14749171_R	2	14748954	14749131	14730832	14731009	chrX_14749014_14749071_14748954_14749131_D	3	NA	NA	NA	NA	NA	NA	7	0.508772	19.5	17.25
chrX	15077189	15077232	0	0	0	15077089	15077208	15058967	15059086	chrX_15077189_15077232_15077089_15077208_L	6	15077213	15077332	15059091	15059210	chrX_15077189_15077232_15077213_15077332_R	6	15077129	15077292	15059007	15059170	chrX_15077189_15077232_15077129_15077292_D	3	NA	NA	NA	NA	NA	NA	15	0.395349	27.875	24.125
chrX	15193293	15193343	0	0	0	NA	NA	NA	NA	NA	NA	15193324	15193443	15175202	15175321	chrX_15193293_15193343_15193324_15193443_R	3	15193233	15193403	15175111	15175281	chrX_15193293_15193343_15193233_15193403_D	3	15193259	15193378	15175137	15175256	chrX_15193293_15193343_15193259_15193378_S	6	12	0.4	22	18.625
chrX	15221433	15221470	0	0	0	15221333	15221452	15203211	15203330	chrX_15221433_15221470_15221333_15221452_L	6	15221451	15221570	15203329	15203448	chrX_15221433_15221470_15221451_15221570_R	6	15221373	15221530	15203251	15203408	chrX_15221433_15221470_15221373_15221530_D	3	NA	NA	NA	NA	NA	NA	15	0.513514	21.875	18.125
chrX	15288204	15288233	0	0	0	15288104	15288223	15269982	15270101	chrX_15288204_15288233_15288104_15288223_L	2	NA	NA	NA	NA	NA	NA	15288144	15288293	15270022	15270171	chrX_15288204_15288233_15288144_15288293_D	2	NA	NA	NA	NA	NA	NA	4	0.517241	8.25	7.875
chrX	15319613	15319686	0	0	0	15319513	15319632	15301391	15301510	chrX_15319613_15319686_15319513_15319632_L	6	15319667	15319786	15301545	15301664	chrX_15319613_15319686_15319667_15319786_R	2	15319553	15319746	15301431	15301624	chrX_15319613_15319686_15319553_15319746_D	3	NA	NA	NA	NA	NA	NA	11	0.438356	19.875	16.25
chrX	15416792	15416831	0	0	0	15416692	15416811	15398570	15398689	chrX_15416792_15416831_15416692_15416811_L	2	15416812	15416931	15398690	15398809	chrX_15416792_15416831_15416812_15416931_R	2	15416732	15416891	15398610	15398769	chrX_15416792_15416831_15416732_15416891_D	1	NA	NA	NA	NA	NA	NA	5	0.487179	20.25	17.875
chrX	15452546	15452617	0	0	0	NA	NA	NA	NA	NA	NA	15452598	15452717	15434475	15434594	chrX_15452546_15452617_15452598_15452717_R	1	15452486	15452677	15434363	15434554	chrX_15452546_15452617_15452486_15452677_D	1	15452523	15452642	15434400	15434519	chrX_15452546_15452617_15452523_15452642_S	2	4	0.56338	12.375	10.75
chrX	15540296	15540375	0	0	0	NA	NA	NA	NA	NA	NA	15540356	15540475	15522233	15522352	chrX_15540296_15540375_15540356_15540475_R	1	15540236	15540435	15522113	15522312	chrX_15540296_15540375_15540236_15540435_D	1	15540277	15540396	15522154	15522273	chrX_15540296_15540375_15540277_15540396_S	2	4	0.518987	14.25	10.75
chrX	15611442	15611537	0	0	0	NA	NA	NA	NA	NA	NA	15611518	15611637	15593395	15593514	chrX_15611442_15611537_15611518_15611637_R	1	15611382	15611597	15593259	15593474	chrX_15611442_15611537_15611382_15611597_D	3	15611431	15611550	15593308	15593427	chrX_15611442_15611537_15611431_15611550_S	2	6	0.452632	32.875	24.75
chrX	15648481	15648540	0	0	0	15648381	15648500	15630258	15630377	chrX_15648481_15648540_15648381_15648500_L	2	15648521	15648640	15630398	15630517	chrX_15648481_15648540_15648521_15648640_R	6	15648421	15648600	15630298	15630477	chrX_15648481_15648540_15648421_15648600_D	3	NA	NA	NA	NA	NA	NA	11	0.491525	30.125	25.875
chrX	15721113	15721178	131	0	63	15720882	15721001	15702759	15702878	chrX_15721113_15721178_15720882_15721001_L	2	NA	NA	NA	NA	NA	NA	15720990	15721301	15702867	15703178	chrX_15721113_15721178_15720990_15721301_D	2	NA	NA	NA	NA	NA	NA	4	0.661538	3	2.25
chrX	15841181	15841282	0	85	157	NA	NA	NA	NA	NA	NA	15841348	15841467	15823225	15823344	chrX_15841181_15841282_15841348_15841467_R	6	15840964	15841499	15822841	15823376	chrX_15841181_15841282_15840964_15841499_D	2	NA	NA	NA	NA	NA	NA	8	0.772277	10.375	8.125
chrX	15851158	15851225	0	0	0	NA	NA	NA	NA	NA	NA	15851206	15851325	15833083	15833202	chrX_15851158_15851225_15851206_15851325_R	3	15851098	15851285	15832975	15833162	chrX_15851158_15851225_15851098_15851285_D	3	15851133	15851252	15833010	15833129	chrX_15851158_15851225_15851133_15851252_S	6	12	0.313433	21.75	16.75
chrX	15872625	15872749	0	0	0	15872525	15872644	15854402	15854521	chrX_15872625_15872749_15872525_15872644_L	5	NA	NA	NA	NA	NA	NA	15872565	15872809	15854442	15854686	chrX_15872625_15872749_15872565_15872809_D	5	15872628	15872747	15854505	15854624	chrX_15872625_15872749_15872628_15872747_S	10	20	0.814516	0.375	0.25
chrX	15931689	15931763	0	0	0	15931589	15931708	15913466	15913585	chrX_15931689_15931763_15931589_15931708_L	3	15931744	15931863	15913621	15913740	chrX_15931689_15931763_15931744_15931863_R	3	15931629	15931823	15913506	15913700	chrX_15931689_15931763_15931629_15931823_D	3	15931667	15931786	15913544	15913663	chrX_15931689_15931763_15931667_15931786_S	2	11	0.432432	27.375	22.25
chrX	16094674	16094703	0	0	0	16094574	16094693	16076451	16076570	chrX_16094674_16094703_16094574_16094693_L	6	16094684	16094803	16076561	16076680	chrX_16094674_16094703_16094684_16094803_R	6	16094614	16094763	16076491	16076640	chrX_16094674_16094703_16094614_16094763_D	3	NA	NA	NA	NA	NA	NA	15	0.517241	17.75	15.625
chrX	16212943	16212978	0	0	0	16212843	16212962	16194720	16194839	chrX_16212943_16212978_16212843_16212962_L	2	16212959	16213078	16194836	16194955	chrX_16212943_16212978_16212959_16213078_R	6	16212883	16213038	16194760	16194915	chrX_16212943_16212978_16212883_16213038_D	3	NA	NA	NA	NA	NA	NA	11	0.514286	16.25	14.75
chrX	16219293	16219328	0	0	0	16219193	16219312	16201070	16201189	chrX_16219293_16219328_16219193_16219312_L	6	16219309	16219428	16201186	16201305	chrX_16219293_16219328_16219309_16219428_R	2	16219233	16219388	16201110	16201265	chrX_16219293_16219328_16219233_16219388_D	3	NA	NA	NA	NA	NA	NA	11	0.514286	29.375	25.875
[truncated: 1,680 more rows]
