# Supplementary material for: Mapping the landscape of tandem repeat variability by targeted long read single molecule sequencing in familial X-linked intellectual disability
Source: BMC Med Genomics. 2018 Dec 19;11:123. doi: 10.1186/s12920-018-0446-7 (PMC6299999; doi:10.1186/s12920-018-0446-7)
Supplement: Supplementary file 5 — Custom script for estimating the number of reads spanning a tandem repeat together with its 20 nt-long flanking regions, considering soft-clipped reads with several partial alignments to the flanks. (SH 2 kb) [file 12920_2018_446_MOESM5_ESM.sh]

#Author - Alena Zablotskaya. Laboratory for Cytogenetics and Genome Research (Prof. Dr. Joris R. Vermeesch), KU Leuven, Leuven, Belgium.
#This script uses a countOverlaps.py script to calculate number of reads aligning to both sides of targets (i.e. fully spanning targets)
#Location of all programs used in this script needs to be specified in corresponding variables below
#Example usage: /path/to/this/script/countTargetSpanning.sh /path/to/input/directory/ input_SAM_file_name_without_extension /path/to/bed/file1/original_positions_of_tandemRepeats.bed /path/to/bed/file2/positions_of_tandemRepeats_plusFlanks20.bed 20 output_summary_file_name.txt 2>&1 | tee /path/to/log/file/log_file.log

#!/bin/bash

FOLDER=$1
SAMname=$2
REPEATS_bedfile=$3
REPEATSwithFlanks_bedfile=$4
FLANKlength=$5
OUTPUTresultFile=$6

#==================DETERMINE_PATHS_TO_PROGRAM_FILES==================
SAMTOOLS_path='/path/to/samtools/current/'
BEDTOOLS_binaries_path='/path/to/bedtools/current/bin/'				#bamToBed, intersectBed
PYTHON_3='/path/to/python/3.4.3/bin/python3.4'
COUNT_OVERLAPS_path='/path/to/countOverlaps/script/'				#path to the countOverlaps.py script
#====================================================================

echo "Cleaning..."

if [ -s ${SAMname}.bam ]; then
	rm ${SAMname}.bam
fi
if [ -s ${SAMname}.bed ]; then
	rm ${SAMname}.bed
fi
if [ -s ${SAMname}_span.bed ]; then
	rm ${SAMname}_span.bed
fi
if [ -s ${SAMname}_spanFlanks.bed ]; then
	rm ${SAMname}_spanFlanks.bed
fi
if [ -s ${SAMname}_countTargetSpanning.log ]; then
	rm ${SAMname}_countTargetSpanning.log
fi

echo "Detecting uniquely mapped CCS reads and CCS reads with duplicated alignment (in $2)"

cd ${FOLDER}
${SAMTOOLS_path}samtools view -b -S ${SAMname}.sam > ${SAMname}.bam						#Not needed if the script is run from the tandemRepeats_Pipeline.sh file
${BEDTOOLS_binaries_path}bamToBed -i ${SAMname}.bam > ${SAMname}.bed						#Not needed if the script is run from the tandemRepeats_Pipeline.sh file
${BEDTOOLS_binaries_path}intersectBed -a ${REPEATS_bedfile} -b ${SAMname}.bed -f .10 -wa -wb > ${SAMname}_span.bed
${BEDTOOLS_binaries_path}intersectBed -a ${REPEATSwithFlanks_bedfile} -b ${SAMname}.bed -f .10 -wa -wb > ${SAMname}_spanFlanks.bed

echo "Counting reads that span targets without flanks"
${PYTHON_3} ${COUNT_OVERLAPS_path}countOverlaps.py ${SAMname}_span.bed ${FOLDER}${OUTPUTresultFile}
echo "Counting reads that span targets with flanks included"
${PYTHON_3} ${COUNT_OVERLAPS_path}countOverlaps.py -t WithFlanks${FLANKlength} ${SAMname}_spanFlanks.bed ${FOLDER}${OUTPUTresultFile}

echo "Analysis of the CCS reads in the alignment output ($2) is finished"
