# Supplementary material for: Mapping the landscape of tandem repeat variability by targeted long read single molecule sequencing in familial X-linked intellectual disability
Source: BMC Med Genomics. 2018 Dec 19;11:123. doi: 10.1186/s12920-018-0446-7 (PMC6299999; doi:10.1186/s12920-018-0446-7)
Supplement: Supplementary file 8 — Custom script processing the output of the TSSV tool and estimating the genotype of a tandem repeat. (PY 30 kb) [file 12920_2018_446_MOESM8_ESM.py]

__author__ = 'Alena Zablotskaya. Laboratory for Cytogenetics and Genome Research (Prof. Dr. Joris R. Vermeesch), KU Leuven, Leuven, Belgium'
#This script analyses separate TSSV outputs obtained per locus, makes decisions on the genotypes, analyses partial reads for potential repeat expansions, and combines all the data from all loci into general output files
#Usage example: python3.4 /path/to/this/script/TSSVintoGenotype.py -l /path/to/TSSV/library/file/general_TSSV_library.csv -f /path/to/directory/with/TSSV/output/organized/by/locus/perLocus -s /path/to/SAM/file/reads.sam -c=False -d=False -a=0

def count_full_copies(allele_report, unit_length, tag, consensus_mode, alleles_to_align_file):
    allele_seq = 0
    full_allele_seq = 0
    new_alleles_dict = {}
    known_alleles_dict = {}
    output_string = ''
    counter = 1
    with open(allele_report) as alleles:
        for line in alleles:
            if 'allele' not in line:
                name, forw, rev, reads, allele_seq = line.split("\t")
                reads = int(reads)
                allele_seq = allele_seq.strip()
                if tag == 'new':
                    full_allele_seq = allele_seq
                    allele_length = int(len(allele_seq))
                    copyNumber = allele_length/unit_length
                    copyNumber = float(Decimal(copyNumber).quantize(Decimal('1e-0')))
                    if copyNumber in new_alleles_dict:
                        new_alleles_dict[copyNumber] += reads
                    else:
                        new_alleles_dict[copyNumber] = reads
                elif tag == 'known':
                    pattern, copyNumber = allele_seq[:-1].split("(")
                    full_allele_seq = ''.join([pattern for s in range(int(copyNumber))])
                    copyNumber = float(copyNumber)
                    allele_length = copyNumber*unit_length
                    known_alleles_dict[copyNumber] = reads
                output_string += str(copyNumber)+"\t"+str(allele_length)+"\t"+allele_seq+"\t"+str(reads)+"\t"
                if consensus_mode == "True" and len(allele_seq) > 0:
                    alleles_to_align = open(alleles_to_align_file, 'a')
                    for i in range(reads):
                        alleles_to_align.write('>seq'+str(counter)+"\n"+full_allele_seq+"\n")
                        counter = counter + 1
                    alleles_to_align.close()
        if allele_seq == 0:
            allele_length = 0
            copyNumber = 0
            reads = 0
            output_string += str(Decimal(copyNumber).quantize(Decimal('1e-2')))+"\t"+str(allele_length)+"\t"+str(allele_seq)+"\t"+str(reads)+"\t"
        output_string += "\n"
    alleles.close()
    if tag == 'new':
        return output_string, new_alleles_dict
    elif tag == 'known':
        return output_string, known_alleles_dict

def read_fasta_file(input_filename):
    seq_dict = {}
    buffer_seq = ""
    buffer_name = ""
    not_first_iteration = False
    with open(input_filename) as fa_input:
        for line in fa_input:
            if line.startswith(">"):
                if not_first_iteration:
                    seq_dict[buffer_name] = buffer_seq
                    buffer_seq = ""
                buffer_name = line
            else:
                not_first_iteration = True
                buffer_seq += line.strip()
        seq_dict[buffer_name] = buffer_seq
        return seq_dict

def reverse_complement(seq):
    alt_map = {'ins':'0'}
    complement = {'A': 'T', 'C': 'G', 'G': 'C', 'T': 'A'}
    for k,v in alt_map.items():
        seq = seq.replace(k,v)
        bases = list(seq)
    bases = reversed([complement.get(base,base) for base in bases])
    bases = ''.join(bases)
    for k,v in alt_map.items():
        bases = bases.replace(v,k)
    return bases

def count_partial_copies(seq, flank, number_of_searches, seq_length, adaptor_len, flank_length, unit_length, ref_copies_max, side):
    read_Extension_buffer = 0
    read_NoExtension_buffer = 0
    copies_NoExtension = ''
    copies_Extension = ''
    counter = 0
    while counter < int(number_of_searches):
        if side == 'left':
            start_11ntPart = int(flank_length) - 11 - counter
            flank_11ntPart = flank[start_11ntPart:start_11ntPart+11]
            flank_11ntPart_location = seq.rfind(flank_11ntPart)
        elif side == 'right':
            start_11ntPart = 0 + counter
            flank_11ntPart = flank[start_11ntPart:start_11ntPart+11]
            flank_11ntPart_location = seq.find(flank_11ntPart)
        if flank_11ntPart_location > -1:
            if side == 'left':
                partial_locus_length = int(seq_length) - int(flank_11ntPart_location) - int(adaptor_len) + int(start_11ntPart)
                partial_allele_length = partial_locus_length - int(flank_length)
            elif side == 'right':
                partial_allele_length = int(flank_11ntPart_location) - int(adaptor_len)
            partial_allele_copies = partial_allele_length/int(unit_length)
            if partial_allele_copies > int(ref_copies_max):
                read_Extension_buffer = 1
                copies_Extension = partial_allele_copies
            elif partial_allele_copies <= int(ref_copies_max):
                read_NoExtension_buffer = 1
                copies_NoExtension = partial_allele_copies
            break
        counter += 1
    not_found = ''
    if flank_11ntPart_location == -1:
        not_found = 'not_found'
    return not_found, read_NoExtension_buffer, read_Extension_buffer, copies_NoExtension, copies_Extension

def process_partial_alleles(seq_dict, flank, side, adaptor_len, unit_length, ref_copies_max):
    reads_NoExtension = 0
    reads_Extension = 0
    copies_Extension_list = []
    copies_NoExtension_list = []
    flank_length = len(flank)
    number_of_searches = flank_length - 10
    for fasta_entry in seq_dict.keys():
        seq = seq_dict[fasta_entry]
        seq_length = len(seq)
        result, reads_NoExtension_buffer, reads_Extension_buffer, copies_NoExtension_buffer, copies_Extension_buffer = count_partial_copies(seq, flank, number_of_searches, seq_length, adaptor_len, flank_length, unit_length, ref_copies_max, side)
        if result == 'not_found':
            seq_reverse_complement = reverse_complement(seq)
            result_revcompl, reads_NoExtension_buffer, reads_Extension_buffer, copies_NoExtension_buffer, copies_Extension_buffer = count_partial_copies(seq_reverse_complement, flank, number_of_searches, seq_length, adaptor_len, flank_length, unit_length, ref_copies_max, side)
        if reads_NoExtension_buffer != 0:
            reads_NoExtension = reads_NoExtension + int(reads_NoExtension_buffer)
            copies_NoExtension_list.append(int(copies_NoExtension_buffer))
        if reads_Extension_buffer != 0:
            reads_Extension = reads_Extension + int(reads_Extension_buffer)
            copies_Extension_list.append(int(copies_Extension_buffer))
    return reads_NoExtension, reads_Extension, copies_NoExtension_list, copies_Extension_list


def process_input(library_file, tssv_folder, adaptor_len, map_file, consensus_mode, diploidy):

    #==================DETERMINE_PATHS_TO_PROGRAM_FILES==================
    EMBOSS_path = '/home/azablo0/EMBOSS-6.6.0/emboss/'          #cons
    #====================================================================

    workingDir = os.path.dirname(map_file)
    sample_name, extension = os.path.basename(map_file).split('.')

    new_alleles_file = workingDir+'/'+sample_name+'_report_new.txt'
    if os.path.exists(new_alleles_file):
        os.remove(new_alleles_file)
    new_alleles = open(new_alleles_file, 'a')
    new_alleles.write('''RepeatName	Copies(Rounded)	AlleleLength(nt)	AlleleSequence	SuppReads	etc'''+"\n")

    known_alleles_file = workingDir+'/'+sample_name+'_report_known.txt'
    if os.path.exists(known_alleles_file):
        os.remove(known_alleles_file)
    known_alleles = open(known_alleles_file, 'a')
    known_alleles.write('''RepeatName	Copies(Rounded)	AlleleLength(nt)	AlleleSequence	SuppReads	etc'''+"\n")

    comb_alleles_file = workingDir+'/'+sample_name+'_report_comb_CopyNumbers.txt'
    if os.path.exists(comb_alleles_file):
        os.remove(comb_alleles_file)
    comb_alleles = open(comb_alleles_file, 'a')
    comb_alleles.write('''RepeatName	TotalReads	Copies	SuppReads	Copies	SuppReads	Copies	SuppReads	etc'''+"\n")

    comb_consensus_alleles_file = workingDir+'/'+sample_name+'_report_consensus_CopyNumbers.txt'
    if os.path.exists(comb_consensus_alleles_file):
        os.remove(comb_consensus_alleles_file)
    if consensus_mode == "True":
        consensus_alleles = open(comb_consensus_alleles_file, 'a')
        consensus_alleles.write('''RepeatName	TotalReads	Copies'''+"\n")

    exp_vs_noexp_file = workingDir+'/'+sample_name+'_report_exp_vs_noexp.txt'
    if os.path.exists(exp_vs_noexp_file):
        os.remove(exp_vs_noexp_file)
    exp_vs_noexp = open(exp_vs_noexp_file, 'a')
    exp_vs_noexp.write('''RepeatName	MaxCopies_Ref	No_expansion_tag	MinCopies_noExp	MaxCopies_noExp	TotalReads_noExp	Expansion_tag	MinCopies_Exp	MaxCopies_Exp	TotalReads_Exp	Expansion_Range'''+"\n")

    unique_tags = []
    with open(library_file) as library:
        for repeat_library in library:
            name, left_flank, right_flank, variation, unique_tag = repeat_library.split("\t")
            alleles_to_align_file = workingDir+'/'+name+'_alleles_to_align.fasta'
            consensus_allele_file = workingDir+'/'+name+'_alleles_aligned.fasta'
            if consensus_mode == "True":
                if os.path.exists(alleles_to_align_file):
                    os.remove(alleles_to_align_file)
                if os.path.exists(consensus_allele_file):
                    os.remove(consensus_allele_file)

            if unique_tag not in unique_tags:
                #Regular repeat or first repeat from a cluster -> to process
                unique_tags.append(unique_tag)
                unit_seq, ref_copies_min, ref_copies_max = variation.split()
                ref_copies_max = int(ref_copies_max)
                unit_length = int(len(unit_seq))
                for dirpath, dirnames, files in os.walk(tssv_folder):
                    for dirname in dirnames:
                        if dirname.startswith(name):
                            repeat_dir = os.path.join(dirpath, dirname)
                            break
                    else:
                        repeat_dir = ''
                        continue
                    break
                #Check if the repeat specific directory was found, and if so - process data in it
                if repeat_dir != '':
                    #============================================================================================================================
                    #-----------------------------DERIVING GENOTYPES FROM THE SEQUENCE LENGTH OF DETECTED ALLELES--------------------------------
                    #============================================================================================================================

                    #Getting copy numbers for new alleles
                    new_alleles_string, new_alleles_dict = count_full_copies(repeat_dir+'/newalleles.csv', unit_length, 'new', consensus_mode, alleles_to_align_file)
                    new_alleles.write(name+"\t"+new_alleles_string)
                    #print(new_alleles_dict)

                    #Getting copy numbers for known alleles
                    known_alleles_string, known_alleles_dict = count_full_copies(repeat_dir+'/knownalleles.csv', unit_length, 'known', consensus_mode, alleles_to_align_file)
                    known_alleles.write(name+"\t"+known_alleles_string)
                    #print(known_alleles_dict)

                    if consensus_mode == "True" and os.path.exists(alleles_to_align_file):
                        os.chmod(alleles_to_align_file, 0o755)
                        command = EMBOSS_path+"cons -sequence "+alleles_to_align_file+" -outseq "+consensus_allele_file
                        subprocess.call(command, shell=True)
                        os.chmod(consensus_allele_file, 0o755)
                        consensus_allele = open(consensus_allele_file)
                        consensus_length = 0
                        for line in consensus_allele:
                            if not line.startswith(">"):
                                for i in list(line.strip()):
                                    if i != 'n':
                                        consensus_length += 1
                        consensus_allele.close()
                        consensus_copyNumber = consensus_length/unit_length
                        consensus_copyNumber = float(Decimal(consensus_copyNumber).quantize(Decimal('1e-0')))
                    else:
                        consensus_copyNumber = 0

                    #Combining all copy numbers in one table
                    comb_alleles_dict = {}
                    for variant in new_alleles_dict.keys():
                        if variant in known_alleles_dict.keys():
                            comb_reads = new_alleles_dict[variant] + known_alleles_dict[variant]
                            comb_alleles_dict[variant] = comb_reads
                        else:
                            comb_alleles_dict[variant] = new_alleles_dict[variant]
                    for variant in known_alleles_dict.keys():
                        if variant not in comb_alleles_dict:
                            comb_alleles_dict[variant] = known_alleles_dict[variant]

                    #Sorting variants by descending number of supporting reads
                    comb_alleles_dict_sorted = {}
                    counter = 0
                    variants_printed = []
                    total_reads = 0
                    while counter < len(comb_alleles_dict):
                        buffer_reads = 0
                        buffer_variant = ''
                        for variant in comb_alleles_dict.keys():
                            reads = comb_alleles_dict[variant]
                            if buffer_reads < reads and variant not in variants_printed:
                                buffer_reads = reads
                                buffer_variant = variant
                        comb_alleles_dict_sorted[counter] = {}
                        comb_alleles_dict_sorted[counter][buffer_variant] = buffer_reads
                        variants_printed.append(buffer_variant)
                        total_reads = total_reads + buffer_reads
                        counter = counter + 1
                    #print(comb_alleles_dict_sorted)

                    #Pairwise comparison of the most represented variants.
                    #If two variants are supported by equal number of reads,
                    # and one of these variants corresponds to the reference sequence,
                    # than such a variant gets displayed with the first priority.
                    counter = 1
                    priority_variant = {}
                    equiprobable_variants = []
                    while counter < len(comb_alleles_dict_sorted):
                        reads_for_alleleA = list(comb_alleles_dict_sorted[counter-1].values())
                        reads_for_alleleA = int(reads_for_alleleA[0])
                        reads_for_alleleB = list(comb_alleles_dict_sorted[counter].values())
                        reads_for_alleleB = int(reads_for_alleleB[0])
                        if reads_for_alleleA == reads_for_alleleB:
                            variantA = list(comb_alleles_dict_sorted[counter-1].keys())
                            variantA = int(variantA[0])
                            variantB = list(comb_alleles_dict_sorted[counter].keys())
                            variantB = int(variantB[0])
                            if variantA == ref_copies_max:
                                priority_variant = comb_alleles_dict_sorted[counter-1]
                                break
                            elif variantB == ref_copies_max:
                                priority_variant = comb_alleles_dict_sorted[counter]
                                break
                            else:
                                if variantA not in equiprobable_variants:
                                    equiprobable_variants.append(variantA)
                                if variantB not in equiprobable_variants:
                                    equiprobable_variants.append(variantB)
                                priority_variant_reads = reads_for_alleleA
                                counter = counter + 1
                        else:
                            break

                    #If reference allele was not found and assigned to the priority variant,
                    # a list of equiprobable variants (=supported by equal read numbers) is analyzed.
                    # A median variant is then chosen as the priority variant for haploid genome. Or the closest longer variant.
                    # Shortest and longest variants are selected for diploid genome.
                    if len(priority_variant) == 0 and len(equiprobable_variants) > 0:
                        equiprobable_variants.sort()
                        if diploidy == "True":
                            shortest_variant = equiprobable_variants[0]
                            longest_variant = equiprobable_variants[-1]
                        else:
                            median_variant = statistics.median(equiprobable_variants)
                            median_variant_rounded = round(median_variant)
                            #Case1: [1, 2, 3, 4], median=2.5, median_rounded=3
                            if median_variant_rounded in equiprobable_variants:
                                priority_variant[median_variant_rounded] = priority_variant_reads
                            else:
                            #Case2: [1, 2, 5, 6], median=3.5, median_rounded=4
                            #Case3: [1, 2, 4, 5], median=3, median_rounded=3
                                for i in equiprobable_variants:
                                    if int(i)-median_variant < 0:
                                        continue
                                    else:
                                        priority_variant[i] = priority_variant_reads
                                        break

		            #============================================================================================================================
		            #-----------------------------------ANALYZING ALLELES WHICH WERE NOT SPANNED COMPLETELY--------------------------------------
		            #============================================================================================================================

                    left_flank_length = len(left_flank)
                    right_flank_length = len(right_flank)

                    #Searching for a repeat specific directory in the TSSV output directory
                    for dirpath, dirnames, files in os.walk(repeat_dir):
                        for dirname in dirnames:
                            if dirname.startswith(name):
                                repeat_subdir = os.path.join(dirpath, dirname)
                                break
                        else:
                            continue
                        break

                    #Processing nostart and noend files
                    nostart_seq_dict = read_fasta_file(repeat_subdir+'/nostart.fa')
                    reads_NoExtension1, reads_Extension1, copies_NoExtension_list1, copies_Extension_list1 = process_partial_alleles(nostart_seq_dict, right_flank, 'right', adaptor_len, unit_length, ref_copies_max)
                    noend_seq_dict = read_fasta_file(repeat_subdir+'/noend.fa')
                    reads_NoExtension2, reads_Extension2, copies_NoExtension_list2, copies_Extension_list2 = process_partial_alleles(noend_seq_dict, left_flank, 'left', adaptor_len, unit_length, ref_copies_max)

                    #Determine copy number ranges for partially sequenced alleles with no repeat expansion
                    copies_NoExtension_list = copies_NoExtension_list1 + copies_NoExtension_list2
                    if len(copies_NoExtension_list) > 0:
                        copies_NoExtension_min = min(copies_NoExtension_list)
                        copies_NoExtension_min = Decimal(copies_NoExtension_min).quantize(Decimal('1e-1'))
                        copies_NoExtension_max = max(copies_NoExtension_list)
                        copies_NoExtension_max = Decimal(copies_NoExtension_max).quantize(Decimal('1e-1'))
                    else:
                        copies_NoExtension_min = ''
                        copies_NoExtension_max = ''
                    reads_NoExtension = int(reads_NoExtension1) + int(reads_NoExtension2)

                    #Determine copy number ranges for partially sequenced alleles with a possible repeat expansion
                    copies_Extension_list = copies_Extension_list1 + copies_Extension_list2
                    if len(copies_Extension_list) > 0:
                        copies_Extension_min = min(copies_Extension_list)
                        copies_Extension_min = Decimal(copies_Extension_min).quantize(Decimal('1e-1'))
                        copies_Extension_max = max(copies_Extension_list)
                        copies_Extension_max = Decimal(copies_Extension_max).quantize(Decimal('1e-1'))
                    else:
                        copies_Extension_min = ''
                        copies_Extension_max = ''
                    reads_Extension = int(reads_Extension1) + int(reads_Extension2)
                    copies_Extension_set = set(copies_Extension_list)

                #Repeat specific folder does not exist, all values to be printed out are set to 0 or ''
                else:
                    total_reads = 0
                    priority_variant = {}
                    equiprobable_variants = {}
                    comb_alleles_dict_sorted = {}
                    copies_NoExtension_min =''
                    copies_NoExtension_max = ''
                    reads_NoExtension = 0
                    copies_Extension_min = ''
                    copies_Extension_max = ''
                    reads_Extension = 0
                    copies_Extension_set = set()

		        #============================================================================================================================
		        #-----------------------------------------------------PRINTING RESULTS-------------------------------------------------------
		        #============================================================================================================================

                #Printing out the priority (=reference) variant to the combined copy number file
                comb_alleles.write(name+"\t"+str(total_reads)+"\t")
                if len(priority_variant) > 0:
                    allele = list(priority_variant.keys())
                    allele = str(allele[0])
                    reads = list(priority_variant.values())
                    reads = str(reads[0])
                    comb_alleles.write(allele+"\t"+reads+"\t")
                #Printing out the shortest and longest of equiprobable variants to the combined copy number file (in case od diploid genome)
                elif diploidy == "True" and len(equiprobable_variants) > 0:
                    reads_shortest = str(comb_alleles_dict[shortest_variant])
                    reads_longest = str(comb_alleles_dict[longest_variant])
                    comb_alleles.write(str(shortest_variant)+"\t"+reads_shortest+"\t"+str(longest_variant)+"\t"+reads_longest+"\t")

                #Printing out all the other variants to the combined copy number file
                counter = 0
                counter_0 = ''
                counter_reported_alleles = 0
                while counter < len(comb_alleles_dict_sorted):
                    allele = list(comb_alleles_dict_sorted[counter].keys())
                    allele = str(allele[0])
                    #Skip the '0.0' variant as the least probable to be non-artificial
                    if allele == '0.0':
                        counter_0 = counter
                        counter = counter + 1
                        continue
                    else:
                        reads = list(comb_alleles_dict_sorted[counter].values())
                        reads = str(reads[0])
                        if float(allele) not in priority_variant:
                            if diploidy == "True" and len(priority_variant) == 0:
                                #Shortest and longest variants has been already printed
                                if len(equiprobable_variants) > 0:
                                    if float(allele) != shortest_variant and float(allele) != longest_variant:
                                        comb_alleles.write(allele+"\t"+reads+"\t")
                                #No equiprobable alleles. Stutters need to be distinguished from the real alleles with lower coverage.
                                elif counter_reported_alleles == 0:
                                    #Allele with the highest coverage (main allele)
                                    first_allele = allele
                                    first_allele_reads = reads
                                    comb_alleles.write(allele+"\t"+reads+"\t")
                                    counter_reported_alleles = counter_reported_alleles+1
                                elif counter_reported_alleles == 1:
                                    #If coverage of the allele with the second highest coverage is less than 50% of the main allele coverage,
                                    # it is considered as stutter, and the main allele is printed out again (homozygous genotype).
                                    if int(reads)/int(first_allele_reads) < 0.5:
                                        comb_alleles.write(first_allele+"\t"+first_allele_reads+"\t")
                                        counter_reported_alleles = counter_reported_alleles+1
                                    #Otherwise allele with the second highest coverage is considered as real and printed out.
                                    else:
                                        comb_alleles.write(allele+"\t"+reads+"\t")
                                        counter_reported_alleles = counter_reported_alleles+1
                                elif counter_reported_alleles > 1:
                                    #All the other alleles are not included in the genotype, but printed out as additional variants
                                    comb_alleles.write(allele+"\t"+reads+"\t")
                            #Printing out alleles other than priority variant for a haploid genome
                            else:
                                comb_alleles.write(allele+"\t"+reads+"\t")
                        counter = counter + 1
                #Printing '0.0' variant in the end as the least probable to be non-artificial
                if counter_0 != '':
                    allele = list(comb_alleles_dict_sorted[counter_0].keys())
                    allele = str(allele[0])
                    reads = list(comb_alleles_dict_sorted[counter_0].values())
                    reads = str(reads[0])
                    comb_alleles.write(allele+"\t"+reads+"\t")
                comb_alleles.write("\n")

                #Printing out a consensus (self-aligned) copy number to an additional file (if the consensus mode is turned on)
                if consensus_mode == "True":
                    if not os.path.exists(consensus_allele_file):
                        consensus_copyNumber = 0
                    consensus_alleles.write(name+"\t"+str(total_reads)+"\t"+str(consensus_copyNumber)+"\n")

                #Writing to an output Expansion_vs_NoExpansion file
                exp_vs_noexp.write(name+"\t"+str(ref_copies_max)+"\t"+'''No_repeat_expansion'''+"\t"+str(copies_NoExtension_min)+"\t"+str(copies_NoExtension_max)+"\t"+str(reads_NoExtension)+"\t"+'''Possible_repeat_expansion'''+"\t"+str(copies_Extension_min)+"\t"+str(copies_Extension_max)+"\t"+str(reads_Extension)+"\t")
                if len(copies_Extension_set) > 0:
                    for copies in copies_Extension_set:
                        exp_vs_noexp.write(str(Decimal(copies).quantize(Decimal('1e-1')))+"\t")
                else:
                    exp_vs_noexp.write(str(0)+"\t")
                exp_vs_noexp.write("\n")

                #Removing unnecessary files
                if consensus_mode == "True":
                    if os.path.exists(alleles_to_align_file):
                        os.remove(alleles_to_align_file)
                    if os.path.exists(consensus_allele_file):
                        os.remove(consensus_allele_file)

            elif unique_tag.startswith('cluster'):
                unique_tag = unique_tag.strip()
                comb_alleles.write(name+"\t"+unique_tag+"\t\n")
                exp_vs_noexp.write(name+"\t"+unique_tag+"\t\n")
            else:
                continue


    library.close()
    new_alleles.close()
    known_alleles.close()
    exp_vs_noexp.close()
    if os.path.exists(alleles_to_align_file):
        os.remove(consensus_allele_file)

import sys
import argparse
import os
from decimal import *
import statistics
import subprocess

def main():
    parser = argparse.ArgumentParser()
    parser.add_argument("-l", "--library", help="Path to input TSSV library file.", default="")
    parser.add_argument("-f", "--folder", help="Path to report folder.", default="")
    parser.add_argument("-a", "--adaptor", help="Adaptor length. Set to 0 if not specified otherwise.", default="0")
    parser.add_argument("-s", "--sam", help="Path to input SAM file.", default="")
    parser.add_argument("-c", "--consensus", help="Switching on the mode of alternative genotype determination. If =True, variants are aligned to one another, and copy number is determined for the consensus.", default=False)
    parser.add_argument("-d", "--diploid", help="Ploidy mode. If =True, genotypes are determined for a diploid genome, otherwise - haploid (for example, chrX or chrY in males).", default=False)
    args = parser.parse_args()
    print(args)
    process_input(args.library, args.folder, args.adaptor, args.sam, args.consensus, args.diploid)

if __name__ == "__main__":
    sys.exit(main())
