# Supplementary material for: Mapping the landscape of tandem repeat variability by targeted long read single molecule sequencing in familial X-linked intellectual disability
Source: BMC Med Genomics. 2018 Dec 19;11:123. doi: 10.1186/s12920-018-0446-7 (PMC6299999; doi:10.1186/s12920-018-0446-7)
Supplement: Supplementary file 11 — Output data from the linkage analysis in the L020 family with X-linked intellectual disability. (LOG 4 kb) [file 12920_2018_446_MOESM11_ESM.log]

Warning: no access to tty (Bad file descriptor).
Thus no job control in this shell.
MERLIN 1.1.2 - (c) 2000-2007 Goncalo Abecasis
Modifications: CHROMOSOME-X 

References for this version of Merlin:

   Abecasis et al (2002) Nat Gen 30:97-101        [original citation]
   Fingerlin et al (2004) AJHG 74:432-43          [case selection for association studies]
   Abecasis and Wigginton (2005) AJHG 77:754-67   [ld modeling, parametric analyses]
   Fingerlin et al (2006) Gen Epidemiol 30:384-96 [sex-specific maps]
   Chen and Abecasis (2007) AJHG 81:913-26        [qtl association analysis, qtl simulation]


The following parameters are in effect:
                     Data File : /home/azablo0/linkageAnalysis/L020/L020_plusPacBioLoci.dat (-dname)
                 Pedigree File : /home/azablo0/linkageAnalysis/L020/L020_5X16unaff_5X9aff_plusPacBioLoci.ped (-pname)
            Missing Value Code :         -99.999 (-xname)
                      Map File : /home/azablo0/linkageAnalysis/L020/L020_plusPacBioLoci.map (-mname)
            Allele Frequencies : ALL INDIVIDUALS (-f[a|e|f|m|file])
                   Random Seed :          123456 (-r9999)

Data Analysis Options
         General : --error, --information, --likelihood,
                   --model [/home/azablo0/linkageAnalysis/L020/L020.model]
      IBD States : --ibd, --kinship, --matrices, --select
     NPL Linkage : --npl, --pairs, --qtl, --deviates, --exp
      VC Linkage : --vc, --useCovariates, --ascertainment, --unlinked [0.00]
     Association : --infer, --assoc, --fastAssoc, --filter, --custom [cov.tbl]
     Haplotyping : --best, --sample, --all, --founders, --horizontal
   Recombination : --zero, --one, --two, --three, --singlepoint
       Positions : --steps, --maxStep, --minStep, --grid, --start, --stop
     LD Clusters : --clusters [], --distance, --rsq, --cfreq
          Limits : --bits [24], --megabytes, --minutes
     Performance : --trim, --swap, --smallSwap
          Output : --quiet, --markerNames [ON], --frequencies, --perFamily,
                   --pdf [ON], --tabulate, --prefix [merlin]
      Simulation : --simulate, --reruns, --save, --trait []

Estimating allele frequencies... [using all genotypes]
   DXS7107 DXS8051 DXS999 DXS989 DXS1214 DXS1068 DXS8012 XLID39 XLID50 XLID51 
   XLID40 DXS8035 XLID41 DXS8054 DXS8083 DXS1003 DXS991 DXS1275 DXS8092 DXS986 
   XLID42 XLID43 XLID44 XLID45 XLID46 DXS1196 XLID47 XLID52 DXS1217 XLID48 
   DXS990 XLID49 DXS8020 DXS1220 DXS1001 DXS1047 DXS984 DXS1227 DXS8043 
   DXS1193 DXS1073 

Analysis models will be retrieved from file [/home/azablo0/linkageAnalysis/L020/L020.model]...
      Input: XLID	0.001	0,0,1	X-linked_Intellectual_Disability
  Validated: Loaded model 'X-linked_Intellectual_Disability'
Table processed. 1 models recognized


Parametric Analysis, Model X-linked_Intellectual_Disability
=======================================================
       POSITION        LOD      ALPHA       HLOD
        DXS7107  -INFINITY      0.000      0.000
        DXS8051  -INFINITY      0.000      0.000
         DXS999  -INFINITY      0.000      0.000
         DXS989  -INFINITY      0.000      0.000
        DXS1214  -INFINITY      0.000      0.000
        DXS1068      0.153      1.000      0.153
        DXS8012  -INFINITY      0.000      0.000
         XLID39  -INFINITY      0.000      0.000
         XLID50  -INFINITY      0.000      0.000
         XLID51  -INFINITY      0.000      0.000
         XLID40      2.408      1.000      2.408
        DXS8035      2.408      1.000      2.408
         XLID41      2.379      1.000      2.379
        DXS8054      2.148      1.000      2.148
        DXS8083      1.971      1.000      1.971
        DXS1003  -INFINITY      0.000      0.000
         DXS991  -INFINITY      0.000      0.000
        DXS1275  -INFINITY      0.000      0.000
        DXS8092  -INFINITY      0.000      0.000
         DXS986     -2.161      0.000      0.000
         XLID42  -INFINITY      0.000      0.000
         XLID43  -INFINITY      0.000      0.000
         XLID44  -INFINITY      0.000      0.000
         XLID45  -INFINITY      0.000      0.000
         XLID46  -INFINITY      0.000      0.000
        DXS1196  -INFINITY      0.000      0.000
         XLID47  -INFINITY      0.000      0.000
         XLID52     -1.209      0.000      0.000
        DXS1217  -INFINITY      0.000      0.000
         XLID48  -INFINITY      0.000      0.000
         DXS990     -2.870      0.000      0.000
         XLID49  -INFINITY      0.000      0.000
        DXS8020  -INFINITY      0.000      0.000
        DXS1220  -INFINITY      0.000      0.000
        DXS1001  -INFINITY      0.000      0.000
        DXS1047  -INFINITY      0.000      0.000
         DXS984  -INFINITY      0.000      0.000
        DXS1227     -4.466      0.000      0.000
        DXS8043  -INFINITY      0.000      0.000
        DXS1193  -INFINITY      0.000      0.000
        DXS1073     -1.928      0.000      0.000


Graphical output in file [merlin.pdf]
