# Supplementary material for: Mapping the landscape of tandem repeat variability by targeted long read single molecule sequencing in familial X-linked intellectual disability
Source: BMC Med Genomics. 2018 Dec 19;11:123. doi: 10.1186/s12920-018-0446-7 (PMC6299999; doi:10.1186/s12920-018-0446-7)
Supplement: Supplementary file 12 — Output data from the linkage analysis in the L061 family with X-linked intellectual disability. (LOG 13992 kb) [file 12920_2018_446_MOESM12_ESM.log]

Warning: no access to tty (Bad file descriptor).
Thus no job control in this shell.
MERLIN 1.1.2 - (c) 2000-2007 Goncalo Abecasis

References for this version of Merlin:

   Abecasis et al (2002) Nat Gen 30:97-101        [original citation]
   Fingerlin et al (2004) AJHG 74:432-43          [case selection for association studies]
   Abecasis and Wigginton (2005) AJHG 77:754-67   [ld modeling, parametric analyses]
   Fingerlin et al (2006) Gen Epidemiol 30:384-96 [sex-specific maps]
   Chen and Abecasis (2007) AJHG 81:913-26        [qtl association analysis, qtl simulation]


The following parameters are in effect:
                     Data File : /uz/data/avalok/symbiosys/gcpi_r_kul_joris_vermeesch/azablo0/linkageAnalysis/L061/L061_SNP.dat (-dname)
                 Pedigree File : /uz/data/avalok/symbiosys/gcpi_r_kul_joris_vermeesch/azablo0/linkageAnalysis/L061/L061_SNP.ped (-pname)
            Missing Value Code :         -99.999 (-xname)
                      Map File : /uz/data/avalok/symbiosys/gcpi_r_kul_joris_vermeesch/azablo0/linkageAnalysis/L061/L061_SNP.map (-mname)
            Allele Frequencies : ALL INDIVIDUALS (-f[a|e|f|m|file])
                   Random Seed :          123456 (-r9999)

Data Analysis Options
         General : --error, --information, --likelihood,
                   --model [/uz/data/avalok/symbiosys/gcpi_r_kul_joris_vermeesch/azablo0/linkageAnalysis/L061/L061_SNP.model]
      IBD States : --ibd, --kinship, --matrices, --extended, --select
     NPL Linkage : --npl, --pairs, --qtl, --deviates, --exp
      VC Linkage : --vc, --useCovariates, --ascertainment, --unlinked [0.00]
     Association : --infer, --assoc, --fastAssoc, --filter, --custom [cov.tbl]
     Haplotyping : --best, --sample, --all, --founders, --horizontal
   Recombination : --zero, --one, --two, --three, --singlepoint
       Positions : --steps, --maxStep, --minStep, --grid, --start, --stop
     LD Clusters : --clusters [], --distance, --rsq, --cfreq
          Limits : --bits [24], --megabytes, --minutes
     Performance : --trim, --noCoupleBits, --swap, --smallSwap
          Output : --quiet, --markerNames [ON], --frequencies, --perFamily,
                   --pdf [ON], --tabulate, --prefix [merlin]
      Simulation : --simulate, --reruns, --save, --trait []

Estimating allele frequencies... [using all genotypes]
   ...................................................
Done estimating frequencies for 268182 markers

Analysis models will be retrieved from file [/uz/data/avalok/symbiosys/gcpi_r_kul_joris_vermeesch/azablo0/linkageAnalysis/L061/L061_SNP.model]...
      Input: XLID	0.001	0,0,1	X-linked_Intellectual_Disability
  Validated: Loaded model 'X-linked_Intellectual_Disability'
Table processed. 1 models recognized


Analysing Chromosome 1

Family 7 (11 bits) -  Singlepoint:   0%                    
Family 7 (11 bits) -  Singlepoint:   0%                    
Family 7 (11 bits) -  Singlepoint:   0%                    
Family 7 (11 bits) -  Singlepoint:   0%                    
Family 7 (11 bits) -  Singlepoint:   0%                    
Family 7 (11 bits) -  Singlepoint:   0%                    
Family 7 (11 bits) -  Singlepoint:   1%                    
Family 7 (11 bits) -  Singlepoint:   1%                    
Family 7 (11 bits) -  Singlepoint:   1%                    
Family 7 (11 bits) -  Singlepoint:   1%                    
Family 7 (11 bits) -  Singlepoint:   1%                    
Family 7 (11 bits) -  Singlepoint:   1%                    
Family 7 (11 bits) -  Singlepoint:   2%                    
Family 7 (11 bits) -  Singlepoint:   2%                    
Family 7 (11 bits) -  Singlepoint:   2%                    
Family 7 (11 bits) -  Singlepoint:   2%                    
Family 7 (11 bits) -  Singlepoint:   2%                    
Family 7 (11 bits) -  Singlepoint:   2%                    
Family 7 (11 bits) -  Singlepoint:   2%                    
Family 7 (11 bits) -  Singlepoint:   3%                    
Family 7 (11 bits) -  Singlepoint:   3%                    
Family 7 (11 bits) -  Singlepoint:   3%                    
Family 7 (11 bits) -  Singlepoint:   3%                    
Family 7 (11 bits) -  Singlepoint:   3%                    
Family 7 (11 bits) -  Singlepoint:   3%                    
Family 7 (11 bits) -  Singlepoint:   4%                    
Family 7 (11 bits) -  Singlepoint:   4%                    
Family 7 (11 bits) -  Singlepoint:   4%                    
Family 7 (11 bits) -  Singlepoint:   4%                    
Family 7 (11 bits) -  Singlepoint:   4%                    
Family 7 (11 bits) -  Singlepoint:   4%                    
Family 7 (11 bits) -  Singlepoint:   5%                    
Family 7 (11 bits) -  Singlepoint:   5%                    
Family 7 (11 bits) -  Singlepoint:   5%                    
Family 7 (11 bits) -  Singlepoint:   5%                    
Family 7 (11 bits) -  Singlepoint:   5%                    
Family 7 (11 bits) -  Singlepoint:   5%                    
Family 7 (11 bits) -  Singlepoint:   5%                    
Family 7 (11 bits) -  Singlepoint:   6%                    
Family 7 (11 bits) -  Singlepoint:   6%                    
Family 7 (11 bits) -  Singlepoint:   6%                    
Family 7 (11 bits) -  Singlepoint:   6%                    
Family 7 (11 bits) -  Singlepoint:   6%                    
Family 7 (11 bits) -  Singlepoint:   6%                    
Family 7 (11 bits) -  Singlepoint:   7%                    
Family 7 (11 bits) -  Singlepoint:   7%                    
Family 7 (11 bits) -  Singlepoint:   7%                    
Family 7 (11 bits) -  Singlepoint:   7%                    
Family 7 (11 bits) -  Singlepoint:   7%                    
Family 7 (11 bits) -  Singlepoint:   7%                    
Family 7 (11 bits) -  Singlepoint:   7%                    
Family 7 (11 bits) -  Singlepoint:   8%                    
Family 7 (11 bits) -  Singlepoint:   8%                    
Family 7 (11 bits) -  Singlepoint:   8%                    
Family 7 (11 bits) -  Singlepoint:   8%                    
Family 7 (11 bits) -  Singlepoint:   8%                    
Family 7 (11 bits) -  Singlepoint:   8%                    
Family 7 (11 bits) -  Singlepoint:   9%                    
Family 7 (11 bits) -  Singlepoint:   9%                    
Family 7 (11 bits) -  Singlepoint:   9%                    
Family 7 (11 bits) -  Singlepoint:   9%                    
Family 7 (11 bits) -  Singlepoint:   9%                    
Family 7 (11 bits) -  Singlepoint:   9%                    
Family 7 (11 bits) -  Singlepoint:  10%                    
Family 7 (11 bits) -  Singlepoint:  10%                    
Family 7 (11 bits) -  Singlepoint:  10%                    
Family 7 (11 bits) -  Singlepoint:  10%                    
Family 7 (11 bits) -  Singlepoint:  10%                    
Family 7 (11 bits) -  Singlepoint:  10%                    
Family 7 (11 bits) -  Singlepoint:  10%                    
Family 7 (11 bits) -  Singlepoint:  11%                    
Family 7 (11 bits) -  Singlepoint:  11%                    
Family 7 (11 bits) -  Singlepoint:  11%                    
Family 7 (11 bits) -  Singlepoint:  11%                    
Family 7 (11 bits) -  Singlepoint:  11%                    
Family 7 (11 bits) -  Singlepoint:  11%                    
Family 7 (11 bits) -  Singlepoint:  12%                    
Family 7 (11 bits) -  Singlepoint:  12%                    
Family 7 (11 bits) -  Singlepoint:  12%                    
Family 7 (11 bits) -  Singlepoint:  12%                    
Family 7 (11 bits) -  Singlepoint:  12%                    
Family 7 (11 bits) -  Singlepoint:  12%                    
Family 7 (11 bits) -  Singlepoint:  13%                    
Family 7 (11 bits) -  Singlepoint:  13%                    
Family 7 (11 bits) -  Singlepoint:  13%                    
Family 7 (11 bits) -  Singlepoint:  13%                    
Family 7 (11 bits) -  Singlepoint:  13%                    
Family 7 (11 bits) -  Singlepoint:  13%                    
Family 7 (11 bits) -  Singlepoint:  13%                    
Family 7 (11 bits) -  Singlepoint:  14%                    
Family 7 (11 bits) -  Singlepoint:  14%                    
Family 7 (11 bits) -  Singlepoint:  14%                    
Family 7 (11 bits) -  Singlepoint:  14%                    
Family 7 (11 bits) -  Singlepoint:  14%                    
Family 7 (11 bits) -  Singlepoint:  14%                    
Family 7 (11 bits) -  Singlepoint:  15%                    
Family 7 (11 bits) -  Singlepoint:  15%                    
Family 7 (11 bits) -  Singlepoint:  15%                    
Family 7 (11 bits) -  Singlepoint:  15%                    
Family 7 (11 bits) -  Singlepoint:  15%                    
Family 7 (11 bits) -  Singlepoint:  15%                    
Family 7 (11 bits) -  Singlepoint:  15%                    
Family 7 (11 bits) -  Singlepoint:  16%                    
Family 7 (11 bits) -  Singlepoint:  16%                    
Family 7 (11 bits) -  Singlepoint:  16%                    
Family 7 (11 bits) -  Singlepoint:  16%                    
Family 7 (11 bits) -  Singlepoint:  16%                    
Family 7 (11 bits) -  Singlepoint:  16%                    
Family 7 (11 bits) -  Singlepoint:  17%                    
Family 7 (11 bits) -  Singlepoint:  17%                    
Family 7 (11 bits) -  Singlepoint:  17%                    
Family 7 (11 bits) -  Singlepoint:  17%                    
Family 7 (11 bits) -  Singlepoint:  17%                    
Family 7 (11 bits) -  Singlepoint:  17%                    
Family 7 (11 bits) -  Singlepoint:  18%                    
Family 7 (11 bits) -  Singlepoint:  18%                    
Family 7 (11 bits) -  Singlepoint:  18%                    
Family 7 (11 bits) -  Singlepoint:  18%                    
Family 7 (11 bits) -  Singlepoint:  18%                    
Family 7 (11 bits) -  Singlepoint:  18%                    
Family 7 (11 bits) -  Singlepoint:  18%                    
Family 7 (11 bits) -  Singlepoint:  19%                    
Family 7 (11 bits) -  Singlepoint:  19%                    
Family 7 (11 bits) -  Singlepoint:  19%                    
Family 7 (11 bits) -  Singlepoint:  19%                    
Family 7 (11 bits) -  Singlepoint:  19%                    
Family 7 (11 bits) -  Singlepoint:  19%                    
Family 7 (11 bits) -  Singlepoint:  20%                    
Family 7 (11 bits) -  Singlepoint:  20%                    
Family 7 (11 bits) -  Singlepoint:  20%                    
Family 7 (11 bits) -  Singlepoint:  20%                    
Family 7 (11 bits) -  Singlepoint:  20%                    
Family 7 (11 bits) -  Singlepoint:  20%                    
Family 7 (11 bits) -  Singlepoint:  21%                    
Family 7 (11 bits) -  Singlepoint:  21%                    
Family 7 (11 bits) -  Singlepoint:  21%                    
Family 7 (11 bits) -  Singlepoint:  21%                    
Family 7 (11 bits) -  Singlepoint:  21%                    
Family 7 (11 bits) -  Singlepoint:  21%                    
Family 7 (11 bits) -  Singlepoint:  21%                    
Family:     7 - Founders: 4  - Descendants: 8  - Bits: 11
  Skipping Marker rs4653036  [BAD INHERITANCE]
  Singlepoint:  22%                    
  Singlepoint:  22%                    
  Singlepoint:  22%                    
  Singlepoint:  22%                    
  Singlepoint:  22%                    
  Singlepoint:  22%                    
  Singlepoint:  23%                    
  Singlepoint:  23%                    
  Singlepoint:  23%                    
  Singlepoint:  23%                    
  Singlepoint:  23%                    
  Singlepoint:  23%                    
  Singlepoint:  23%                    
  Singlepoint:  24%                    
  Singlepoint:  24%                    
  Singlepoint:  24%                    
  Singlepoint:  24%                    
  Singlepoint:  24%                    
  Singlepoint:  24%                    
  Singlepoint:  25%                    
  Singlepoint:  25%                    
  Singlepoint:  25%                    
  Singlepoint:  25%                    
  Singlepoint:  25%                    
  Singlepoint:  25%                    
  Singlepoint:  26%                    
  Singlepoint:  26%                    
  Singlepoint:  26%                    
  Singlepoint:  26%                    
  Singlepoint:  26%                    
  Singlepoint:  26%                    
  Singlepoint:  26%                    
  Singlepoint:  27%                    
  Singlepoint:  27%                    
  Singlepoint:  27%                    
  Singlepoint:  27%                    
  Singlepoint:  27%                    
  Singlepoint:  27%                    
  Singlepoint:  28%                    
  Singlepoint:  28%                    
  Singlepoint:  28%                    
  Singlepoint:  28%                    
  Singlepoint:  28%                    
  Singlepoint:  28%                    
  Singlepoint:  28%                    
  Singlepoint:  29%                    
  Singlepoint:  29%                    
  Singlepoint:  29%                    
  Singlepoint:  29%                    
  Singlepoint:  29%                    
  Singlepoint:  29%                    
  Singlepoint:  30%                    
  Singlepoint:  30%                    
  Singlepoint:  30%                    
  Singlepoint:  30%                    
  Singlepoint:  30%                    
  Singlepoint:  30%                    
  Singlepoint:  31%                    
  Singlepoint:  31%                    
  Singlepoint:  31%                    
  Singlepoint:  31%                    
  Singlepoint:  31%                    
  Singlepoint:  31%                    
  Singlepoint:  31%                    
  Singlepoint:  32%                    
  Singlepoint:  32%                    
  Singlepoint:  32%                    
  Singlepoint:  32%                    
  Singlepoint:  32%                    
  Singlepoint:  32%                    
  Singlepoint:  33%                    
  Singlepoint:  33%                    
  Singlepoint:  33%                    
  Singlepoint:  33%                    
  Singlepoint:  33%                    
  Singlepoint:  33%                    
  Singlepoint:  34%                    
  Singlepoint:  34%                    
  Singlepoint:  34%                    
  Singlepoint:  34%                    
  Singlepoint:  34%                    
  Singlepoint:  34%                    
  Singlepoint:  34%                    
  Singlepoint:  35%                    
  Singlepoint:  35%                    
  Singlepoint:  35%                    
  Singlepoint:  35%                    
  Singlepoint:  35%                    
  Singlepoint:  35%                    
  Singlepoint:  36%                    
  Singlepoint:  36%                    
  Singlepoint:  36%                    
  Singlepoint:  36%                    
  Singlepoint:  36%                    
  Singlepoint:  36%                    
  Singlepoint:  36%                    
  Singlepoint:  37%                    
  Singlepoint:  37%                    
  Singlepoint:  37%                    
  Singlepoint:  37%                    
  Singlepoint:  37%                    
  Singlepoint:  37%                    
  Singlepoint:  38%                    
  Singlepoint:  38%                    
  Singlepoint:  38%                    
  Singlepoint:  38%                    
  Singlepoint:  38%                    
  Singlepoint:  38%                    
  Singlepoint:  39%                    
  Singlepoint:  39%                    
  Singlepoint:  39%                    
  Singlepoint:  39%                    
  Singlepoint:  39%                    
  Singlepoint:  39%                    
  Singlepoint:  39%                    
  Singlepoint:  40%                    
  Singlepoint:  40%                    
  Singlepoint:  40%                    
  Singlepoint:  40%                    
  Singlepoint:  40%                    
  Singlepoint:  40%                    
  Singlepoint:  41%                    
  Singlepoint:  41%                    
  Singlepoint:  41%                    
  Singlepoint:  41%                    
  Singlepoint:  41%                    
  Singlepoint:  41%                    
  Singlepoint:  42%                    
  Singlepoint:  42%                    
  Singlepoint:  42%                    
  Singlepoint:  42%                    
  Singlepoint:  42%                    
  Singlepoint:  42%                    
  Singlepoint:  42%                    
  Singlepoint:  43%                    
  Singlepoint:  43%                    
  Singlepoint:  43%                    
  Singlepoint:  43%                    
  Singlepoint:  43%                    
  Singlepoint:  43%                    
  Singlepoint:  44%                    
  Singlepoint:  44%                    
  Singlepoint:  44%                    
  Singlepoint:  44%                    
  Singlepoint:  44%                    
  Singlepoint:  44%                    
  Singlepoint:  44%                    
  Singlepoint:  45%                    
  Singlepoint:  45%                    
  Singlepoint:  45%                    
  Singlepoint:  45%                    
  Singlepoint:  45%                    
  Singlepoint:  45%                    
  Singlepoint:  46%                    
  Singlepoint:  46%                    
  Singlepoint:  46%                    
  Singlepoint:  46%                    
  Singlepoint:  46%                    
  Singlepoint:  46%                    
  Singlepoint:  47%                    
  Singlepoint:  47%                    
  Singlepoint:  47%                    
  Singlepoint:  47%                    
  Singlepoint:  47%                    
  Singlepoint:  47%                    
  Singlepoint:  47%                    
  Singlepoint:  48%                    
  Singlepoint:  48%                    
  Singlepoint:  48%                    
  Singlepoint:  48%                    
  Singlepoint:  48%                    
  Singlepoint:  48%                    
  Singlepoint:  49%                    
  Singlepoint:  49%                    
  Singlepoint:  49%                    
  Singlepoint:  49%                    
  Singlepoint:  49%                    
  Singlepoint:  49%                    
  Singlepoint:  50%                    
  Singlepoint:  50%                    
  Singlepoint:  50%                    
  Singlepoint:  50%                    
  Singlepoint:  50%                    
  Singlepoint:  50%                    
  Singlepoint:  50%                    
  Singlepoint:  51%                    
  Singlepoint:  51%                    
  Singlepoint:  51%                    
  Singlepoint:  51%                    
  Singlepoint:  51%                    
  Singlepoint:  51%                    
  Singlepoint:  52%                    
  Singlepoint:  52%                    
  Singlepoint:  52%                    
  Singlepoint:  52%                    
  Singlepoint:  52%                    
  Singlepoint:  52%                    
  Singlepoint:  52%                    
  Singlepoint:  53%                    
  Singlepoint:  53%                    
  Singlepoint:  53%                    
  Singlepoint:  53%                    
  Singlepoint:  53%                    
  Singlepoint:  53%                    
  Singlepoint:  54%                    
  Singlepoint:  54%                    
  Singlepoint:  54%                    
  Singlepoint:  54%                    
  Singlepoint:  54%                    
  Singlepoint:  54%                    
  Singlepoint:  55%                    
  Singlepoint:  55%                    
  Singlepoint:  55%                    
  Singlepoint:  55%                    
  Singlepoint:  55%                    
  Singlepoint:  55%                    
  Singlepoint:  55%                    
  Singlepoint:  56%                    
  Singlepoint:  56%                    
  Singlepoint:  56%                    
  Singlepoint:  56%                    
  Singlepoint:  56%                    
  Singlepoint:  56%                    
  Singlepoint:  57%                    
  Singlepoint:  57%                    
  Singlepoint:  57%                    
  Singlepoint:  57%                    
  Singlepoint:  57%                    
  Singlepoint:  57%                    
  Singlepoint:  57%                    
  Singlepoint:  58%                    
  Singlepoint:  58%                    
  Singlepoint:  58%                    
  Singlepoint:  58%                    
  Singlepoint:  58%                    
  Singlepoint:  58%                    
  Singlepoint:  59%                    
  Singlepoint:  59%                    
  Singlepoint:  59%                    
  Singlepoint:  59%                    
  Singlepoint:  59%                    
  Singlepoint:  59%                    
  Singlepoint:  60%                    
  Singlepoint:  60%                    
  Singlepoint:  60%                    
  Singlepoint:  60%                    
  Singlepoint:  60%                    
  Singlepoint:  60%                    
  Singlepoint:  60%                    
  Singlepoint:  61%                    
  Singlepoint:  61%                    
  Singlepoint:  61%                    
  Singlepoint:  61%                    
  Singlepoint:  61%                    
  Singlepoint:  61%                    
  Singlepoint:  62%                    
  Singlepoint:  62%                    
  Singlepoint:  62%                    
  Singlepoint:  62%                    
  Singlepoint:  62%                    
  Singlepoint:  62%                    
  Singlepoint:  63%                    
  Singlepoint:  63%                    
  Singlepoint:  63%                    
  Singlepoint:  63%                    
  Singlepoint:  63%                    
  Singlepoint:  63%                    
  Singlepoint:  63%                    
  Singlepoint:  64%                    
  Singlepoint:  64%                    
  Singlepoint:  64%                    
  Singlepoint:  64%                    
  Singlepoint:  64%                    
  Singlepoint:  64%                    
  Singlepoint:  65%                    
  Singlepoint:  65%                    
  Singlepoint:  65%                    
  Singlepoint:  65%                    
  Singlepoint:  65%                    
  Singlepoint:  65%                    
  Singlepoint:  65%                    
  Singlepoint:  66%                    
  Singlepoint:  66%                    
  Singlepoint:  66%                    
  Singlepoint:  66%                    
  Singlepoint:  66%                    
  Singlepoint:  66%                    
  Singlepoint:  67%                    
  Singlepoint:  67%                    
  Singlepoint:  67%                    
  Singlepoint:  67%                    
  Singlepoint:  67%                    
  Singlepoint:  67%                    
  Singlepoint:  68%                    
  Singlepoint:  68%                    
  Singlepoint:  68%                    
  Singlepoint:  68%                    
  Singlepoint:  68%                    
  Singlepoint:  68%                    
  Singlepoint:  68%                    
  Singlepoint:  69%                    
  Singlepoint:  69%                    
  Singlepoint:  69%                    
  Singlepoint:  69%                    
  Singlepoint:  69%                    
  Singlepoint:  69%                    
  Singlepoint:  70%                    
  Singlepoint:  70%                    
  Singlepoint:  70%                    
  Singlepoint:  70%                    
  Singlepoint:  70%                    
  Singlepoint:  70%                    
  Singlepoint:  71%                    
  Singlepoint:  71%                    
  Singlepoint:  71%                    
  Singlepoint:  71%                    
  Singlepoint:  71%                    
  Singlepoint:  71%                    
  Singlepoint:  71%                    
  Singlepoint:  72%                    
  Singlepoint:  72%                    
  Singlepoint:  72%                    
  Singlepoint:  72%                    
  Singlepoint:  72%                    
  Singlepoint:  72%                    
  Singlepoint:  73%                    
  Singlepoint:  73%                    
  Singlepoint:  73%                    
  Singlepoint:  73%                    
  Singlepoint:  73%                    
  Singlepoint:  73%                    
  Singlepoint:  73%                    
  Singlepoint:  74%                    
  Singlepoint:  74%                    
  Singlepoint:  74%                    
  Singlepoint:  74%                    
  Singlepoint:  74%                    
  Singlepoint:  74%                    
  Singlepoint:  75%                    
  Singlepoint:  75%                    
  Singlepoint:  75%                    
  Singlepoint:  75%                    
  Singlepoint:  75%                    
  Singlepoint:  75%                    
  Singlepoint:  76%                    
  Singlepoint:  76%                    
  Singlepoint:  76%                    
  Singlepoint:  76%                    
  Singlepoint:  76%                    
  Singlepoint:  76%                    
  Singlepoint:  76%                    
  Singlepoint:  77%                    
  Singlepoint:  77%                    
  Singlepoint:  77%                    
  Singlepoint:  77%                    
  Singlepoint:  77%                    
  Singlepoint:  77%                    
  Singlepoint:  78%                    
  Singlepoint:  78%                    
  Singlepoint:  78%                    
  Singlepoint:  78%                    
  Singlepoint:  78%                    
  Singlepoint:  78%                    
  Singlepoint:  78%                    
  Singlepoint:  79%                    
  Singlepoint:  79%                    
  Singlepoint:  79%                    
  Singlepoint:  79%                    
  Singlepoint:  79%                    
  Singlepoint:  79%                    
  Singlepoint:  80%                    
  Singlepoint:  80%                    
  Singlepoint:  80%                    
  Singlepoint:  80%                    
  Singlepoint:  80%                    
  Singlepoint:  80%                    
  Singlepoint:  81%                    
  Singlepoint:  81%                    
  Singlepoint:  81%                    
  Singlepoint:  81%                    
  Singlepoint:  81%                    
  Singlepoint:  81%                    
  Singlepoint:  81%                    
  Singlepoint:  82%                    
  Singlepoint:  82%                    
  Singlepoint:  82%                    
  Singlepoint:  82%                    
  Singlepoint:  82%                    
  Singlepoint:  82%                    
  Singlepoint:  83%                    
  Singlepoint:  83%                    
  Singlepoint:  83%                    
  Singlepoint:  83%                    
  Singlepoint:  83%                    
  Singlepoint:  83%                    
  Singlepoint:  84%                    
  Singlepoint:  84%                    
  Singlepoint:  84%                    
  Singlepoint:  84%                    
  Singlepoint:  84%                    
  Singlepoint:  84%                    
  Singlepoint:  84%                    
  Singlepoint:  85%                    
  Singlepoint:  85%                    
  Singlepoint:  85%                    
  Singlepoint:  85%                    
  Singlepoint:  85%                    
  Singlepoint:  85%                    
  Singlepoint:  86%                    
  Singlepoint:  86%                    
  Singlepoint:  86%                    
  Singlepoint:  86%                    
  Singlepoint:  86%                    
  Singlepoint:  86%                    
  Singlepoint:  86%                    
  Singlepoint:  87%                    
  Singlepoint:  87%                    
  Singlepoint:  87%                    
  Singlepoint:  87%                    
  Singlepoint:  87%                    
  Singlepoint:  87%                    
  Singlepoint:  88%                    
  Singlepoint:  88%                    
  Singlepoint:  88%                    
  Singlepoint:  88%                    
  Singlepoint:  88%                    
  Singlepoint:  88%                    
  Singlepoint:  89%                    
  Singlepoint:  89%                    
  Singlepoint:  89%                    
  Singlepoint:  89%                    
  Singlepoint:  89%                    
  Singlepoint:  89%                    
  Singlepoint:  89%                    
  Singlepoint:  90%                    
  Singlepoint:  90%                    
  Singlepoint:  90%                    
  Singlepoint:  90%                    
  Singlepoint:  90%                    
  Singlepoint:  90%                    
  Singlepoint:  91%                    
  Singlepoint:  91%                    
  Singlepoint:  91%                    
  Singlepoint:  91%                    
  Singlepoint:  91%                    
  Singlepoint:  91%                    
  Singlepoint:  92%                    
  Singlepoint:  92%                    
  Singlepoint:  92%                    
  Singlepoint:  92%                    
  Singlepoint:  92%                    
  Singlepoint:  92%                    
  Singlepoint:  92%                    
  Singlepoint:  93%                    
  Singlepoint:  93%                    
  Singlepoint:  93%                    
  Singlepoint:  93%                    
  Singlepoint:  93%                    
  Singlepoint:  93%                    
  Singlepoint:  94%                    
  Singlepoint:  94%                    
  Singlepoint:  94%                    
  Skipping Marker rs6660298  [BAD INHERITANCE]
  Singlepoint:  94%                    
  Singlepoint:  94%                    
  Singlepoint:  94%                    
  Singlepoint:  94%                    
  Singlepoint:  95%                    
  Singlepoint:  95%                    
  Singlepoint:  95%                    
  Singlepoint:  95%                    
  Singlepoint:  95%                    
  Singlepoint:  95%                    
  Singlepoint:  96%                    
  Singlepoint:  96%                    
  Singlepoint:  96%                    
  Singlepoint:  96%                    
  Singlepoint:  96%                    
  Singlepoint:  96%                    
  Singlepoint:  97%                    
  Singlepoint:  97%                    
  Singlepoint:  97%                    
  Singlepoint:  97%                    
  Singlepoint:  97%                    
  Singlepoint:  97%                    
  Singlepoint:  97%                    
  Singlepoint:  98%                    
  Singlepoint:  98%                    
  Singlepoint:  98%                    
  Singlepoint:  98%                    
  Singlepoint:  98%                    
  Singlepoint:  98%                    
  Singlepoint:  99%                    
  Singlepoint:  99%                    
  Singlepoint:  99%                    
  Singlepoint:  99%                    
  Singlepoint:  99%                    
  Singlepoint:  99%                    
  Right Conditional:   0%                    
  Right Conditional:   0%                    
  Right Conditional:   0%                    
  Right Conditional:   0%                    
  Right Conditional:   1%                    
  Right Conditional:   1%                    
  Right Conditional:   1%                    
  Right Conditional:   1%                    
  Right Conditional:   2%                    
  Right Conditional:   2%                    
  Right Conditional:   2%                    
  Right Conditional:   2%                    
  Right Conditional:   3%                    
  Right Conditional:   3%                    
  Right Conditional:   3%                    
  Right Conditional:   3%                    
  Right Conditional:   4%                    
  Right Conditional:   4%                    
  Right Conditional:   4%                    
  Right Conditional:   4%                    
  Right Conditional:   5%                    
  Right Conditional:   5%                    
  Right Conditional:   5%                    
  Right Conditional:   5%                    
  Right Conditional:   6%                    
  Right Conditional:   6%                    
  Right Conditional:   6%                    
  Right Conditional:   6%                    
  Right Conditional:   7%                    
  Right Conditional:   7%                    
  Right Conditional:   7%                    
  Right Conditional:   7%                    
  Right Conditional:   7%                    
  Right Conditional:   8%                    
  Right Conditional:   8%                    
  Right Conditional:   8%                    
  Right Conditional:   8%                    
  Right Conditional:   9%                    
  Right Conditional:   9%                    
  Right Conditional:   9%                    
  Right Conditional:   9%                    
  Right Conditional:  10%                    
  Right Conditional:  10%                    
  Right Conditional:  10%                    
  Right Conditional:  10%                    
  Right Conditional:  11%                    
  Right Conditional:  11%                    
  Right Conditional:  11%                    
  Right Conditional:  11%                    
  Right Conditional:  12%                    
  Right Conditional:  12%                    
  Right Conditional:  12%                    
  Right Conditional:  12%                    
  Right Conditional:  13%                    
  Right Conditional:  13%                    
  Right Conditional:  13%                    
  Right Conditional:  13%                    
  Right Conditional:  14%                    
  Right Conditional:  14%                    
  Right Conditional:  14%                    
  Right Conditional:  14%                    
  Right Conditional:  14%                    
  Right Conditional:  15%                    
  Right Conditional:  15%                    
  Right Conditional:  15%                    
  Right Conditional:  15%                    
  Right Conditional:  16%                    
  Right Conditional:  16%                    
  Right Conditional:  16%                    
  Right Conditional:  16%                    
  Right Conditional:  17%                    
  Right Conditional:  17%                    
  Right Conditional:  17%                    
  Right Conditional:  17%                    
  Right Conditional:  18%                    
  Right Conditional:  18%                    
  Right Conditional:  18%                    
  Right Conditional:  18%                    
  Right Conditional:  19%                    
  Right Conditional:  19%                    
  Right Conditional:  19%                    
  Right Conditional:  19%                    
  Right Conditional:  20%                    
  Right Conditional:  20%                    
  Right Conditional:  20%                    
  Right Conditional:  20%                    
  Right Conditional:  21%                    
  Right Conditional:  21%                    
  Right Conditional:  21%                    
  Right Conditional:  21%                    
  Right Conditional:  21%                    
  Right Conditional:  22%                    
  Right Conditional:  22%                    
  Right Conditional:  22%                    
  Right Conditional:  22%                    
  Right Conditional:  23%                    
  Right Conditional:  23%                    
  Right Conditional:  23%                    
  Right Conditional:  23%                    
  Right Conditional:  24%                    
  Right Conditional:  24%                    
  Right Conditional:  24%                    
  Right Conditional:  24%                    
  Right Conditional:  25%                    
  Right Conditional:  25%                    
  Right Conditional:  25%                    
  Right Conditional:  25%                    
  Right Conditional:  26%                    
  Right Conditional:  26%                    
  Right Conditional:  26%                    
  Right Conditional:  26%                    
  Right Conditional:  27%                    
  Right Conditional:  27%                    
  Right Conditional:  27%                    
  Right Conditional:  27%                    
  Right Conditional:  28%                    
  Right Conditional:  28%                    
  Right Conditional:  28%                    
  Right Conditional:  28%                    
  Right Conditional:  28%                    
  Right Conditional:  29%                    
  Right Conditional:  29%                    
  Right Conditional:  29%                    
  Right Conditional:  29%                    
  Right Conditional:  30%                    
  Right Conditional:  30%                    
  Right Conditional:  30%                    
  Right Conditional:  30%                    
  Right Conditional:  31%                    
  Right Conditional:  31%                    
  Right Conditional:  31%                    
  Right Conditional:  31%                    
  Right Conditional:  32%                    
  Right Conditional:  32%                    
  Right Conditional:  32%                    
  Right Conditional:  32%                    
  Right Conditional:  33%                    
  Right Conditional:  33%                    
  Right Conditional:  33%                    
  Right Conditional:  33%                    
  Right Conditional:  34%                    
  Right Conditional:  34%                    
  Right Conditional:  34%                    
  Right Conditional:  34%                    
  Right Conditional:  35%                    
  Right Conditional:  35%                    
  Right Conditional:  35%                    
  Right Conditional:  35%                    
  Right Conditional:  36%                    
  Right Conditional:  36%                    
  Right Conditional:  36%                    
  Right Conditional:  36%                    
  Right Conditional:  36%                    
  Right Conditional:  37%                    
  Right Conditional:  37%                    
  Right Conditional:  37%                    
  Right Conditional:  37%                    
  Right Conditional:  38%                    
  Right Conditional:  38%                    
  Right Conditional:  38%                    
  Right Conditional:  38%                    
  Right Conditional:  39%                    
  Right Conditional:  39%                    
  Right Conditional:  39%                    
  Right Conditional:  39%                    
  Right Conditional:  40%                    
  Right Conditional:  40%                    
  Right Conditional:  40%                    
  Right Conditional:  40%                    
  Right Conditional:  41%                    
  Right Conditional:  41%                    
  Right Conditional:  41%                    
  Right Conditional:  41%                    
  Right Conditional:  42%                    
  Right Conditional:  42%                    
  Right Conditional:  42%                    
  Right Conditional:  42%                    
  Right Conditional:  43%                    
  Right Conditional:  43%                    
  Right Conditional:  43%                    
  Right Conditional:  43%                    
  Right Conditional:  43%                    
  Right Conditional:  44%                    
  Right Conditional:  44%                    
  Right Conditional:  44%                    
  Right Conditional:  44%                    
  Right Conditional:  45%                    
  Right Conditional:  45%                    
  Right Conditional:  45%                    
  Right Conditional:  45%                    
  Right Conditional:  46%                    
  Right Conditional:  46%                    
  Right Conditional:  46%                    
  Right Conditional:  46%                    
  Right Conditional:  47%                    
  Right Conditional:  47%                    
  Right Conditional:  47%                    
  Right Conditional:  47%                    
  Right Conditional:  48%                    
  Right Conditional:  48%                    
  Right Conditional:  48%                    
  Right Conditional:  48%                    
  Right Conditional:  49%                    
  Right Conditional:  49%                    
  Right Conditional:  49%                    
  Right Conditional:  49%                    
  Right Conditional:  50%                    
  Right Conditional:  50%                    
  Right Conditional:  50%                    
  Right Conditional:  50%                    
  Right Conditional:  50%                    
  Right Conditional:  51%                    
  Right Conditional:  51%                    
  Right Conditional:  51%                    
  Right Conditional:  51%                    
  Right Conditional:  52%                    
  Right Conditional:  52%                    
  Right Conditional:  52%                    
  Right Conditional:  52%                    
  Right Conditional:  53%                    
  Right Conditional:  53%                    
  Right Conditional:  53%                    
  Right Conditional:  53%                    
  Right Conditional:  54%                    
  Right Conditional:  54%                    
  Right Conditional:  54%                    
  Right Conditional:  54%                    
  Right Conditional:  55%                    
  Right Conditional:  55%                    
  Right Conditional:  55%                    
  Right Conditional:  55%                    
  Right Conditional:  56%                    
  Right Conditional:  56%                    
  Right Conditional:  56%                    
  Right Conditional:  56%                    
  Right Conditional:  57%                    
  Right Conditional:  57%                    
  Right Conditional:  57%                    
  Right Conditional:  57%                    
  Right Conditional:  57%                    
  Right Conditional:  58%                    
  Right Conditional:  58%                    
  Right Conditional:  58%                    
  Right Conditional:  58%                    
  Right Conditional:  59%                    
  Right Conditional:  59%                    
  Right Conditional:  59%                    
  Right Conditional:  59%                    
  Right Conditional:  60%                    
  Right Conditional:  60%                    
  Right Conditional:  60%                    
  Right Conditional:  60%                    
  Right Conditional:  61%                    
  Right Conditional:  61%                    
  Right Conditional:  61%                    
  Right Conditional:  61%                    
  Right Conditional:  62%                    
  Right Conditional:  62%                    
  Right Conditional:  62%                    
  Right Conditional:  62%                    
  Right Conditional:  63%                    
  Right Conditional:  63%                    
  Right Conditional:  63%                    
  Right Conditional:  63%                    
  Right Conditional:  64%                    
  Right Conditional:  64%                    
  Right Conditional:  64%                    
  Right Conditional:  64%                    
  Right Conditional:  65%                    
  Right Conditional:  65%                    
  Right Conditional:  65%                    
  Right Conditional:  65%                    
  Right Conditional:  65%                    
  Right Conditional:  66%                    
  Right Conditional:  66%                    
  Right Conditional:  66%                    
  Right Conditional:  66%                    
  Right Conditional:  67%                    
  Right Conditional:  67%                    
  Right Conditional:  67%                    
  Right Conditional:  67%                    
  Right Conditional:  68%                    
  Right Conditional:  68%                    
  Right Conditional:  68%                    
  Right Conditional:  68%                    
  Right Conditional:  69%                    
  Right Conditional:  69%                    
  Right Conditional:  69%                    
  Right Conditional:  69%                    
  Right Conditional:  70%                    
  Right Conditional:  70%                    
  Right Conditional:  70%                    
  Right Conditional:  70%                    
  Right Conditional:  71%                    
  Right Conditional:  71%                    
  Right Conditional:  71%                    
  Right Conditional:  71%                    
  Right Conditional:  72%                    
  Right Conditional:  72%                    
  Right Conditional:  72%                    
  Right Conditional:  72%                    
  Right Conditional:  72%                    
  Right Conditional:  73%                    
  Right Conditional:  73%                    
  Right Conditional:  73%                    
  Right Conditional:  73%                    
  Right Conditional:  74%                    
  Right Conditional:  74%                    
  Right Conditional:  74%                    
  Right Conditional:  74%                    
  Right Conditional:  75%                    
  Right Conditional:  75%                    
  Right Conditional:  75%                    
  Right Conditional:  75%                    
  Right Conditional:  76%                    
  Right Conditional:  76%                    
  Right Conditional:  76%                    
  Right Conditional:  76%                    
  Right Conditional:  77%                    
  Right Conditional:  77%                    
  Right Conditional:  77%                    
  Right Conditional:  77%                    
  Right Conditional:  78%                    
  Right Conditional:  78%                    
  Right Conditional:  78%                    
  Right Conditional:  78%                    
  Right Conditional:  79%                    
  Right Conditional:  79%                    
  Right Conditional:  79%                    
  Right Conditional:  79%                    
  Right Conditional:  79%                    
  Right Conditional:  80%                    
  Right Conditional:  80%                    
  Right Conditional:  80%                    
  Right Conditional:  80%                    
  Right Conditional:  81%                    
  Right Conditional:  81%                    
  Right Conditional:  81%                    
  Right Conditional:  81%                    
  Right Conditional:  82%                    
  Right Conditional:  82%                    
  Right Conditional:  82%                    
  Right Conditional:  82%                    
  Right Conditional:  83%                    
  Right Conditional:  83%                    
  Right Conditional:  83%                    
  Right Conditional:  83%                    
  Right Conditional:  84%                    
  Right Conditional:  84%                    
  Right Conditional:  84%                    
  Right Conditional:  84%                    
  Right Conditional:  85%                    
  Right Conditional:  85%                    
  Right Conditional:  85%                    
  Right Conditional:  85%                    
  Right Conditional:  86%                    
  Right Conditional:  86%                    
  Right Conditional:  86%                    
  Right Conditional:  86%                    
  Right Conditional:  86%                    
  Right Conditional:  87%                    
  Right Conditional:  87%                    
  Right Conditional:  87%                    
  Right Conditional:  87%                    
  Right Conditional:  88%                    
  Right Conditional:  88%                    
  Right Conditional:  88%                    
  Right Conditional:  88%                    
  Right Conditional:  89%                    
  Right Conditional:  89%                    
  Right Conditional:  89%                    
  Right Conditional:  89%                    
  Right Conditional:  90%                    
  Right Conditional:  90%                    
  Right Conditional:  90%                    
  Right Conditional:  90%                    
  Right Conditional:  91%                    
  Right Conditional:  91%                    
  Right Conditional:  91%                    
  Right Conditional:  91%                    
  Right Conditional:  92%                    
  Right Conditional:  92%                    
  Right Conditional:  92%                    
  Right Conditional:  92%                    
  Right Conditional:  93%                    
  Right Conditional:  93%                    
  Right Conditional:  93%                    
  Right Conditional:  93%                    
  Right Conditional:  94%                    
  Right Conditional:  94%                    
  Right Conditional:  94%                    
  Right Conditional:  94%                    
  Right Conditional:  94%                    
  Right Conditional:  95%                    
  Right Conditional:  95%                    
  Right Conditional:  95%                    
  Right Conditional:  95%                    
  Right Conditional:  96%                    
  Right Conditional:  96%                    
  Right Conditional:  96%                    
  Right Conditional:  96%                    
  Right Conditional:  97%                    
  Right Conditional:  97%                    
  Right Conditional:  97%                    
  Right Conditional:  97%                    
  Right Conditional:  98%                    
  Right Conditional:  98%                    
  Right Conditional:  98%                    
  Right Conditional:  98%                    
  Right Conditional:  99%                    
  Right Conditional:  99%                    
  Right Conditional:  99%                    
  Right Conditional:  99%                    
  Scanning Chromosome:   0%                    
  Scanning Chromosome:   0%                    
  Scanning Chromosome:   0%                    
  Scanning Chromosome:   0%                    
  Scanning Chromosome:   0%                    
  Scanning Chromosome:   0%                    
  Scanning Chromosome:   1%                    
  Scanning Chromosome:   1%                    
  Scanning Chromosome:   1%                    
  Scanning Chromosome:   1%                    
  Scanning Chromosome:   1%                    
  Scanning Chromosome:   1%                    
  Scanning Chromosome:   2%                    
  Scanning Chromosome:   2%                    
  Scanning Chromosome:   2%                    
  Scanning Chromosome:   2%                    
  Scanning Chromosome:   2%                    
  Scanning Chromosome:   2%                    
  Scanning Chromosome:   2%                    
  Scanning Chromosome:   3%                    
  Scanning Chromosome:   3%                    
  Scanning Chromosome:   3%                    
  Scanning Chromosome:   3%                    
  Scanning Chromosome:   3%                    
  Scanning Chromosome:   3%                    
  Scanning Chromosome:   4%                    
  Scanning Chromosome:   4%                    
  Scanning Chromosome:   4%                    
  Scanning Chromosome:   4%                    
  Scanning Chromosome:   4%                    
  Scanning Chromosome:   4%                    
  Scanning Chromosome:   5%                    
  Scanning Chromosome:   5%                    
  Scanning Chromosome:   5%                    
  Scanning Chromosome:   5%                    
  Scanning Chromosome:   5%                    
  Scanning Chromosome:   5%                    
  Scanning Chromosome:   5%                    
  Scanning Chromosome:   6%                    
  Scanning Chromosome:   6%                    
  Scanning Chromosome:   6%                    
  Scanning Chromosome:   6%                    
  Scanning Chromosome:   6%                    
  Scanning Chromosome:   6%                    
  Scanning Chromosome:   7%                    
  Scanning Chromosome:   7%                    
  Scanning Chromosome:   7%                    
  Scanning Chromosome:   7%                    
  Scanning Chromosome:   7%                    
  Scanning Chromosome:   7%                    
  Scanning Chromosome:   7%                    
  Scanning Chromosome:   8%                    
  Scanning Chromosome:   8%                    
  Scanning Chromosome:   8%                    
  Scanning Chromosome:   8%                    
  Scanning Chromosome:   8%                    
  Scanning Chromosome:   8%                    
  Scanning Chromosome:   9%                    
  Scanning Chromosome:   9%                    
  Scanning Chromosome:   9%                    
  Scanning Chromosome:   9%                    
  Scanning Chromosome:   9%                    
  Scanning Chromosome:   9%                    
  Scanning Chromosome:  10%                    
  Scanning Chromosome:  10%                    
  Scanning Chromosome:  10%                    
  Scanning Chromosome:  10%                    
  Scanning Chromosome:  10%                    
  Scanning Chromosome:  10%                    
  Scanning Chromosome:  10%                    
  Scanning Chromosome:  11%                    
  Scanning Chromosome:  11%                    
  Scanning Chromosome:  11%                    
  Scanning Chromosome:  11%                    
  Scanning Chromosome:  11%                    
  Scanning Chromosome:  11%                    
  Scanning Chromosome:  12%                    
  Scanning Chromosome:  12%                    
  Scanning Chromosome:  12%                    
  Scanning Chromosome:  12%                    
  Scanning Chromosome:  12%                    
  Scanning Chromosome:  12%                    
  Scanning Chromosome:  13%                    
  Scanning Chromosome:  13%                    
  Scanning Chromosome:  13%                    
  Scanning Chromosome:  13%                    
  Scanning Chromosome:  13%                    
  Scanning Chromosome:  13%                    
  Scanning Chromosome:  13%                    
  Scanning Chromosome:  14%                    
  Scanning Chromosome:  14%                    
  Scanning Chromosome:  14%                    
  Scanning Chromosome:  14%                    
  Scanning Chromosome:  14%                    
  Scanning Chromosome:  14%                    
  Scanning Chromosome:  15%                    
  Scanning Chromosome:  15%                    
  Scanning Chromosome:  15%                    
  Scanning Chromosome:  15%                    
  Scanning Chromosome:  15%                    
  Scanning Chromosome:  15%                    
  Scanning Chromosome:  15%                    
  Scanning Chromosome:  16%                    
  Scanning Chromosome:  16%                    
  Scanning Chromosome:  16%                    
  Scanning Chromosome:  16%                    
  Scanning Chromosome:  16%                    
  Scanning Chromosome:  16%                    
  Scanning Chromosome:  17%                    
  Scanning Chromosome:  17%                    
  Scanning Chromosome:  17%                    
  Scanning Chromosome:  17%                    
  Scanning Chromosome:  17%                    
  Scanning Chromosome:  17%                    
  Scanning Chromosome:  18%                    
  Scanning Chromosome:  18%                    
  Scanning Chromosome:  18%                    
  Scanning Chromosome:  18%                    
  Scanning Chromosome:  18%                    
  Scanning Chromosome:  18%                    
  Scanning Chromosome:  18%                    
  Scanning Chromosome:  19%                    
  Scanning Chromosome:  19%                    
  Scanning Chromosome:  19%                    
  Scanning Chromosome:  19%                    
  Scanning Chromosome:  19%                    
  Scanning Chromosome:  19%                    
  Scanning Chromosome:  20%                    
  Scanning Chromosome:  20%                    
  Scanning Chromosome:  20%                    
  Scanning Chromosome:  20%                    
  Scanning Chromosome:  20%                    
  Scanning Chromosome:  20%                    
  Scanning Chromosome:  21%                    
  Scanning Chromosome:  21%                    
  Scanning Chromosome:  21%                    
  Scanning Chromosome:  21%                    
  Scanning Chromosome:  21%                    
  Scanning Chromosome:  21%                    
  Scanning Chromosome:  21%                    
  Scanning Chromosome:  22%                    
  Scanning Chromosome:  22%                    
  Scanning Chromosome:  22%                    
  Scanning Chromosome:  22%                    
  Scanning Chromosome:  22%                    
  Scanning Chromosome:  22%                    
  Scanning Chromosome:  23%                    
  Scanning Chromosome:  23%                    
  Scanning Chromosome:  23%                    
  Scanning Chromosome:  23%                    
  Scanning Chromosome:  23%                    
  Scanning Chromosome:  23%                    
  Scanning Chromosome:  23%                    
  Scanning Chromosome:  24%                    
  Scanning Chromosome:  24%                    
  Scanning Chromosome:  24%                    
  Scanning Chromosome:  24%                    
  Scanning Chromosome:  24%                    
  Scanning Chromosome:  24%                    
  Scanning Chromosome:  25%                    
  Scanning Chromosome:  25%                    
  Scanning Chromosome:  25%                    
  Scanning Chromosome:  25%                    
  Scanning Chromosome:  25%                    
  Scanning Chromosome:  25%                    
  Scanning Chromosome:  26%                    
  Scanning Chromosome:  26%                    
  Scanning Chromosome:  26%                    
  Scanning Chromosome:  26%                    
  Scanning Chromosome:  26%                    
  Scanning Chromosome:  26%                    
  Scanning Chromosome:  26%                    
  Scanning Chromosome:  27%                    
  Scanning Chromosome:  27%                    
  Scanning Chromosome:  27%                    
  Scanning Chromosome:  27%                    
  Scanning Chromosome:  27%                    
  Scanning Chromosome:  27%                    
  Scanning Chromosome:  28%                    
  Scanning Chromosome:  28%                    
  Scanning Chromosome:  28%                    
  Scanning Chromosome:  28%                    
  Scanning Chromosome:  28%                    
  Scanning Chromosome:  28%                    
  Scanning Chromosome:  28%                    
  Scanning Chromosome:  29%                    
  Scanning Chromosome:  29%                    
  Scanning Chromosome:  29%                    
  Scanning Chromosome:  29%                    
  Scanning Chromosome:  29%                    
  Scanning Chromosome:  29%                    
  Scanning Chromosome:  30%                    
  Scanning Chromosome:  30%                    
  Scanning Chromosome:  30%                    
  Scanning Chromosome:  30%                    
  Scanning Chromosome:  30%                    
  Scanning Chromosome:  30%                    
  Scanning Chromosome:  31%                    
  Scanning Chromosome:  31%                    
  Scanning Chromosome:  31%                    
  Scanning Chromosome:  31%                    
  Scanning Chromosome:  31%                    
  Scanning Chromosome:  31%                    
  Scanning Chromosome:  31%                    
  Scanning Chromosome:  32%                    
  Scanning Chromosome:  32%                    
  Scanning Chromosome:  32%                    
  Scanning Chromosome:  32%                    
  Scanning Chromosome:  32%                    
  Scanning Chromosome:  32%                    
  Scanning Chromosome:  33%                    
  Scanning Chromosome:  33%                    
  Scanning Chromosome:  33%                    
  Scanning Chromosome:  33%                    
  Scanning Chromosome:  33%                    
  Scanning Chromosome:  33%                    
  Scanning Chromosome:  34%                    
  Scanning Chromosome:  34%                    
  Scanning Chromosome:  34%                    
  Scanning Chromosome:  34%                    
  Scanning Chromosome:  34%                    
  Scanning Chromosome:  34%                    
  Scanning Chromosome:  34%                    
  Scanning Chromosome:  35%                    
  Scanning Chromosome:  35%                    
  Scanning Chromosome:  35%                    
  Scanning Chromosome:  35%                    
  Scanning Chromosome:  35%                    
  Scanning Chromosome:  35%                    
  Scanning Chromosome:  36%                    
  Scanning Chromosome:  36%                    
  Scanning Chromosome:  36%                    
  Scanning Chromosome:  36%                    
  Scanning Chromosome:  36%                    
  Scanning Chromosome:  36%                    
  Scanning Chromosome:  36%                    
  Scanning Chromosome:  37%                    
  Scanning Chromosome:  37%                    
  Scanning Chromosome:  37%                    
  Scanning Chromosome:  37%                    
  Scanning Chromosome:  37%                    
  Scanning Chromosome:  37%                    
  Scanning Chromosome:  38%                    
  Scanning Chromosome:  38%                    
  Scanning Chromosome:  38%                    
  Scanning Chromosome:  38%                    
  Scanning Chromosome:  38%                    
  Scanning Chromosome:  38%                    
  Scanning Chromosome:  39%                    
  Scanning Chromosome:  39%                    
  Scanning Chromosome:  39%                    
  Scanning Chromosome:  39%                    
  Scanning Chromosome:  39%                    
  Scanning Chromosome:  39%                    
  Scanning Chromosome:  39%                    
  Scanning Chromosome:  40%                    
  Scanning Chromosome:  40%                    
  Scanning Chromosome:  40%                    
  Scanning Chromosome:  40%                    
  Scanning Chromosome:  40%                    
  Scanning Chromosome:  40%                    
  Scanning Chromosome:  41%                    
  Scanning Chromosome:  41%                    
  Scanning Chromosome:  41%                    
  Scanning Chromosome:  41%                    
  Scanning Chromosome:  41%                    
  Scanning Chromosome:  41%                    
  Scanning Chromosome:  42%                    
  Scanning Chromosome:  42%                    
  Scanning Chromosome:  42%                    
  Scanning Chromosome:  42%                    
  Scanning Chromosome:  42%                    
  Scanning Chromosome:  42%                    
  Scanning Chromosome:  42%                    
  Scanning Chromosome:  43%                    
  Scanning Chromosome:  43%                    
  Scanning Chromosome:  43%                    
  Scanning Chromosome:  43%                    
  Scanning Chromosome:  43%                    
  Scanning Chromosome:  43%                    
  Scanning Chromosome:  44%                    
  Scanning Chromosome:  44%                    
  Scanning Chromosome:  44%                    
  Scanning Chromosome:  44%                    
  Scanning Chromosome:  44%                    
  Scanning Chromosome:  44%                    
  Scanning Chromosome:  44%                    
  Scanning Chromosome:  45%                    
  Scanning Chromosome:  45%                    
  Scanning Chromosome:  45%                    
  Scanning Chromosome:  45%                    
  Scanning Chromosome:  45%                    
  Scanning Chromosome:  45%                    
  Scanning Chromosome:  46%                    
  Scanning Chromosome:  46%                    
  Scanning Chromosome:  46%                    
  Scanning Chromosome:  46%                    
  Scanning Chromosome:  46%                    
  Scanning Chromosome:  46%                    
  Scanning Chromosome:  47%                    
  Scanning Chromosome:  47%                    
  Scanning Chromosome:  47%                    
  Scanning Chromosome:  47%                    
  Scanning Chromosome:  47%                    
  Scanning Chromosome:  47%                    
  Scanning Chromosome:  47%                    
  Scanning Chromosome:  48%                    
  Scanning Chromosome:  48%                    
  Scanning Chromosome:  48%                    
  Scanning Chromosome:  48%                    
  Scanning Chromosome:  48%                    
  Scanning Chromosome:  48%                    
  Scanning Chromosome:  49%                    
  Scanning Chromosome:  49%                    
  Scanning Chromosome:  49%                    
  Scanning Chromosome:  49%                    
  Scanning Chromosome:  49%                    
  Scanning Chromosome:  49%                    
  Scanning Chromosome:  50%                    
  Scanning Chromosome:  50%                    
  Scanning Chromosome:  50%                    
  Scanning Chromosome:  50%                    
  Scanning Chromosome:  50%                    
  Scanning Chromosome:  50%                    
  Scanning Chromosome:  50%                    
  Scanning Chromosome:  51%                    
  Scanning Chromosome:  51%                    
  Scanning Chromosome:  51%                    
  Scanning Chromosome:  51%                    
  Scanning Chromosome:  51%                    
  Scanning Chromosome:  51%                    
  Scanning Chromosome:  52%                    
  Scanning Chromosome:  52%                    
  Scanning Chromosome:  52%                    
  Scanning Chromosome:  52%                    
  Scanning Chromosome:  52%                    
  Scanning Chromosome:  52%                    
  Scanning Chromosome:  52%                    
  Scanning Chromosome:  53%                    
  Scanning Chromosome:  53%                    
  Scanning Chromosome:  53%                    
  Scanning Chromosome:  53%                    
  Scanning Chromosome:  53%                    
  Scanning Chromosome:  53%                    
  Scanning Chromosome:  54%                    
  Scanning Chromosome:  54%                    
  Scanning Chromosome:  54%                    
  Scanning Chromosome:  54%                    
  Scanning Chromosome:  54%                    
  Scanning Chromosome:  54%                    
  Scanning Chromosome:  55%                    
  Scanning Chromosome:  55%                    
  Scanning Chromosome:  55%                    
  Scanning Chromosome:  55%                    
  Scanning Chromosome:  55%                    
  Scanning Chromosome:  55%                    
  Scanning Chromosome:  55%                    
  Scanning Chromosome:  56%                    
  Scanning Chromosome:  56%                    
  Scanning Chromosome:  56%                    
  Scanning Chromosome:  56%                    
  Scanning Chromosome:  56%                    
  Scanning Chromosome:  56%                    
  Scanning Chromosome:  57%                    
  Scanning Chromosome:  57%                    
  Scanning Chromosome:  57%                    
  Scanning Chromosome:  57%                    
  Scanning Chromosome:  57%                    
  Scanning Chromosome:  57%                    
  Scanning Chromosome:  57%                    
  Scanning Chromosome:  58%                    
  Scanning Chromosome:  58%                    
  Scanning Chromosome:  58%                    
  Scanning Chromosome:  58%                    
  Scanning Chromosome:  58%                    
  Scanning Chromosome:  58%                    
  Scanning Chromosome:  59%                    
  Scanning Chromosome:  59%                    
  Scanning Chromosome:  59%                    
  Scanning Chromosome:  59%                    
  Scanning Chromosome:  59%                    
  Scanning Chromosome:  59%                    
  Scanning Chromosome:  60%                    
  Scanning Chromosome:  60%                    
  Scanning Chromosome:  60%                    
  Scanning Chromosome:  60%                    
  Scanning Chromosome:  60%                    
  Scanning Chromosome:  60%                    
  Scanning Chromosome:  60%                    
  Scanning Chromosome:  61%                    
  Scanning Chromosome:  61%                    
  Scanning Chromosome:  61%                    
  Scanning Chromosome:  61%                    
  Scanning Chromosome:  61%                    
  Scanning Chromosome:  61%                    
  Scanning Chromosome:  62%                    
  Scanning Chromosome:  62%                    
  Scanning Chromosome:  62%                    
  Scanning Chromosome:  62%                    
  Scanning Chromosome:  62%                    
  Scanning Chromosome:  62%                    
  Scanning Chromosome:  63%                    
  Scanning Chromosome:  63%                    
  Scanning Chromosome:  63%                    
  Scanning Chromosome:  63%                    
  Scanning Chromosome:  63%                    
  Scanning Chromosome:  63%                    
  Scanning Chromosome:  63%                    
  Scanning Chromosome:  64%                    
  Scanning Chromosome:  64%                    
  Scanning Chromosome:  64%                    
  Scanning Chromosome:  64%                    
  Scanning Chromosome:  64%                    
  Scanning Chromosome:  64%                    
  Scanning Chromosome:  65%                    
  Scanning Chromosome:  65%                    
  Scanning Chromosome:  65%                    
  Scanning Chromosome:  65%                    
  Scanning Chromosome:  65%                    
  Scanning Chromosome:  65%                    
  Scanning Chromosome:  65%                    
  Scanning Chromosome:  66%                    
  Scanning Chromosome:  66%                    
  Scanning Chromosome:  66%                    
  Scanning Chromosome:  66%                    
  Scanning Chromosome:  66%                    
  Scanning Chromosome:  66%                    
  Scanning Chromosome:  67%                    
  Scanning Chromosome:  67%                    
  Scanning Chromosome:  67%                    
  Scanning Chromosome:  67%                    
  Scanning Chromosome:  67%                    
  Scanning Chromosome:  67%                    
  Scanning Chromosome:  68%                    
  Scanning Chromosome:  68%                    
  Scanning Chromosome:  68%                    
  Scanning Chromosome:  68%                    
  Scanning Chromosome:  68%                    
  Scanning Chromosome:  68%                    
  Scanning Chromosome:  68%                    
  Scanning Chromosome:  69%                    
  Scanning Chromosome:  69%                    
  Scanning Chromosome:  69%                    
  Scanning Chromosome:  69%                    
  Scanning Chromosome:  69%                    
  Scanning Chromosome:  69%                    
  Scanning Chromosome:  70%                    
  Scanning Chromosome:  70%                    
  Scanning Chromosome:  70%                    
  Scanning Chromosome:  70%                    
  Scanning Chromosome:  70%                    
  Scanning Chromosome:  70%                    
  Scanning Chromosome:  71%                    
  Scanning Chromosome:  71%                    
  Scanning Chromosome:  71%                    
  Scanning Chromosome:  71%                    
  Scanning Chromosome:  71%                    
  Scanning Chromosome:  71%                    
  Scanning Chromosome:  71%                    
  Scanning Chromosome:  72%                    
  Scanning Chromosome:  72%                    
  Scanning Chromosome:  72%                    
  Scanning Chromosome:  72%                    
  Scanning Chromosome:  72%                    
  Scanning Chromosome:  72%                    
  Scanning Chromosome:  73%                    
  Scanning Chromosome:  73%                    
  Scanning Chromosome:  73%                    
  Scanning Chromosome:  73%                    
  Scanning Chromosome:  73%                    
  Scanning Chromosome:  73%                    
  Scanning Chromosome:  73%                    
  Scanning Chromosome:  74%                    
  Scanning Chromosome:  74%                    
  Scanning Chromosome:  74%                    
  Scanning Chromosome:  74%                    
  Scanning Chromosome:  74%                    
  Scanning Chromosome:  74%                    
  Scanning Chromosome:  75%                    
  Scanning Chromosome:  75%                    
  Scanning Chromosome:  75%                    
  Scanning Chromosome:  75%                    
  Scanning Chromosome:  75%                    
  Scanning Chromosome:  75%                    
  Scanning Chromosome:  76%                    
  Scanning Chromosome:  76%                    
  Scanning Chromosome:  76%                    
  Scanning Chromosome:  76%                    
  Scanning Chromosome:  76%                    
  Scanning Chromosome:  76%                    
  Scanning Chromosome:  76%                    
  Scanning Chromosome:  77%                    
  Scanning Chromosome:  77%                    
  Scanning Chromosome:  77%                    
  Scanning Chromosome:  77%                    
  Scanning Chromosome:  77%                    
  Scanning Chromosome:  77%                    
  Scanning Chromosome:  78%                    
  Scanning Chromosome:  78%                    
  Scanning Chromosome:  78%                    
  Scanning Chromosome:  78%                    
  Scanning Chromosome:  78%                    
  Scanning Chromosome:  78%                    
  Scanning Chromosome:  78%                    
  Scanning Chromosome:  79%                    
  Scanning Chromosome:  79%                    
  Scanning Chromosome:  79%                    
  Scanning Chromosome:  79%                    
  Scanning Chromosome:  79%                    
  Scanning Chromosome:  79%                    
  Scanning Chromosome:  80%                    
  Scanning Chromosome:  80%                    
  Scanning Chromosome:  80%                    
  Scanning Chromosome:  80%                    
  Scanning Chromosome:  80%                    
  Scanning Chromosome:  80%                    
  Scanning Chromosome:  81%                    
  Scanning Chromosome:  81%                    
  Scanning Chromosome:  81%                    
  Scanning Chromosome:  81%                    
  Scanning Chromosome:  81%                    
  Scanning Chromosome:  81%                    
  Scanning Chromosome:  81%                    
  Scanning Chromosome:  82%                    
  Scanning Chromosome:  82%                    
  Scanning Chromosome:  82%                    
  Scanning Chromosome:  82%                    
  Scanning Chromosome:  82%                    
  Scanning Chromosome:  82%                    
  Scanning Chromosome:  83%                    
  Scanning Chromosome:  83%                    
  Scanning Chromosome:  83%                    
  Scanning Chromosome:  83%                    
  Scanning Chromosome:  83%                    
  Scanning Chromosome:  83%                    
  Scanning Chromosome:  84%                    
  Scanning Chromosome:  84%                    
  Scanning Chromosome:  84%                    
  Scanning Chromosome:  84%                    
  Scanning Chromosome:  84%                    
  Scanning Chromosome:  84%                    
  Scanning Chromosome:  84%                    
  Scanning Chromosome:  85%                    
  Scanning Chromosome:  85%                    
  Scanning Chromosome:  85%                    
  Scanning Chromosome:  85%                    
  Scanning Chromosome:  85%                    
  Scanning Chromosome:  85%                    
  Scanning Chromosome:  86%                    
  Scanning Chromosome:  86%                    
  Scanning Chromosome:  86%                    
  Scanning Chromosome:  86%                    
  Scanning Chromosome:  86%                    
  Scanning Chromosome:  86%                    
  Scanning Chromosome:  86%                    
  Scanning Chromosome:  87%                    
  Scanning Chromosome:  87%                    
  Scanning Chromosome:  87%                    
  Scanning Chromosome:  87%                    
  Scanning Chromosome:  87%                    
  Scanning Chromosome:  87%                    
  Scanning Chromosome:  88%                    
  Scanning Chromosome:  88%                    
  Scanning Chromosome:  88%                    
  Scanning Chromosome:  88%                    
  Scanning Chromosome:  88%                    
  Scanning Chromosome:  88%                    
  Scanning Chromosome:  89%                    
  Scanning Chromosome:  89%                    
  Scanning Chromosome:  89%                    
  Scanning Chromosome:  89%                    
  Scanning Chromosome:  89%                    
  Scanning Chromosome:  89%                    
  Scanning Chromosome:  89%                    
  Scanning Chromosome:  90%                    
  Scanning Chromosome:  90%                    
  Scanning Chromosome:  90%                    
  Scanning Chromosome:  90%                    
  Scanning Chromosome:  90%                    
  Scanning Chromosome:  90%                    
  Scanning Chromosome:  91%                    
  Scanning Chromosome:  91%                    
  Scanning Chromosome:  91%                    
  Scanning Chromosome:  91%                    
  Scanning Chromosome:  91%                    
  Scanning Chromosome:  91%                    
  Scanning Chromosome:  92%                    
  Scanning Chromosome:  92%                    
  Scanning Chromosome:  92%                    
  Scanning Chromosome:  92%                    
  Scanning Chromosome:  92%                    
  Scanning Chromosome:  92%                    
  Scanning Chromosome:  92%                    
  Scanning Chromosome:  93%                    
  Scanning Chromosome:  93%                    
  Scanning Chromosome:  93%                    
  Scanning Chromosome:  93%                    
  Scanning Chromosome:  93%                    
  Scanning Chromosome:  93%                    
  Scanning Chromosome:  94%                    
  Scanning Chromosome:  94%                    
  Scanning Chromosome:  94%                    
  Scanning Chromosome:  94%                    
  Scanning Chromosome:  94%                    
  Scanning Chromosome:  94%                    
  Scanning Chromosome:  94%                    
  Scanning Chromosome:  95%                    
  Scanning Chromosome:  95%                    
  Scanning Chromosome:  95%                    
  Scanning Chromosome:  95%                    
  Scanning Chromosome:  95%                    
  Scanning Chromosome:  95%                    
  Scanning Chromosome:  96%                    
  Scanning Chromosome:  96%                    
  Scanning Chromosome:  96%                    
  Scanning Chromosome:  96%                    
  Scanning Chromosome:  96%                    
  Scanning Chromosome:  96%                    
  Scanning Chromosome:  97%                    
  Scanning Chromosome:  97%                    
  Scanning Chromosome:  97%                    
  Scanning Chromosome:  97%                    
  Scanning Chromosome:  97%                    
  Scanning Chromosome:  97%                    
  Scanning Chromosome:  97%                    
  Scanning Chromosome:  98%                    
  Scanning Chromosome:  98%                    
  Scanning Chromosome:  98%                    
  Scanning Chromosome:  98%                    
  Scanning Chromosome:  98%                    
  Scanning Chromosome:  98%                    
  Scanning Chromosome:  99%                    
  Scanning Chromosome:  99%                    
  Scanning Chromosome:  99%                    
  Scanning Chromosome:  99%                    
  Scanning Chromosome:  99%                    
  Scanning Chromosome:  99%                    
                                                                      

Parametric Analysis, Model X-linked_Intellectual_Disability
=======================================================
       POSITION        LOD      ALPHA       HLOD
      rs3094315     -3.436      0.000      0.000
      rs7512482     -3.437      0.000      0.000
      rs2460000     -3.521      0.000      0.000
       rs263533     -3.585      0.000      0.000
     rs10910032     -3.637      0.000      0.000
       rs263526     -3.684      0.000      0.000
     rs34927112     -3.733      0.000      0.000
       rs260513     -3.765      0.000      0.000
     rs16824947     -3.835      0.000      0.000
     rs10797417     -3.939      0.000      0.000
      rs7547453     -3.989      0.000      0.000
     rs11588312     -4.071      0.000      0.000
      rs7553178     -4.225      0.000      0.000
     rs10910047     -4.526      0.000      0.000
     rs12119470     -4.874      0.000      0.000
       rs903919     -5.788      0.000      0.000
       rs884940     -5.920      0.000      0.000
     rs12064035     -6.014      0.000      0.000
      rs2279702     -6.118      0.000      0.000
      rs2173049     -6.313      0.000      0.000
      rs2843157     -6.316      0.000      0.000
      rs2643902     -6.377      0.000      0.000
      rs2645077     -6.410      0.000      0.000
     rs12080256     -6.420      0.000      0.000
      rs2643893     -6.447      0.000      0.000
       rs903904     -6.546      0.000      0.000
      rs2843143     -6.668      0.000      0.000
      rs4648829     -6.877      0.000      0.000
      rs2055204     -7.566      0.000      0.000
      rs2840528     -7.809      0.000      0.000
      rs2645082     -7.810      0.000      0.000
      rs3795272     -7.806      0.000      0.000
      rs2840531     -7.722      0.000      0.000
       rs903914     -7.344      0.000      0.000
      rs7545940     -6.982      0.000      0.000
     rs12031614     -6.992      0.000      0.000
      rs2843160     -6.995      0.000      0.000
      rs2643901     -7.005      0.000      0.000
       rs903903     -6.943      0.000      0.000
      rs4648633     -6.903      0.000      0.000
      rs1123571     -6.831      0.000      0.000
      rs3001336     -6.666      0.000      0.000
      rs2494428     -6.639      0.000      0.000
     rs12731309     -6.952      0.000      0.000
     rs35799953     -7.008      0.000      0.000
     rs12022929     -6.966      0.000      0.000
      rs4648843     -7.069      0.000      0.000
      rs6659405     -7.384      0.000      0.000
     rs11581548     -7.620      0.000      0.000
     rs10797425     -7.702      0.000      0.000
     rs10910078     -7.748      0.000      0.000
      rs4648636     -7.707      0.000      0.000
      rs2477692     -7.488      0.000      0.000
      rs2494626     -7.068      0.000      0.000
     rs12049628     -6.653      0.000      0.000
      rs4995304     -6.432      0.000      0.000
      rs7512269     -6.327      0.000      0.000
      rs2477702     -6.222      0.000      0.000
      rs2477703     -6.198      0.000      0.000
      rs2477707     -6.114      0.000      0.000
      rs3814298     -6.072      0.000      0.000
      rs1107685     -6.038      0.000      0.000
      rs2247308     -6.013      0.000      0.000
      rs2985862     -6.013      0.000      0.000
      rs7516067     -6.039      0.000      0.000
     rs12406506     -6.088      0.000      0.000
      rs2494607     -6.106      0.000      0.000
       rs942824     -6.170      0.000      0.000
     rs10797430     -6.199      0.000      0.000
         rs4870     -6.296      0.000      0.000
      rs2257763     -6.314      0.000      0.000
      rs2234167     -6.311      0.000      0.000
     rs11573998     -6.307      0.000      0.000
      rs2495365     -6.305      0.000      0.000
      rs4310388     -6.245      0.000      0.000
       rs734999     -6.222      0.000      0.000
      rs2296443     -6.146      0.000      0.000
      rs6424092     -6.033      0.000      0.000
     rs10910105     -5.987      0.000      0.000
     rs10752748     -5.929      0.000      0.000
      rs6684865     -5.913      0.000      0.000
     rs12117343     -5.845      0.000      0.000
     rs12748729     -5.733      0.000      0.000
      rs6698817     -5.653      0.000      0.000
     rs28696944     -5.582      0.000      0.000
     rs28584125     -5.517      0.000      0.000
     rs34897702     -5.468      0.000      0.000
     rs28688388     -5.428      0.000      0.000
      rs6424062     -5.728      0.000      0.000
      rs4648499     -5.781      0.000      0.000
      rs6657596     -5.813      0.000      0.000
      rs4648356     -5.861      0.000      0.000
     rs10909851     -5.897      0.000      0.000
       rs897623     -5.980      0.000      0.000
     rs10909880     -6.050      0.000      0.000
     rs10909890     -6.119      0.000      0.000
      rs6665757     -6.246      0.000      0.000
      rs4609377     -6.471      0.000      0.000
      rs4648482     -6.718      0.000      0.000
      rs1563471     -6.715      0.000      0.000
      rs4648384     -6.687      0.000      0.000
      rs1840738     -6.699      0.000      0.000
      rs4648519     -6.648      0.000      0.000
     rs12409348     -6.852      0.000      0.000
       rs897636     -6.991      0.000      0.000
     rs10910019     -7.150      0.000      0.000
     rs10909793     -7.440      0.000      0.000
     rs10797342     -7.505      0.000      0.000
      rs2045333     -7.150      0.000      0.000
      rs3100865     -6.934      0.000      0.000
      rs1456466     -6.790      0.000      0.000
      rs2842910     -6.712      0.000      0.000
     rs12035436     -6.655      0.000      0.000
       rs880725     -6.657      0.000      0.000
      rs1869970     -6.640      0.000      0.000
      rs7340016     -6.666      0.000      0.000
      rs4648432     -6.825      0.000      0.000
      rs2045331     -6.904      0.000      0.000
      rs2606411     -7.127      0.000      0.000
     rs10797368     -7.130      0.000      0.000
     rs16823228     -7.157      0.000      0.000
      rs2925499     -7.264      0.000      0.000
      rs7539511     -7.198      0.000      0.000
      rs7541664     -6.981      0.000      0.000
      rs2606418     -6.876      0.000      0.000
     rs10909845     -6.802      0.000      0.000
      rs2485944     -6.763      0.000      0.000
      rs2485945     -6.763      0.000      0.000
     rs12044030     -6.745      0.000      0.000
     rs12046158     -6.741      0.000      0.000
     rs35490531     -6.523      0.000      0.000
     rs11807605     -6.440      0.000      0.000
      rs4489496     -6.413      0.000      0.000
     rs12023273     -6.441      0.000      0.000
     rs12022429     -6.411      0.000      0.000
     rs12562637     -6.358      0.000      0.000
      rs4486390     -6.337      0.000      0.000
     rs16823374     -6.313      0.000      0.000
      rs4576609     -6.314      0.000      0.000
      rs2142569     -6.294      0.000      0.000
     rs10489589     -6.272      0.000      0.000
     rs12566487     -6.230      0.000      0.000
     rs28546253     -6.228      0.000      0.000
       rs717795     -6.269      0.000      0.000
      rs2280986     -6.269      0.000      0.000
      rs2297828     -6.322      0.000      0.000
      rs1572656     -6.310      0.000      0.000
      rs2817168     -6.722      0.000      0.000
     rs12740402     -6.767      0.000      0.000
      rs2993501     -6.901      0.000      0.000
      rs2993503     -6.923      0.000      0.000
      rs6690373     -6.829      0.000      0.000
       rs876740     -6.790      0.000      0.000
     rs10909883     -6.438      0.000      0.000
     rs34663596     -6.346      0.000      0.000
      rs2817185     -6.314      0.000      0.000
       rs207194     -6.269      0.000      0.000
       rs731031     -6.256      0.000      0.000
      rs7417630     -6.248      0.000      0.000
      rs2742673     -6.228      0.000      0.000
      rs7518255     -6.188      0.000      0.000
      rs2651935     -6.188      0.000      0.000
     rs35599586     -6.140      0.000      0.000
      rs2651927     -6.098      0.000      0.000
     rs10752733     -6.085      0.000      0.000
     rs10737190     -6.078      0.000      0.000
      rs7539775     -6.077      0.000      0.000
     rs10909895     -6.036      0.000      0.000
      rs4308918     -6.006      0.000      0.000
      rs7527157     -5.999      0.000      0.000
     rs10492941     -5.999      0.000      0.000
      rs2817146     -6.014      0.000      0.000
      rs2651906     -6.021      0.000      0.000
     rs10909903     -6.058      0.000      0.000
      rs6424069     -6.105      0.000      0.000
      rs2817164     -6.151      0.000      0.000
     rs16823599     -6.237      0.000      0.000
      rs2455118     -6.322      0.000      0.000
      rs7539489     -6.485      0.000      0.000
      rs4648464     -6.592      0.000      0.000
      rs3002685  -INFINITY      0.000      0.000
      rs3002686  -INFINITY      0.000      0.000
      rs2455119  -INFINITY      0.000      0.000
      rs2455130  -INFINITY      0.000      0.000
     rs10492940    -13.516      0.000      0.000
     rs12562988    -13.499      0.000      0.000
     rs12068687    -13.592      0.000      0.000
     rs10909918  -INFINITY      0.000      0.000
      rs1553291  -INFINITY      0.000      0.000
      rs4648377    -13.246      0.000      0.000
      rs2455144    -12.825      0.000      0.000
      rs2455135    -12.629      0.000      0.000
     rs12409345    -12.673      0.000      0.000
     rs12741836    -12.707      0.000      0.000
      rs2483266    -12.842      0.000      0.000
      rs2500271    -13.358      0.000      0.000
     rs10909930    -13.348      0.000      0.000
      rs2483274    -13.545      0.000      0.000
      rs7552331  -INFINITY      0.000      0.000
       rs882430    -14.898      0.000      0.000
      rs2483289  -INFINITY      0.000      0.000
      rs2483256    -15.019      0.000      0.000
      rs2500286    -15.114      0.000      0.000
     rs17399569    -15.100      0.000      0.000
      rs4648485  -INFINITY      0.000      0.000
     rs12135987  -INFINITY      0.000      0.000
      rs1538693    -15.683      0.000      0.000
       rs868689    -16.013      0.000      0.000
     rs17399998  -INFINITY      0.000      0.000
       rs871822    -16.266      0.000      0.000
      rs6424074    -16.528      0.000      0.000
      rs2493304    -16.470      0.000      0.000
      rs2493292  -INFINITY      0.000      0.000
      rs2483230    -16.732      0.000      0.000
      rs1984069    -16.737      0.000      0.000
       rs870171  -INFINITY      0.000      0.000
      rs2493272  -INFINITY      0.000      0.000
      rs2483250    -16.291      0.000      0.000
     rs12239794    -15.834      0.000      0.000
      rs2263010    -16.538      0.000      0.000
    cnvi0117616    -16.466      0.000      0.000
      rs2487670    -16.604      0.000      0.000
     rs10909946    -16.563      0.000      0.000
     rs12047741    -16.427      0.000      0.000
      rs2185639    -16.339      0.000      0.000
     rs10797395    -16.167      0.000      0.000
     rs12124659    -15.786      0.000      0.000
      rs2821039    -15.215      0.000      0.000
     rs12725009    -14.541      0.000      0.000
      rs4648507    -14.431      0.000      0.000
       rs947344    -13.994      0.000      0.000
     rs11585362    -13.860      0.000      0.000
      rs2820995    -13.844      0.000      0.000
      rs4648392    -14.368      0.000      0.000
     rs10797400  -INFINITY      0.000      0.000
      rs2794323    -15.777      0.000      0.000
       rs947347    -14.398      0.000      0.000
      rs6685801    -13.695      0.000      0.000
      rs7530145    -13.567      0.000      0.000
      rs2821063    -13.448      0.000      0.000
     rs10909969    -13.388      0.000      0.000
       rs947354    -13.420      0.000      0.000
      rs2821054  -INFINITY      0.000      0.000
      rs2794341  -INFINITY      0.000      0.000
      rs2821044  -INFINITY      0.000      0.000
     rs10909979    -13.600      0.000      0.000
     rs12569078    -13.467      0.000      0.000
      rs4648528    -13.609      0.000      0.000
     rs35701577  -INFINITY      0.000      0.000
     rs35761570  -INFINITY      0.000      0.000
     rs12562358    -13.805      0.000      0.000
     rs10909990    -13.611      0.000      0.000
      rs1128474  -INFINITY      0.000      0.000
     rs10909999    -13.052      0.000      0.000
     rs10910000    -13.002      0.000      0.000
      rs2251098    -13.126      0.000      0.000
      rs2181484    -13.697      0.000      0.000
      rs2368544  -INFINITY      0.000      0.000
     rs10752740    -13.655      0.000      0.000
      rs6657895  -INFINITY      0.000      0.000
      rs3765703    -13.365      0.000      0.000
      rs3765705    -13.215      0.000      0.000
      rs3765716    -13.189      0.000      0.000
      rs1885872    -13.233      0.000      0.000
      rs3765731  -INFINITY      0.000      0.000
      rs3765736  -INFINITY      0.000      0.000
      rs2368540    -12.343      0.000      0.000
      rs3753211    -12.121      0.000      0.000
     rs12731705    -12.043      0.000      0.000
      rs2296031    -12.001      0.000      0.000
      rs9662633    -12.013      0.000      0.000
      rs1181867    -12.026      0.000      0.000
     rs12117836    -12.122      0.000      0.000
      rs3737589    -12.207      0.000      0.000
      rs4648554    -12.339      0.000      0.000
      rs1181888    -12.481      0.000      0.000
      rs1181883    -12.921      0.000      0.000
      rs1181874  -INFINITY      0.000      0.000
      rs2275819  -INFINITY      0.000      0.000
     rs34121825    -13.961      0.000      0.000
      rs2298227    -13.943      0.000      0.000
      rs7513053    -13.888      0.000      0.000
      rs6667255    -13.956      0.000      0.000
     rs12403561  -INFINITY      0.000      0.000
     rs10909797    -14.617      0.000      0.000
     rs10752721  -INFINITY      0.000      0.000
      rs6702935  -INFINITY      0.000      0.000
      rs1936378  -INFINITY      0.000      0.000
      rs9424290  -INFINITY      0.000      0.000
     rs12759497    -17.264      0.000      0.000
      rs6663840  -INFINITY      0.000      0.000
     rs16824192    -14.695      0.000      0.000
      rs6683827  -INFINITY      0.000      0.000
     rs10797347  -INFINITY      0.000      0.000
      rs6683156  -INFINITY      0.000      0.000
      rs4648426    -14.261      0.000      0.000
      rs4400555  -INFINITY      0.000      0.000
     rs12738235    -13.203      0.000      0.000
     rs36081432    -12.987      0.000      0.000
     rs12039666    -12.922      0.000      0.000
      rs7367066    -12.984      0.000      0.000
     rs12097125    -13.952      0.000      0.000
     rs11589102  -INFINITY      0.000      0.000
     rs10909830  -INFINITY      0.000      0.000
     rs34684424  -INFINITY      0.000      0.000
     rs35583447    -13.464      0.000      0.000
     rs34283457    -13.174      0.000      0.000
     rs34835780  -INFINITY      0.000      0.000
     rs12724233  -INFINITY      0.000      0.000
      rs7548668  -INFINITY      0.000      0.000
     rs10799181    -14.403      0.000      0.000
     rs10915433    -14.421      0.000      0.000
      rs7522140    -14.311      0.000      0.000
      rs9426477  -INFINITY      0.000      0.000
     rs12031275  -INFINITY      0.000      0.000
     rs10915495    -14.502      0.000      0.000
     rs11581573    -14.348      0.000      0.000
     rs11587331  -INFINITY      0.000      0.000
     rs11584108    -14.192      0.000      0.000
     rs10799236  -INFINITY      0.000      0.000
     rs12135298    -12.522      0.000      0.000
     rs12045781    -12.233      0.000      0.000
      rs4654458    -12.064      0.000      0.000
      rs4654601    -12.055      0.000      0.000
      rs4311852    -10.745      0.000      0.000
     rs12068729    -10.540      0.000      0.000
     rs10915659    -10.528      0.000      0.000
     rs11806132    -11.054      0.000      0.000
     rs12749761  -INFINITY      0.000      0.000
     rs10915360    -11.545      0.000      0.000
      rs9792946    -11.626      0.000      0.000
      rs7524800  -INFINITY      0.000      0.000
     rs10799180    -11.980      0.000      0.000
     rs10753358  -INFINITY      0.000      0.000
      rs4130940  -INFINITY      0.000      0.000
     rs12093951    -11.049      0.000      0.000
      rs4436359    -10.567      0.000      0.000
     rs10915421  -INFINITY      0.000      0.000
     rs10915423    -11.250      0.000      0.000
      rs4481820    -10.050      0.000      0.000
      rs7523426     -9.996      0.000      0.000
     rs12073797    -10.152      0.000      0.000
     rs12077262  -INFINITY      0.000      0.000
      rs7548756  -INFINITY      0.000      0.000
     rs10915434  -INFINITY      0.000      0.000
     rs16840802    -10.620      0.000      0.000
      rs6426389  -INFINITY      0.000      0.000
     rs12409803  -INFINITY      0.000      0.000
     rs10915445  -INFINITY      0.000      0.000
      rs7542208  -INFINITY      0.000      0.000
      rs7539733  -INFINITY      0.000      0.000
      rs6683453  -INFINITY      0.000      0.000
     rs16840866    -11.089      0.000      0.000
      rs9988443  -INFINITY      0.000      0.000
     rs12123330  -INFINITY      0.000      0.000
     rs10915459  -INFINITY      0.000      0.000
      rs4233262    -10.300      0.000      0.000
     rs35837871  -INFINITY      0.000      0.000
      rs6667065    -10.793      0.000      0.000
     rs10158783  -INFINITY      0.000      0.000
      rs6426402  -INFINITY      0.000      0.000
     rs10915477    -10.733      0.000      0.000
     rs11579829    -11.041      0.000      0.000
     rs10753374  -INFINITY      0.000      0.000
     rs10799218  -INFINITY      0.000      0.000
      rs7534558    -20.898      0.000      0.000
     rs12132422  -INFINITY      0.000      0.000
      rs7517989    -11.427      0.000      0.000
     rs12073856    -11.556      0.000      0.000
      rs1908490    -30.085      0.000      0.000
       rs964715    -11.131      0.000      0.000
     rs10799220    -11.091      0.000      0.000
     rs10915494    -19.557      0.000      0.000
     rs17407762    -11.326      0.000      0.000
     rs16838558    -11.152      0.000      0.000
     rs16838560  -INFINITY      0.000      0.000
       rs693734  -INFINITY      0.000      0.000
       rs351615    -11.799      0.000      0.000
     rs12073612    -11.798      0.000      0.000
     rs10915509    -12.000      0.000      0.000
     rs12408012    -21.163      0.000      0.000
      rs2171985  -INFINITY      0.000      0.000
       rs351606    -12.722      0.000      0.000
       rs641473    -19.098      0.000      0.000
       rs579387    -10.473      0.000      0.000
       rs589585    -10.405      0.000      0.000
     rs16838750    -10.470      0.000      0.000
     rs12139755  -INFINITY      0.000      0.000
       rs600933  -INFINITY      0.000      0.000
       rs528291  -INFINITY      0.000      0.000
       rs349393  -INFINITY      0.000      0.000
     rs16838800    -11.488      0.000      0.000
      rs6666204    -11.459      0.000      0.000
        rs75411  -INFINITY      0.000      0.000
       rs483344  -INFINITY      0.000      0.000
      rs1845635     -9.946      0.000      0.000
       rs349413     -9.897      0.000      0.000
      rs2199204    -10.023      0.000      0.000
     rs10915522    -10.471      0.000      0.000
       rs349400  -INFINITY      0.000      0.000
       rs241230    -11.778      0.000      0.000
     rs12080165    -11.412      0.000      0.000
     rs12726510  -INFINITY      0.000      0.000
      rs2411775  -INFINITY      0.000      0.000
     rs12092980    -11.048      0.000      0.000
     rs16839257    -11.155      0.000      0.000
       rs241248  -INFINITY      0.000      0.000
      rs4654556    -10.408      0.000      0.000
       rs241264    -10.248      0.000      0.000
       rs977271    -10.285      0.000      0.000
       rs241277    -10.443      0.000      0.000
      rs1541318  -INFINITY      0.000      0.000
      rs1024139  -INFINITY      0.000      0.000
       rs532259  -INFINITY      0.000      0.000
     rs12079284    -22.094      0.000      0.000
       rs526695  -INFINITY      0.000      0.000
     rs12567277    -13.451      0.000      0.000
       rs537761  -INFINITY      0.000      0.000
      rs3896439    -11.755      0.000      0.000
     rs10489133    -11.549      0.000      0.000
      rs4654574    -11.795      0.000      0.000
      rs1905304    -11.818      0.000      0.000
     rs12029673  -INFINITY      0.000      0.000
       rs875807  -INFINITY      0.000      0.000
      rs7527078  -INFINITY      0.000      0.000
      rs2071967  -INFINITY      0.000      0.000
     rs12122754    -12.296      0.000      0.000
     rs10915575    -12.162      0.000      0.000
      rs4654454  -INFINITY      0.000      0.000
      rs6702210    -12.602      0.000      0.000
       rs900501    -21.373      0.000      0.000
     rs12083131    -22.444      0.000      0.000
     rs17421247    -13.241      0.000      0.000
     rs11588149    -13.291      0.000      0.000
     rs12567266  -INFINITY      0.000      0.000
      rs6663166  -INFINITY      0.000      0.000
     rs11587129    -22.775      0.000      0.000
      rs4654455    -14.330      0.000      0.000
     rs13376219  -INFINITY      0.000      0.000
     rs16839451    -23.307      0.000      0.000
      rs2071990  -INFINITY      0.000      0.000
    cnvi0111279    -13.484      0.000      0.000
     rs10915587    -12.755      0.000      0.000
     rs12402150  -INFINITY      0.000      0.000
      rs7518469    -12.070      0.000      0.000
      rs6686733    -12.125      0.000      0.000
      rs6688423  -INFINITY      0.000      0.000
       rs242058    -11.901      0.000      0.000
     rs12407501  -INFINITY      0.000      0.000
      rs3820252    -12.627      0.000      0.000
      rs3766964  -INFINITY      0.000      0.000
      rs3753702    -34.094      0.000      0.000
       rs409048    -12.872      0.000      0.000
       rs368808  -INFINITY      0.000      0.000
       rs428001    -13.378      0.000      0.000
      rs3766969    -22.567      0.000      0.000
       rs523141  -INFINITY      0.000      0.000
     rs12066439  -INFINITY      0.000      0.000
       rs426095    -17.676      0.000      0.000
      rs9426483    -12.485      0.000      0.000
      rs3766977    -12.540      0.000      0.000
       rs399377  -INFINITY      0.000      0.000
     rs41313428    -12.115      0.000      0.000
      rs2235438  -INFINITY      0.000      0.000
      rs2235443    -18.037      0.000      0.000
     rs17345273  -INFINITY      0.000      0.000
     rs10915613    -11.238      0.000      0.000
      rs2050010    -11.509      0.000      0.000
     rs12026226  -INFINITY      0.000      0.000
      rs2025377  -INFINITY      0.000      0.000
     rs12067247    -12.253      0.000      0.000
     rs11802841    -12.379      0.000      0.000
      rs6683849  -INFINITY      0.000      0.000
      rs7549868    -14.072      0.000      0.000
      rs6426440  -INFINITY      0.000      0.000
      rs1886112  -INFINITY      0.000      0.000
     rs10489138    -13.322      0.000      0.000
       rs753447  -INFINITY      0.000      0.000
      rs1544062    -11.250      0.000      0.000
     rs10753391    -13.507      0.000      0.000
      rs6678459  -INFINITY      0.000      0.000
     rs11805753    -11.949      0.000      0.000
     rs10915668    -11.919      0.000      0.000
     rs10157835    -11.685      0.000      0.000
     rs12035499    -11.498      0.000      0.000
       rs942245    -11.498      0.000      0.000
      rs2093763    -11.627      0.000      0.000
     rs11584727    -11.977      0.000      0.000
      rs2898853  -INFINITY      0.000      0.000
     rs10915683  -INFINITY      0.000      0.000
     rs12040043    -14.159      0.000      0.000
      rs9286971  -INFINITY      0.000      0.000
     rs12411011    -12.121      0.000      0.000
      rs6656223  -INFINITY      0.000      0.000
     rs10799145  -INFINITY      0.000      0.000
      rs6702660  -INFINITY      0.000      0.000
      rs3101219    -13.872      0.000      0.000
     rs10799149  -INFINITY      0.000      0.000
     rs12757902    -12.454      0.000      0.000
      rs7365286  -INFINITY      0.000      0.000
      rs6683624    -11.894      0.000      0.000
      rs1466363    -11.490      0.000      0.000
      rs9662885    -11.729      0.000      0.000
      rs1870516  -INFINITY      0.000      0.000
     rs10799152    -17.602      0.000      0.000
      rs2334259  -INFINITY      0.000      0.000
      rs1459765    -11.760      0.000      0.000
      rs1459761  -INFINITY      0.000      0.000
     rs10915324  -INFINITY      0.000      0.000
     rs10915329    -11.676      0.000      0.000
     rs35410862    -11.921      0.000      0.000
      rs1563792  -INFINITY      0.000      0.000
     rs12059181    -11.089      0.000      0.000
      rs3128687    -10.589      0.000      0.000
     rs10915341    -10.583      0.000      0.000
      rs3101213    -10.706      0.000      0.000
      rs3101225    -11.050      0.000      0.000
      rs2242157    -20.064      0.000      0.000
      rs7513590  -INFINITY      0.000      0.000
     rs34160783  -INFINITY      0.000      0.000
      rs6674378    -11.831      0.000      0.000
     rs12083573    -11.880      0.000      0.000
     rs10492925    -12.421      0.000      0.000
     rs16840051  -INFINITY      0.000      0.000
     rs12401618    -14.173      0.000      0.000
      rs9439508  -INFINITY      0.000      0.000
     rs10753353  -INFINITY      0.000      0.000
     rs12027352    -14.997      0.000      0.000
     rs10799174    -12.240      0.000      0.000
      rs6690311    -12.200      0.000      0.000
      rs9286977  -INFINITY      0.000      0.000
      rs6698702  -INFINITY      0.000      0.000
      rs7547229    -12.864      0.000      0.000
     rs17366838    -20.827      0.000      0.000
     rs17375504    -21.042      0.000      0.000
      rs2722781    -11.126      0.000      0.000
      rs2679218    -11.095      0.000      0.000
      rs6603821  -INFINITY      0.000      0.000
     rs16840183    -12.780      0.000      0.000
       rs938962  -INFINITY      0.000      0.000
      rs4259664    -22.373      0.000      0.000
      rs2353169  -INFINITY      0.000      0.000
       rs521430  -INFINITY      0.000      0.000
      rs7534404  -INFINITY      0.000      0.000
     rs12135834  -INFINITY      0.000      0.000
      rs4465222    -23.906      0.000      0.000
       rs670971    -23.502      0.000      0.000
      rs6703948    -13.370      0.000      0.000
       rs632798    -12.745      0.000      0.000
       rs630153  -INFINITY      0.000      0.000
     rs12139398  -INFINITY      0.000      0.000
       rs579467    -12.347      0.000      0.000
       rs584938  -INFINITY      0.000      0.000
      rs4847576    -12.522      0.000      0.000
     rs12141954  -INFINITY      0.000      0.000
       rs604664    -13.081      0.000      0.000
       rs557477  -INFINITY      0.000      0.000
       rs665471  -INFINITY      0.000      0.000
     rs10915406    -12.437      0.000      0.000
      rs2353174    -12.395      0.000      0.000
       rs912988  -INFINITY      0.000      0.000
     rs11579000    -11.977      0.000      0.000
      rs9439527  -INFINITY      0.000      0.000
      rs9439564  -INFINITY      0.000      0.000
      rs1570964  -INFINITY      0.000      0.000
     rs11576325    -13.188      0.000      0.000
      rs4990689  -INFINITY      0.000      0.000
      rs4129058    -13.709      0.000      0.000
     rs11811497     -9.949      0.000      0.000
      rs7525683     -9.543      0.000      0.000
     rs11578764     -9.315      0.000      0.000
     rs12029480     -9.355      0.000      0.000
      rs7418357     -9.678      0.000      0.000
      rs6603835    -17.185      0.000      0.000
     rs11260657     -9.616      0.000      0.000
     rs11804751     -9.310      0.000      0.000
     rs10907214     -9.326      0.000      0.000
     rs11260694     -9.499      0.000      0.000
      rs7515412    -18.831      0.000      0.000
      rs6603841    -19.161      0.000      0.000
      rs7536506    -11.232      0.000      0.000
      rs7526318    -18.969      0.000      0.000
      rs1004125  -INFINITY      0.000      0.000
     rs12030717    -10.672      0.000      0.000
      rs2071957    -10.410      0.000      0.000
      rs9661310    -10.315      0.000      0.000
       rs916374    -10.291      0.000      0.000
      rs9660967    -10.589      0.000      0.000
       rs959873    -10.870      0.000      0.000
     rs10737109  -INFINITY      0.000      0.000
      rs1418630  -INFINITY      0.000      0.000
      rs1418632    -12.881      0.000      0.000
      rs1935762  -INFINITY      0.000      0.000
     rs11803192  -INFINITY      0.000      0.000
     rs10127971    -12.794      0.000      0.000
      rs7522344  -INFINITY      0.000      0.000
      rs1775421    -11.280      0.000      0.000
      rs1818038    -11.258      0.000      0.000
     rs10907200    -11.233      0.000      0.000
     rs35393477    -11.348      0.000      0.000
     rs12139270    -20.691      0.000      0.000
     rs17028335    -12.042      0.000      0.000
       rs707582  -INFINITY      0.000      0.000
       rs770718  -INFINITY      0.000      0.000
      rs9439587    -22.827      0.000      0.000
       rs945322  -INFINITY      0.000      0.000
      rs4845793    -15.150      0.000      0.000
     rs17460221  -INFINITY      0.000      0.000
     rs10492947    -12.590      0.000      0.000
     rs17028491  -INFINITY      0.000      0.000
       rs971816  -INFINITY      0.000      0.000
       rs709184    -12.564      0.000      0.000
       rs707589    -21.947      0.000      0.000
       rs707590    -21.881      0.000      0.000
      rs1763323    -20.980      0.000      0.000
       rs770721    -11.737      0.000      0.000
       rs771071    -11.447      0.000      0.000
     rs10492948    -11.671      0.000      0.000
     rs10492949    -12.653      0.000      0.000
       rs770705  -INFINITY      0.000      0.000
      rs1695617    -10.204      0.000      0.000
      rs2649071    -10.129      0.000      0.000
      rs7521197     -9.670      0.000      0.000
       rs770693     -9.381      0.000      0.000
      rs2649078     -9.318      0.000      0.000
       rs904534     -9.221      0.000      0.000
      rs2842258     -9.604      0.000      0.000
      rs2842257     -9.617      0.000      0.000
      rs2842256    -20.260      0.000      0.000
      rs2133496    -20.132      0.000      0.000
      rs1472486     -9.295      0.000      0.000
     rs17429690     -9.084      0.000      0.000
     rs12064304     -9.021      0.000      0.000
     rs12076190     -9.045      0.000      0.000
      rs4129514     -9.075      0.000      0.000
      rs6698924     -9.276      0.000      0.000
      rs7413085     -9.610      0.000      0.000
      rs7412192  -INFINITY      0.000      0.000
      rs7416733     -9.372      0.000      0.000
     rs28507073     -9.358      0.000      0.000
      rs6701947    -18.180      0.000      0.000
      rs1890190    -17.959      0.000      0.000
      rs9661839    -10.188      0.000      0.000
      rs1890191    -17.706      0.000      0.000
     rs11121039    -10.088      0.000      0.000
      rs1698976     -9.739      0.000      0.000
      rs1765720     -9.764      0.000      0.000
      rs1765719     -9.749      0.000      0.000
       rs548726  -INFINITY      0.000      0.000
     rs11121600    -33.792      0.000      0.000
     rs12121542    -14.152      0.000      0.000
      rs1287635  -INFINITY      0.000      0.000
       rs472651  -INFINITY      0.000      0.000
      rs1622955    -13.084      0.000      0.000
     rs12079601  -INFINITY      0.000      0.000
     rs11122097    -34.223      0.000      0.000
     rs12401883  -INFINITY      0.000      0.000
     rs12090534    -11.614      0.000      0.000
     rs12116997    -11.500      0.000      0.000
       rs962662  -INFINITY      0.000      0.000
      rs7549324    -11.820      0.000      0.000
     rs17432975    -11.821      0.000      0.000
     rs11576617    -32.646      0.000      0.000
      rs2062784  -INFINITY      0.000      0.000
     rs10492950    -12.204      0.000      0.000
      rs7555293    -31.590      0.000      0.000
       rs875574  -INFINITY      0.000      0.000
     rs10779685  -INFINITY      0.000      0.000
       rs806111  -INFINITY      0.000      0.000
      rs1295100  -INFINITY      0.000      0.000
     rs12122312    -29.363      0.000      0.000
       rs546526  -INFINITY      0.000      0.000
      rs1295108    -10.856      0.000      0.000
      rs1295087  -INFINITY      0.000      0.000
      rs7538582    -10.176      0.000      0.000
     rs12047044  -INFINITY      0.000      0.000
      rs7550693     -9.805      0.000      0.000
      rs4908752  -INFINITY      0.000      0.000
      rs3789544  -INFINITY      0.000      0.000
     rs12741018     -8.305      0.000      0.000
      rs3810990     -8.214      0.000      0.000
      rs2281303     -8.564      0.000      0.000
      rs2785581    -17.276      0.000      0.000
      rs2843494     -9.708      0.000      0.000
      rs9434662     -9.830      0.000      0.000
      rs2250358  -INFINITY      0.000      0.000
     rs12067480     -8.687      0.000      0.000
      rs2311388     -8.292      0.000      0.000
      rs3827727     -8.126      0.000      0.000
      rs4908850     -8.035      0.000      0.000
     rs11121407     -8.005      0.000      0.000
     rs12049291     -8.027      0.000      0.000
      rs4908863     -8.075      0.000      0.000
     rs11121449     -8.164      0.000      0.000
      rs3789524     -8.348      0.000      0.000
      rs4908864     -8.590      0.000      0.000
      rs4908865  -INFINITY      0.000      0.000
     rs12071731  -INFINITY      0.000      0.000
     rs11805516     -9.947      0.000      0.000
     rs35465282    -10.496      0.000      0.000
      rs3761920    -11.010      0.000      0.000
     rs12408527  -INFINITY      0.000      0.000
      rs4908542    -10.692      0.000      0.000
      rs4908872    -10.289      0.000      0.000
     rs12063157  -INFINITY      0.000      0.000
       rs846103     -9.715      0.000      0.000
      rs7550096     -9.610      0.000      0.000
     rs12404358  -INFINITY      0.000      0.000
      rs4908875    -10.828      0.000      0.000
      rs7547093  -INFINITY      0.000      0.000
     rs11121611    -11.452      0.000      0.000
      rs4908877  -INFINITY      0.000      0.000
      rs7555762  -INFINITY      0.000      0.000
      rs4908880  -INFINITY      0.000      0.000
      rs2076478    -12.568      0.000      0.000
      rs6680950  -INFINITY      0.000      0.000
     rs12024822     -6.548      0.000      0.000
      rs3827718     -5.964      0.000      0.000
     rs12076178     -5.666      0.000      0.000
      rs6660500     -5.522      0.000      0.000
      rs6683017     -5.441      0.000      0.000
      rs3789463  -INFINITY      0.000      0.000
      rs7517963     -5.796      0.000      0.000
      rs4582826     -5.629      0.000      0.000
     rs11485227  -INFINITY      0.000      0.000
     rs12078257     -5.567      0.000      0.000
     rs34557220     -5.451      0.000      0.000
      rs6661999     -5.832      0.000      0.000
     rs10864548  -INFINITY      0.000      0.000
      rs9434774  -INFINITY      0.000      0.000
      rs2986755     -5.270      0.000      0.000
      rs3748835     -5.395      0.000      0.000
      rs1002966  -INFINITY      0.000      0.000
      rs2986742     -5.113      0.000      0.000
      rs4908554     -4.879      0.000      0.000
      rs4274089     -4.941      0.000      0.000
        rs13513  -INFINITY      0.000      0.000
       rs932112  -INFINITY      0.000      0.000
      rs3761927  -INFINITY      0.000      0.000
     rs10746502  -INFINITY      0.000      0.000
     rs10864625  -INFINITY      0.000      0.000
     rs12565181  -INFINITY      0.000      0.000
     rs12041318     -5.122      0.000      0.000
     rs11122100     -5.114      0.000      0.000
       rs731024     -5.282      0.000      0.000
       rs201171  -INFINITY      0.000      0.000
      rs7521134     -5.694      0.000      0.000
      rs6678681     -5.678      0.000      0.000
       rs481771  -INFINITY      0.000      0.000
      rs6683890     -5.372      0.000      0.000
     rs10779795     -5.067      0.000      0.000
        rs14057     -4.990      0.000      0.000
     rs11122109     -5.017      0.000      0.000
      rs6577583     -5.256      0.000      0.000
       rs200447  -INFINITY      0.000      0.000
     rs28588940     -6.920      0.000      0.000
     rs17029864  -INFINITY      0.000      0.000
     rs12070784     -7.048      0.000      0.000
       rs659459  -INFINITY      0.000      0.000
     rs45600641     -6.286      0.000      0.000
     rs35857766     -6.132      0.000      0.000
     rs17029940     -6.285      0.000      0.000
     rs12058103  -INFINITY      0.000      0.000
      rs2175170     -6.736      0.000      0.000
     rs35762265  -INFINITY      0.000      0.000
     rs12406240     -6.360      0.000      0.000
     rs17029968     -6.175      0.000      0.000
      rs7546903     -6.162      0.000      0.000
     rs28377743     -6.324      0.000      0.000
      rs3810982  -INFINITY      0.000      0.000
      rs1876848  -INFINITY      0.000      0.000
      rs2412221     -6.276      0.000      0.000
     rs11586867     -6.401      0.000      0.000
     rs12122806  -INFINITY      0.000      0.000
       rs867389  -INFINITY      0.000      0.000
     rs12133476     -7.100      0.000      0.000
     rs12043429  -INFINITY      0.000      0.000
     rs34030923     -6.562      0.000      0.000
      rs6688108     -6.537      0.000      0.000
     rs11120796  -INFINITY      0.000      0.000
      rs1567402     -6.732      0.000      0.000
     rs17030082  -INFINITY      0.000      0.000
      rs6679134  -INFINITY      0.000      0.000
      rs6698901  -INFINITY      0.000      0.000
      rs1317017  -INFINITY      0.000      0.000
      rs6681529  -INFINITY      0.000      0.000
     rs12128446  -INFINITY      0.000      0.000
     rs12043302     -8.040      0.000      0.000
      rs7525119  -INFINITY      0.000      0.000
      rs6577399  -INFINITY      0.000      0.000
      rs6656639     -6.493      0.000      0.000
     rs17030152     -6.538      0.000      0.000
     rs11120820     -7.129      0.000      0.000
     rs11588846     -7.342      0.000      0.000
      rs4243823  -INFINITY      0.000      0.000
     rs12738895     -6.754      0.000      0.000
      rs4074964  -INFINITY      0.000      0.000
      rs6577409  -INFINITY      0.000      0.000
      rs4378229     -6.411      0.000      0.000
      rs4436414     -6.316      0.000      0.000
      rs7522545     -6.533      0.000      0.000
     rs11120831  -INFINITY      0.000      0.000
      rs9434824  -INFINITY      0.000      0.000
      rs1009113  -INFINITY      0.000      0.000
      rs7544611     -5.311      0.000      0.000
      rs2071918  -INFINITY      0.000      0.000
     rs10864275     -5.578      0.000      0.000
     rs11120840  -INFINITY      0.000      0.000
     rs17349901     -4.676      0.000      0.000
     rs17349921    -18.970      0.000      0.000
      rs7532024  -INFINITY      0.000      0.000
      rs4908443    -10.092      0.000      0.000
      rs4460663  -INFINITY      0.000      0.000
     rs28627229     -8.438      0.000      0.000
      rs4908600     -8.309      0.000      0.000
       rs970973  -INFINITY      0.000      0.000
      rs1894647     -9.086      0.000      0.000
     rs12751444  -INFINITY      0.000      0.000
     rs13376128  -INFINITY      0.000      0.000
      rs4908602  -INFINITY      0.000      0.000
      rs6577416     -8.305      0.000      0.000
      rs6680365  -INFINITY      0.000      0.000
     rs12735487     -9.899      0.000      0.000
      rs4908605  -INFINITY      0.000      0.000
      rs6659347     -8.845      0.000      0.000
      rs2097524    -20.001      0.000      0.000
      rs8179413    -20.146      0.000      0.000
       rs916393    -20.237      0.000      0.000
     rs12084272    -12.431      0.000      0.000
      rs4534410    -12.313      0.000      0.000
      rs6702562    -12.598      0.000      0.000
      rs6577426    -21.822      0.000      0.000
      rs1476047    -22.888      0.000      0.000
      rs7549870  -INFINITY      0.000      0.000
      rs6698548  -INFINITY      0.000      0.000
     rs10864289  -INFINITY      0.000      0.000
     rs11120889    -20.213      0.000      0.000
     rs10864290    -10.983      0.000      0.000
      rs7539551    -10.310      0.000      0.000
     rs12409413    -18.655      0.000      0.000
      rs2001142    -18.094      0.000      0.000
      rs6577436     -7.268      0.000      0.000
     rs11120896     -6.925      0.000      0.000
      rs7530939     -6.651      0.000      0.000
     rs12128469     -6.509      0.000      0.000
     rs12563394     -6.410      0.000      0.000
     rs12739426     -6.358      0.000      0.000
      rs1029322     -6.272      0.000      0.000
       rs705680     -6.220      0.000      0.000
       rs845246     -6.206      0.000      0.000
      rs4908625     -6.144      0.000      0.000
       rs705675     -6.089      0.000      0.000
       rs845270     -6.040      0.000      0.000
     rs12073404     -5.941      0.000      0.000
       rs845232     -5.937      0.000      0.000
      rs7535846     -5.785      0.000      0.000
     rs11120917     -5.753      0.000      0.000
       rs845259     -5.746      0.000      0.000
      rs6677745     -5.736      0.000      0.000
     rs12088178     -5.681      0.000      0.000
      rs9988557     -5.723      0.000      0.000
      rs1193224     -5.784      0.000      0.000
      rs7529341     -5.785      0.000      0.000
     rs12565108     -5.869      0.000      0.000
      rs2796477     -6.164      0.000      0.000
      rs6577445  -INFINITY      0.000      0.000
     rs17030898     -8.939      0.000      0.000
      rs1725235     -8.850      0.000      0.000
      rs1149331     -8.664      0.000      0.000
      rs1149332     -8.662      0.000      0.000
      rs1149335     -8.646      0.000      0.000
     rs11805543     -8.620      0.000      0.000
      rs1149338     -8.631      0.000      0.000
     rs12039004     -8.636      0.000      0.000
      rs1193163     -9.009      0.000      0.000
       rs947675     -9.167      0.000      0.000
      rs1193230  -INFINITY      0.000      0.000
      rs1725265  -INFINITY      0.000      0.000
      rs2462925    -10.477      0.000      0.000
      rs2478271    -10.533      0.000      0.000
     rs10864305  -INFINITY      0.000      0.000
      rs1193179  -INFINITY      0.000      0.000
       rs749958  -INFINITY      0.000      0.000
      rs6693468    -10.899      0.000      0.000
      rs2478267    -10.601      0.000      0.000
      rs1193167    -10.601      0.000      0.000
      rs2478266    -10.795      0.000      0.000
      rs6577449    -11.098      0.000      0.000
     rs12407666  -INFINITY      0.000      0.000
      rs4908650    -29.303      0.000      0.000
       rs957856    -13.846      0.000      0.000
     rs17031113    -13.770      0.000      0.000
      rs6696544    -13.845      0.000      0.000
     rs17031145    -14.197      0.000      0.000
      rs4317829  -INFINITY      0.000      0.000
     rs12029914    -13.751      0.000      0.000
     rs11120984    -13.068      0.000      0.000
       rs941017    -12.894      0.000      0.000
     rs11590447    -12.754      0.000      0.000
     rs12091595    -12.757      0.000      0.000
      rs7555394    -12.833      0.000      0.000
     rs17031211    -12.972      0.000      0.000
     rs35187258    -13.247      0.000      0.000
     rs35502917    -13.861      0.000      0.000
      rs4908660  -INFINITY      0.000      0.000
      rs4908663    -22.725      0.000      0.000
     rs11585947    -14.206      0.000      0.000
       rs870283    -14.099      0.000      0.000
      rs3737907    -14.126      0.000      0.000
      rs1891215    -22.804      0.000      0.000
     rs34535455    -12.494      0.000      0.000
      rs3011931    -12.224      0.000      0.000
     rs17031445    -12.238      0.000      0.000
      rs3121224    -12.301      0.000      0.000
      rs4908686    -12.426      0.000      0.000
      rs3011941    -12.653      0.000      0.000
      rs2301488  -INFINITY      0.000      0.000
      rs4908690    -12.665      0.000      0.000
      rs2071986    -12.527      0.000      0.000
      rs9919220    -12.455      0.000      0.000
      rs2051646    -12.464      0.000      0.000
     rs11587479    -12.509      0.000      0.000
      rs2071987    -13.035      0.000      0.000
       rs697678    -13.620      0.000      0.000
       rs228729  -INFINITY      0.000      0.000
       rs697686    -15.340      0.000      0.000
       rs228682  -INFINITY      0.000      0.000
       rs228641    -14.388      0.000      0.000
       rs228669    -14.393      0.000      0.000
       rs228690    -34.040      0.000      0.000
     rs10462018    -16.530      0.000      0.000
     rs10462020  -INFINITY      0.000      0.000
     rs10127838  -INFINITY      0.000      0.000
       rs697690    -15.189      0.000      0.000
      rs1689904    -14.799      0.000      0.000
     rs10462021  -INFINITY      0.000      0.000
     rs41307858    -15.097      0.000      0.000
       rs170629  -INFINITY      0.000      0.000
     rs11582983    -14.346      0.000      0.000
      rs2859389  -INFINITY      0.000      0.000
       rs504560    -14.373      0.000      0.000
       rs228725  -INFINITY      0.000      0.000
       rs228716  -INFINITY      0.000      0.000
       rs228703  -INFINITY      0.000      0.000
     rs35982383     -9.614      0.000      0.000
      rs1040397     -9.380      0.000      0.000
     rs12074701     -9.236      0.000      0.000
     rs12068202     -9.050      0.000      0.000
      rs6656926     -8.882      0.000      0.000
       rs161803     -8.784      0.000      0.000
       rs161827     -8.713      0.000      0.000
      rs9658021     -8.674      0.000      0.000
       rs863171     -8.635      0.000      0.000
      rs9657963     -8.639      0.000      0.000
     rs12057569     -8.642      0.000      0.000
       rs226474     -8.647      0.000      0.000
     rs35675666     -8.634      0.000      0.000
       rs406809     -8.631      0.000      0.000
      rs6678868     -8.631      0.000      0.000
       rs161802     -8.636      0.000      0.000
       rs225119     -8.638      0.000      0.000
     rs34313282     -8.632      0.000      0.000
       rs426561     -8.626      0.000      0.000
     rs12083406     -8.608      0.000      0.000
     rs17031929     -8.594      0.000      0.000
       rs442862     -8.579      0.000      0.000
       rs408320     -8.558      0.000      0.000
     rs11801089     -8.516      0.000      0.000
       rs225133     -8.486      0.000      0.000
     rs11121086     -8.210      0.000      0.000
      rs4908736     -8.140      0.000      0.000
     rs12144409  -INFINITY      0.000      0.000
      rs9434617  -INFINITY      0.000      0.000
      rs6577472    -11.208      0.000      0.000
     rs12564077    -10.917      0.000      0.000
     rs11121117    -10.818      0.000      0.000
      rs7554596    -10.771      0.000      0.000
     rs12083559    -10.855      0.000      0.000
     rs12074064    -11.091      0.000      0.000
      rs6663882  -INFINITY      0.000      0.000
     rs12094132    -11.386      0.000      0.000
       rs450545    -11.293      0.000      0.000
     rs11587140    -11.393      0.000      0.000
      rs7548511  -INFINITY      0.000      0.000
       rs425371  -INFINITY      0.000      0.000
       rs390468    -13.460      0.000      0.000
       rs411654  -INFINITY      0.000      0.000
     rs11589993    -11.957      0.000      0.000
       rs299499  -INFINITY      0.000      0.000
      rs7528376    -14.571      0.000      0.000
     rs17032325    -14.200      0.000      0.000
      rs4908744  -INFINITY      0.000      0.000
     rs11584255    -22.076      0.000      0.000
       rs299489    -12.694      0.000      0.000
      rs1890806    -12.619      0.000      0.000
      rs2661869  -INFINITY      0.000      0.000
       rs438895  -INFINITY      0.000      0.000
       rs159632  -INFINITY      0.000      0.000
     rs11121149  -INFINITY      0.000      0.000
       rs299699  -INFINITY      0.000      0.000
      rs4908748    -23.466      0.000      0.000
     rs11121157  -INFINITY      0.000      0.000
      rs1466654  -INFINITY      0.000      0.000
     rs12132135    -13.048      0.000      0.000
      rs2289731  -INFINITY      0.000      0.000
      rs7520373  -INFINITY      0.000      0.000
     rs10399665  -INFINITY      0.000      0.000
         rs8627    -14.224      0.000      0.000
      rs1058791  -INFINITY      0.000      0.000
      rs2784734    -14.597      0.000      0.000
      rs2252865  -INFINITY      0.000      0.000
     rs11121181    -11.911      0.000      0.000
       rs301805    -18.101      0.000      0.000
      rs2784739  -INFINITY      0.000      0.000
      rs7545384     -9.717      0.000      0.000
     rs11121203    -11.277      0.000      0.000
     rs11121204  -INFINITY      0.000      0.000
      rs4480384  -INFINITY      0.000      0.000
      rs1038008  -INFINITY      0.000      0.000
     rs12123980    -12.520      0.000      0.000
      rs6577507    -12.886      0.000      0.000
     rs10779704  -INFINITY      0.000      0.000
     rs10779705  -INFINITY      0.000      0.000
      rs6577513  -INFINITY      0.000      0.000
      rs7553298     -9.559      0.000      0.000
       rs953043  -INFINITY      0.000      0.000
     rs10864367  -INFINITY      0.000      0.000
      rs7524437     -9.335      0.000      0.000
      rs7520572     -9.004      0.000      0.000
     rs12410893     -8.969      0.000      0.000
     rs11580948     -8.978      0.000      0.000
     rs11799902     -8.995      0.000      0.000
     rs11582339     -9.177      0.000      0.000
     rs11121242     -9.498      0.000      0.000
      rs6577538  -INFINITY      0.000      0.000
      rs2071414    -24.118      0.000      0.000
      rs2781064  -INFINITY      0.000      0.000
      rs6660137  -INFINITY      0.000      0.000
      rs1325920  -INFINITY      0.000      0.000
     rs10218541    -12.093      0.000      0.000
      rs7534552  -INFINITY      0.000      0.000
      rs6682376  -INFINITY      0.000      0.000
      rs6665631  -INFINITY      0.000      0.000
      rs4908796  -INFINITY      0.000      0.000
      rs6577539  -INFINITY      0.000      0.000
      rs4609454  -INFINITY      0.000      0.000
      rs9434652    -14.507      0.000      0.000
      rs6684149    -12.915      0.000      0.000
      rs2274327  -INFINITY      0.000      0.000
      rs3765967  -INFINITY      0.000      0.000
      rs3765966    -14.558      0.000      0.000
      rs2274332    -14.572      0.000      0.000
      rs2274333    -23.588      0.000      0.000
      rs6691526    -13.246      0.000      0.000
      rs4466678  -INFINITY      0.000      0.000
      rs4908800  -INFINITY      0.000      0.000
     rs11583781    -11.291      0.000      0.000
      rs4908802    -10.933      0.000      0.000
      rs4908523    -10.942      0.000      0.000
      rs4908803    -11.012      0.000      0.000
     rs10864377    -11.214      0.000      0.000
      rs7537425  -INFINITY      0.000      0.000
     rs11121296    -12.953      0.000      0.000
      rs6685329  -INFINITY      0.000      0.000
      rs1060998    -12.387      0.000      0.000
      rs3737661  -INFINITY      0.000      0.000
      rs7521322  -INFINITY      0.000      0.000
     rs12080175  -INFINITY      0.000      0.000
       rs765617    -10.573      0.000      0.000
      rs1705297    -10.024      0.000      0.000
     rs12117043     -9.557      0.000      0.000
     rs12726360     -9.355      0.000      0.000
     rs12751466     -9.306      0.000      0.000
     rs12239636     -9.471      0.000      0.000
      rs6697376  -INFINITY      0.000      0.000
      rs1998948  -INFINITY      0.000      0.000
      rs1705299  -INFINITY      0.000      0.000
      rs4908812    -10.379      0.000      0.000
      rs1001567  -INFINITY      0.000      0.000
     rs10746484    -10.797      0.000      0.000
      rs4406655  -INFINITY      0.000      0.000
     rs17393144  -INFINITY      0.000      0.000
     rs12128240  -INFINITY      0.000      0.000
     rs12119878  -INFINITY      0.000      0.000
       rs797252    -10.574      0.000      0.000
     rs11802925    -10.534      0.000      0.000
      rs4908527  -INFINITY      0.000      0.000
       rs797263  -INFINITY      0.000      0.000
       rs797257    -10.825      0.000      0.000
      rs6673205  -INFINITY      0.000      0.000
      rs4908823  -INFINITY      0.000      0.000
      rs9434713  -INFINITY      0.000      0.000
      rs2032540  -INFINITY      0.000      0.000
      rs1009941  -INFINITY      0.000      0.000
      rs2051638    -12.089      0.000      0.000
     rs10489436    -11.700      0.000      0.000
      rs6577563    -11.591      0.000      0.000
      rs4908830    -20.912      0.000      0.000
      rs2239560    -11.588      0.000      0.000
     rs12083129    -11.311      0.000      0.000
     rs17368528    -11.374      0.000      0.000
      rs2071931    -11.688      0.000      0.000
      rs2871656  -INFINITY      0.000      0.000
       rs658997    -11.113      0.000      0.000
       rs630075     -9.951      0.000      0.000
     rs17377611     -9.876      0.000      0.000
      rs4908842     -9.892      0.000      0.000
     rs11121371     -9.934      0.000      0.000
     rs11121374    -10.002      0.000      0.000
     rs28548566    -10.215      0.000      0.000
      rs9659212  -INFINITY      0.000      0.000
      rs2310919  -INFINITY      0.000      0.000
     rs11121389    -10.317      0.000      0.000
      rs2275457    -19.212      0.000      0.000
      rs9442600  -INFINITY      0.000      0.000
     rs11802522  -INFINITY      0.000      0.000
      rs9729149     -8.788      0.000      0.000
      rs2095904     -8.634      0.000      0.000
      rs6688312     -8.433      0.000      0.000
     rs11121406     -8.420      0.000      0.000
     rs12022654     -8.394      0.000      0.000
      rs6670392     -8.580      0.000      0.000
     rs12145857  -INFINITY      0.000      0.000
     rs10864418  -INFINITY      0.000      0.000
      rs9726404    -11.095      0.000      0.000
      rs9659326  -INFINITY      0.000      0.000
      rs4926481  -INFINITY      0.000      0.000
     rs12034064    -10.094      0.000      0.000
      rs4926491     -9.769      0.000      0.000
      rs7536288     -9.760      0.000      0.000
     rs10746490  -INFINITY      0.000      0.000
     rs10864425  -INFINITY      0.000      0.000
     rs11121427    -11.852      0.000      0.000
      rs6679380  -INFINITY      0.000      0.000
      rs7367253  -INFINITY      0.000      0.000
     rs10157778    -18.109      0.000      0.000
     rs12735814     -9.363      0.000      0.000
      rs7413464     -8.970      0.000      0.000
      rs7550613     -8.830      0.000      0.000
     rs12082193     -8.870      0.000      0.000
     rs12076872     -9.081      0.000      0.000
     rs12084279     -9.538      0.000      0.000
     rs12136603     -9.567      0.000      0.000
     rs12140494     -9.605      0.000      0.000
      rs7411273     -9.649      0.000      0.000
      rs7516188     -9.694      0.000      0.000
      rs4423053     -9.770      0.000      0.000
      rs6698575     -9.836      0.000      0.000
      rs9430152     -9.891      0.000      0.000
      rs9430156     -9.963      0.000      0.000
     rs11121447    -10.082      0.000      0.000
      rs6669846    -10.228      0.000      0.000
      rs4074744    -10.426      0.000      0.000
      rs9430184    -10.570      0.000      0.000
      rs7364899    -10.706      0.000      0.000
     rs11799995    -10.865      0.000      0.000
     rs10779727    -11.018      0.000      0.000
      rs4926483    -11.121      0.000      0.000
      rs4076986    -11.225      0.000      0.000
      rs9430506  -INFINITY      0.000      0.000
      rs9430525    -16.691      0.000      0.000
     rs12028233    -16.587      0.000      0.000
      rs7518793  -INFINITY      0.000      0.000
      rs4240895  -INFINITY      0.000      0.000
      rs6540991    -26.635      0.000      0.000
     rs28681413    -17.240      0.000      0.000
     rs12039250    -26.047      0.000      0.000
     rs12092982    -16.382      0.000      0.000
      rs4846189    -16.440      0.000      0.000
     rs12048151    -26.178      0.000      0.000
      rs4601595  -INFINITY      0.000      0.000
      rs6681133    -16.954      0.000      0.000
     rs12566637    -25.523      0.000      0.000
     rs11121482    -15.244      0.000      0.000
     rs28730677    -15.384      0.000      0.000
      rs7526958    -25.934      0.000      0.000
     rs12569008    -26.270      0.000      0.000
      rs3922953    -16.186      0.000      0.000
      rs7550295    -26.587      0.000      0.000
     rs10779731    -26.706      0.000      0.000
     rs12047054    -26.574      0.000      0.000
     rs12065905    -15.154      0.000      0.000
      rs4385713    -15.003      0.000      0.000
      rs4845976    -15.164      0.000      0.000
     rs10746492  -INFINITY      0.000      0.000
     rs28470197    -16.106      0.000      0.000
      rs7529231    -15.872      0.000      0.000
     rs12094930    -15.969      0.000      0.000
       rs767762    -27.600      0.000      0.000
     rs12738754  -INFINITY      0.000      0.000
       rs946277    -28.165      0.000      0.000
      rs1660742    -28.409      0.000      0.000
      rs1767277    -28.986      0.000      0.000
      rs6666296  -INFINITY      0.000      0.000
      rs1660737    -16.473      0.000      0.000
      rs1933734    -16.356      0.000      0.000
      rs1220395    -37.067      0.000      0.000
      rs2379107    -16.985      0.000      0.000
      rs1220404  -INFINITY      0.000      0.000
      rs1220405    -37.306      0.000      0.000
      rs2278611    -17.899      0.000      0.000
      rs6695334    -16.995      0.000      0.000
     rs12128766  -INFINITY      0.000      0.000
       rs935075    -35.399      0.000      0.000
      rs6660069    -16.181      0.000      0.000
     rs12037387    -16.115      0.000      0.000
      rs2486084    -34.030      0.000      0.000
      rs6703867    -16.692      0.000      0.000
      rs2033960    -17.022      0.000      0.000
     rs34851031  -INFINITY      0.000      0.000
     rs12097182    -15.358      0.000      0.000
      rs2289478    -14.865      0.000      0.000
     rs12065908    -14.538      0.000      0.000
      rs7535945    -14.382      0.000      0.000
     rs12064822    -14.319      0.000      0.000
     rs28520760    -14.307      0.000      0.000
      rs7518021    -14.354      0.000      0.000
      rs6683452    -24.675      0.000      0.000
     rs12082318    -15.037      0.000      0.000
      rs4561042    -15.214      0.000      0.000
     rs12140058    -24.640      0.000      0.000
     rs12127670    -14.250      0.000      0.000
      rs3013786    -14.213      0.000      0.000
     rs11578833    -14.149      0.000      0.000
      rs3125088    -14.139      0.000      0.000
     rs41280784    -14.155      0.000      0.000
     rs12034805    -14.207      0.000      0.000
      rs4846187    -14.326      0.000      0.000
      rs7528979    -24.492      0.000      0.000
     rs12088302    -14.535      0.000      0.000
     rs11590663    -14.482      0.000      0.000
      rs4442371    -14.600      0.000      0.000
     rs12025312    -14.761      0.000      0.000
     rs11121515    -24.683      0.000      0.000
     rs17034493    -14.779      0.000      0.000
     rs17034495    -14.759      0.000      0.000
     rs12239536    -14.839      0.000      0.000
      rs9430244    -24.833      0.000      0.000
     rs41280790    -15.091      0.000      0.000
     rs12076922    -15.104      0.000      0.000
     rs34219152  -INFINITY      0.000      0.000
     rs12059587    -14.364      0.000      0.000
     rs12044437    -14.209      0.000      0.000
      rs6673887    -14.194      0.000      0.000
      rs6671289    -14.136      0.000      0.000
      rs7414561    -14.109      0.000      0.000
     rs12144133    -13.962      0.000      0.000
     rs12746438  -INFINITY      0.000      0.000
      rs6659436    -15.301      0.000      0.000
     rs17034554    -15.023      0.000      0.000
      rs9782879    -15.151      0.000      0.000
      rs9783053    -15.335      0.000      0.000
      rs7418410  -INFINITY      0.000      0.000
      rs4846195    -15.504      0.000      0.000
      rs6667639  -INFINITY      0.000      0.000
     rs34799980    -14.966      0.000      0.000
      rs4348727  -INFINITY      0.000      0.000
      rs7551816    -14.777      0.000      0.000
     rs10492969  -INFINITY      0.000      0.000
     rs17396382  -INFINITY      0.000      0.000
     rs12407506    -15.004      0.000      0.000
       rs946504  -INFINITY      0.000      0.000
     rs17034615    -15.476      0.000      0.000
      rs7512451    -15.361      0.000      0.000
      rs4846209  -INFINITY      0.000      0.000
      rs1339458  -INFINITY      0.000      0.000
     rs17034643  -INFINITY      0.000      0.000
     rs17034644    -14.344      0.000      0.000
      rs3748576    -13.961      0.000      0.000
      rs7520935  -INFINITY      0.000      0.000
     rs13375479    -15.350      0.000      0.000
     rs17034697    -15.152      0.000      0.000
     rs17410217    -15.062      0.000      0.000
     rs17034716    -15.067      0.000      0.000
     rs41274468    -15.265      0.000      0.000
      rs2182326  -INFINITY      0.000      0.000
     rs12734551  -INFINITY      0.000      0.000
      rs2297881    -16.084      0.000      0.000
      rs1556917  -INFINITY      0.000      0.000
     rs10864453  -INFINITY      0.000      0.000
      rs2185252  -INFINITY      0.000      0.000
     rs12125492    -17.192      0.000      0.000
     rs12403443  -INFINITY      0.000      0.000
     rs12131441  -INFINITY      0.000      0.000
      rs3748581  -INFINITY      0.000      0.000
     rs11587309  -INFINITY      0.000      0.000
      rs4846217    -16.130      0.000      0.000
     rs12409754  -INFINITY      0.000      0.000
      rs4846219  -INFINITY      0.000      0.000
     rs17034854    -16.404      0.000      0.000
     rs11121567  -INFINITY      0.000      0.000
      rs1889309  -INFINITY      0.000      0.000
       rs491880    -14.884      0.000      0.000
       rs481571    -14.907      0.000      0.000
       rs544289  -INFINITY      0.000      0.000
      rs7535463    -12.234      0.000      0.000
      rs1308520    -11.741      0.000      0.000
      rs3829642    -11.302      0.000      0.000
      rs2274986    -11.120      0.000      0.000
      rs7520077    -10.984      0.000      0.000
      rs6680568    -10.848      0.000      0.000
      rs9970001    -10.779      0.000      0.000
       rs670666    -10.727      0.000      0.000
       rs620405    -10.659      0.000      0.000
      rs2506901    -10.570      0.000      0.000
       rs616488    -10.543      0.000      0.000
      rs6540935    -10.493      0.000      0.000
     rs11587326    -10.475      0.000      0.000
      rs2483677    -10.404      0.000      0.000
      rs2483678    -10.392      0.000      0.000
      rs2506887    -10.367      0.000      0.000
     rs12063215    -10.325      0.000      0.000
      rs2480777    -10.287      0.000      0.000
       rs944191    -10.231      0.000      0.000
     rs12127400    -10.206      0.000      0.000
     rs35072232    -10.115      0.000      0.000
     rs10779742     -9.875      0.000      0.000
     rs12028920     -9.852      0.000      0.000
      rs4846236     -9.940      0.000      0.000
     rs12741973    -10.295      0.000      0.000
     rs11585893  -INFINITY      0.000      0.000
     rs11577757  -INFINITY      0.000      0.000
       rs284267  -INFINITY      0.000      0.000
      rs6684576    -10.406      0.000      0.000
       rs284281    -10.310      0.000      0.000
      rs3790630  -INFINITY      0.000      0.000
       rs284235  -INFINITY      0.000      0.000
      rs2242288     -9.942      0.000      0.000
     rs17035482     -9.758      0.000      0.000
      rs4845938     -9.842      0.000      0.000
       rs284246    -10.225      0.000      0.000
       rs778228  -INFINITY      0.000      0.000
      rs2242287  -INFINITY      0.000      0.000
       rs475980  -INFINITY      0.000      0.000
       rs284321    -10.478      0.000      0.000
       rs284316    -10.241      0.000      0.000
       rs284307  -INFINITY      0.000      0.000
       rs284259    -10.429      0.000      0.000
       rs516243  -INFINITY      0.000      0.000
      rs7514751     -8.637      0.000      0.000
     rs11804707     -8.541      0.000      0.000
       rs616519     -8.516      0.000      0.000
       rs190774     -8.441      0.000      0.000
       rs284233     -8.402      0.000      0.000
       rs706007     -8.400      0.000      0.000
       rs284254     -8.450      0.000      0.000
       rs284277     -8.560      0.000      0.000
      rs4845953     -9.110      0.000      0.000
       rs205490    -17.198      0.000      0.000
       rs205482    -17.332      0.000      0.000
     rs17035680    -10.129      0.000      0.000
       rs205488  -INFINITY      0.000      0.000
     rs12076104    -10.644      0.000      0.000
     rs12080805    -10.646      0.000      0.000
       rs776910  -INFINITY      0.000      0.000
      rs1737618  -INFINITY      0.000      0.000
      rs1152729     -9.694      0.000      0.000
      rs1750861     -9.639      0.000      0.000
      rs1769669     -9.793      0.000      0.000
      rs6540951    -10.143      0.000      0.000
     rs11579768    -10.652      0.000      0.000
       rs661352  -INFINITY      0.000      0.000
      rs2840299  -INFINITY      0.000      0.000
     rs35858703    -11.848      0.000      0.000
       rs946684    -11.374      0.000      0.000
       rs672270    -11.656      0.000      0.000
     rs12085982  -INFINITY      0.000      0.000
      rs1292646    -12.123      0.000      0.000
       rs550887    -12.450      0.000      0.000
      rs1280993  -INFINITY      0.000      0.000
      rs1280988  -INFINITY      0.000      0.000
      rs1281000  -INFINITY      0.000      0.000
      rs6677198     -8.855      0.000      0.000
     rs11586137     -8.838      0.000      0.000
      rs4845960     -8.799      0.000      0.000
     rs12568496     -8.787      0.000      0.000
     rs12410376     -8.790      0.000      0.000
     rs12732550     -8.796      0.000      0.000
      rs4845962     -8.795      0.000      0.000
     rs10157927     -8.915      0.000      0.000
      rs1280971     -9.110      0.000      0.000
     rs12748162  -INFINITY      0.000      0.000
      rs9803711  -INFINITY      0.000      0.000
      rs6656310  -INFINITY      0.000      0.000
     rs17036032     -7.492      0.000      0.000
     rs12033594     -6.705      0.000      0.000
      rs6659326     -6.489      0.000      0.000
     rs12085319     -6.327      0.000      0.000
      rs2003046     -6.248      0.000      0.000
     rs11576658     -6.164      0.000      0.000
     rs11121671     -6.092      0.000      0.000
     rs12026242     -6.066      0.000      0.000
      rs6704113     -6.020      0.000      0.000
      rs7521435     -5.988      0.000      0.000
     rs11121676     -5.972      0.000      0.000
     rs12744501     -5.952      0.000      0.000
      rs3765896     -5.952      0.000      0.000
      rs2273348     -5.960      0.000      0.000
      rs2273347     -5.988      0.000      0.000
     rs11121683     -6.022      0.000      0.000
     rs12142974     -6.076      0.000      0.000
      rs3765901     -6.151      0.000      0.000
      rs2273344     -6.157      0.000      0.000
     rs12121344     -6.273      0.000      0.000
     rs12122160     -6.440      0.000      0.000
      rs2748881     -6.562      0.000      0.000
      rs2486920     -6.902      0.000      0.000
      rs2791655  -INFINITY      0.000      0.000
      rs2791653     -7.114      0.000      0.000
       rs910660     -6.898      0.000      0.000
     rs17036297     -6.298      0.000      0.000
      rs2273337     -6.125      0.000      0.000
     rs12136825     -5.964      0.000      0.000
     rs12127428     -5.856      0.000      0.000
     rs12133922     -5.768      0.000      0.000
         rs2536     -5.697      0.000      0.000
      rs2275525     -5.671      0.000      0.000
      rs2275522     -5.629      0.000      0.000
     rs12143194     -5.589      0.000      0.000
     rs17036377     -5.552      0.000      0.000
     rs12144023     -5.525      0.000      0.000
      rs6701524     -5.512      0.000      0.000
      rs1057079     -5.492      0.000      0.000
      rs3730385     -5.480      0.000      0.000
     rs17848540     -5.453      0.000      0.000
      rs4845851     -5.448      0.000      0.000
     rs17036452     -5.446      0.000      0.000
     rs28990990     -5.445      0.000      0.000
     rs28991016     -5.447      0.000      0.000
      rs3765903     -5.451      0.000      0.000
      rs2300091     -5.457      0.000      0.000
      rs4845856     -5.469      0.000      0.000
     rs11803882     -5.482      0.000      0.000
     rs12739368     -5.501      0.000      0.000
     rs11121704     -5.519      0.000      0.000
      rs6679878     -5.573      0.000      0.000
     rs11121710     -5.606      0.000      0.000
      rs7525957     -5.637      0.000      0.000
     rs12142905     -5.643      0.000      0.000
      rs5026874     -5.687      0.000      0.000
      rs7513418     -5.725      0.000      0.000
     rs35990325     -5.764      0.000      0.000
      rs6685950     -5.828      0.000      0.000
     rs12743209     -5.900      0.000      0.000
     rs12085837     -5.994      0.000      0.000
     rs12133272     -6.098      0.000      0.000
     rs11799725     -6.264      0.000      0.000
     rs36067555     -6.369      0.000      0.000
     rs12135789     -6.530      0.000      0.000
      rs2744823     -6.723      0.000      0.000
      rs2744827     -7.026      0.000      0.000
      rs2982380     -7.519      0.000      0.000
      rs2982384  -INFINITY      0.000      0.000
      rs2744844  -INFINITY      0.000      0.000
     rs10864499  -INFINITY      0.000      0.000
     rs10779754  -INFINITY      0.000      0.000
      rs2788569  -INFINITY      0.000      0.000
      rs2982364  -INFINITY      0.000      0.000
      rs2335404  -INFINITY      0.000      0.000
      rs2744812  -INFINITY      0.000      0.000
      rs3010208  -INFINITY      0.000      0.000
      rs7528003    -11.072      0.000      0.000
     rs12058244    -10.606      0.000      0.000
      rs6671983  -INFINITY      0.000      0.000
     rs11121728  -INFINITY      0.000      0.000
     rs17419268    -10.863      0.000      0.000
     rs10864505  -INFINITY      0.000      0.000
      rs2379146    -10.769      0.000      0.000
      rs2077480  -INFINITY      0.000      0.000
     rs11121734  -INFINITY      0.000      0.000
     rs11806225    -12.402      0.000      0.000
      rs3124625  -INFINITY      0.000      0.000
     rs11585441    -11.796      0.000      0.000
      rs3124627  -INFINITY      0.000      0.000
      rs7410987    -13.169      0.000      0.000
     rs12026602  -INFINITY      0.000      0.000
     rs11121742    -11.417      0.000      0.000
     rs12123780    -10.598      0.000      0.000
      rs2007215    -18.478      0.000      0.000
      rs7555562    -10.340      0.000      0.000
     rs12756543    -10.252      0.000      0.000
     rs11582732    -18.248      0.000      0.000
      rs2817580    -10.256      0.000      0.000
     rs12041688    -10.128      0.000      0.000
     rs17036947    -18.443      0.000      0.000
      rs3887379    -10.815      0.000      0.000
      rs2076469    -18.546      0.000      0.000
     rs12096312    -10.116      0.000      0.000
      rs2243838    -10.039      0.000      0.000
      rs2817621    -10.437      0.000      0.000
      rs2817619    -18.871      0.000      0.000
      rs2745291    -19.052      0.000      0.000
      rs2594289    -18.937      0.000      0.000
      rs2817606    -18.711      0.000      0.000
      rs2817581    -18.045      0.000      0.000
      rs3912023     -9.091      0.000      0.000
     rs11121767     -8.930      0.000      0.000
      rs2745276     -8.831      0.000      0.000
      rs2817644     -8.769      0.000      0.000
     rs12403277     -8.740      0.000      0.000
       rs761084     -8.741      0.000      0.000
     rs11121778     -8.756      0.000      0.000
      rs4846019     -8.758      0.000      0.000
     rs12082425     -8.803      0.000      0.000
       rs761092     -8.879      0.000      0.000
      rs7550768     -8.912      0.000      0.000
     rs12066839     -8.981      0.000      0.000
     rs17037122     -9.141      0.000      0.000
     rs17037129     -9.373      0.000      0.000
      rs6671295     -9.737      0.000      0.000
      rs7526268    -17.284      0.000      0.000
     rs12037955     -9.981      0.000      0.000
      rs3125816     -9.756      0.000      0.000
     rs12058293    -10.211      0.000      0.000
      rs2336030    -10.935      0.000      0.000
      rs7417320  -INFINITY      0.000      0.000
      rs2143296  -INFINITY      0.000      0.000
     rs12088541    -11.383      0.000      0.000
      rs1534991  -INFINITY      0.000      0.000
      rs6687381  -INFINITY      0.000      0.000
      rs9430631  -INFINITY      0.000      0.000
      rs4846028    -11.876      0.000      0.000
      rs4846029    -26.535      0.000      0.000
     rs28546637    -12.274      0.000      0.000
     rs17875979  -INFINITY      0.000      0.000
      rs4073395    -13.405      0.000      0.000
      rs4073574  -INFINITY      0.000      0.000
     rs12752700  -INFINITY      0.000      0.000
         rs8617    -21.678      0.000      0.000
     rs11121821    -14.871      0.000      0.000
      rs6661776  -INFINITY      0.000      0.000
     rs12563343    -11.112      0.000      0.000
      rs4845881    -19.672      0.000      0.000
      rs6667720    -19.806      0.000      0.000
     rs12132479    -12.377      0.000      0.000
      rs6699881    -19.966      0.000      0.000
      rs6697244    -19.786      0.000      0.000
      rs4845883    -10.411      0.000      0.000
      rs2274976    -10.405      0.000      0.000
      rs6541003    -18.712      0.000      0.000
     rs17037396    -10.253      0.000      0.000
      rs7555471    -10.224      0.000      0.000
     rs12406667    -18.228      0.000      0.000
      rs2050265     -9.863      0.000      0.000
      rs2076004     -9.637      0.000      0.000
      rs2272803     -9.763      0.000      0.000
         rs5067    -19.464      0.000      0.000
         rs5064    -19.687      0.000      0.000
       rs198375    -20.042      0.000      0.000
       rs198389    -20.185      0.000      0.000
      rs6676300    -10.401      0.000      0.000
     rs12562952    -10.381      0.000      0.000
      rs7545290    -10.981      0.000      0.000
      rs9661078    -20.540      0.000      0.000
     rs11588551    -20.604      0.000      0.000
      rs6667637    -20.699      0.000      0.000
      rs2065611    -20.567      0.000      0.000
      rs1999594    -20.223      0.000      0.000
     rs35624086    -10.873      0.000      0.000
     rs36100953    -10.467      0.000      0.000
     rs34550591    -10.546      0.000      0.000
      rs6691499    -11.627      0.000      0.000
      rs2038028    -19.703      0.000      0.000
     rs17037529    -11.693      0.000      0.000
      rs6682554    -19.545      0.000      0.000
      rs1208984     -9.795      0.000      0.000
     rs11802668     -9.657      0.000      0.000
      rs6697996     -9.641      0.000      0.000
     rs11585018     -9.737      0.000      0.000
      rs2273289    -10.006      0.000      0.000
      rs7514577  -INFINITY      0.000      0.000
      rs4240897  -INFINITY      0.000      0.000
      rs7551874  -INFINITY      0.000      0.000
      rs2295281  -INFINITY      0.000      0.000
     rs17037564    -16.136      0.000      0.000
     rs12069578    -16.021      0.000      0.000
       rs730123  -INFINITY      0.000      0.000
      rs4845892  -INFINITY      0.000      0.000
      rs4846087    -15.042      0.000      0.000
      rs2295283    -14.913      0.000      0.000
      rs2295284    -14.792      0.000      0.000
      rs6658595    -14.760      0.000      0.000
     rs12024126    -14.806      0.000      0.000
     rs12042105    -14.842      0.000      0.000
     rs28668412    -14.965      0.000      0.000
      rs6665486    -15.258      0.000      0.000
     rs11569785    -15.860      0.000      0.000
      rs4491070  -INFINITY      0.000      0.000
      rs6690493  -INFINITY      0.000      0.000
      rs2297875    -18.682      0.000      0.000
     rs34225843    -18.430      0.000      0.000
      rs1201110    -18.358      0.000      0.000
     rs11569837    -18.405      0.000      0.000
       rs562844    -18.451      0.000      0.000
     rs11569864  -INFINITY      0.000      0.000
       rs501525  -INFINITY      0.000      0.000
      rs1148476    -19.565      0.000      0.000
     rs11569933    -19.444      0.000      0.000
       rs756129    -30.517      0.000      0.000
       rs630542  -INFINITY      0.000      0.000
       rs648194    -20.565      0.000      0.000
       rs652284  -INFINITY      0.000      0.000
       rs522807    -19.486      0.000      0.000
       rs597519    -19.310      0.000      0.000
      rs3766730    -30.651      0.000      0.000
       rs474247  -INFINITY      0.000      0.000
      rs1061622    -30.429      0.000      0.000
     rs17883976    -18.970      0.000      0.000
       rs235219  -INFINITY      0.000      0.000
       rs235214    -12.256      0.000      0.000
     rs12038316    -12.077      0.000      0.000
       rs426536    -11.611      0.000      0.000
       rs437102    -11.242      0.000      0.000
     rs11121892    -11.190      0.000      0.000
       rs170955    -11.096      0.000      0.000
     rs17037915    -11.016      0.000      0.000
      rs6657877    -10.945      0.000      0.000
       rs235209    -10.914      0.000      0.000
      rs3765339    -10.856      0.000      0.000
      rs7546794    -10.191      0.000      0.000
      rs3765337     -9.643      0.000      0.000
     rs12564458     -9.497      0.000      0.000
      rs1076677     -9.152      0.000      0.000
     rs12118401     -8.984      0.000      0.000
      rs1997724     -8.891      0.000      0.000
     rs41279456     -8.758      0.000      0.000
     rs11121901     -8.691      0.000      0.000
     rs28687897     -8.542      0.000      0.000
     rs28465686     -8.487      0.000      0.000
     rs28378920     -8.432      0.000      0.000
     rs28619111     -8.388      0.000      0.000
     rs28832406     -8.354      0.000      0.000
     rs10864552     -8.329      0.000      0.000
     rs17037983     -8.313      0.000      0.000
     rs11585113     -8.300      0.000      0.000
      rs6541019     -8.300      0.000      0.000
     rs17037998     -8.279      0.000      0.000
      rs7526212     -8.268      0.000      0.000
     rs12407906     -8.269      0.000      0.000
      rs3737608     -8.276      0.000      0.000
     rs11801678     -8.294      0.000      0.000
     rs41279470     -8.302      0.000      0.000
     rs12057615     -8.340      0.000      0.000
     rs12058577     -8.386      0.000      0.000
       rs760945     -8.468      0.000      0.000
      rs6541023     -8.561      0.000      0.000
     rs12746212     -8.740      0.000      0.000
       rs475983     -9.113      0.000      0.000
      rs7519797    -17.176      0.000      0.000
       rs666234     -9.519      0.000      0.000
     rs11121913     -9.267      0.000      0.000
     rs12138601     -9.114      0.000      0.000
     rs35530056     -9.096      0.000      0.000
      rs2206321     -9.014      0.000      0.000
     rs12125606     -8.977      0.000      0.000
     rs12726339     -8.945      0.000      0.000
     rs17038046     -8.941      0.000      0.000
     rs10864554     -8.952      0.000      0.000
      rs3737610     -8.982      0.000      0.000
     rs12129750     -9.002      0.000      0.000
     rs12565214     -9.075      0.000      0.000
     rs12095700     -9.126      0.000      0.000
      rs7543597     -9.232      0.000      0.000
       rs760943     -9.388      0.000      0.000
      rs2038118     -9.540      0.000      0.000
      rs6541030     -9.787      0.000      0.000
      rs4846113    -19.273      0.000      0.000
     rs10864570  -INFINITY      0.000      0.000
      rs4846118    -14.355      0.000      0.000
      rs4997711  -INFINITY      0.000      0.000
      rs4846122  -INFINITY      0.000      0.000
      rs3128461    -13.309      0.000      0.000
      rs3128451  -INFINITY      0.000      0.000
      rs7413579    -13.132      0.000      0.000
     rs12045736  -INFINITY      0.000      0.000
      rs4846125    -13.458      0.000      0.000
      rs4846127  -INFINITY      0.000      0.000
      rs4846128    -12.068      0.000      0.000
      rs4394668    -12.029      0.000      0.000
     rs11121951    -11.906      0.000      0.000
      rs3000896    -11.944      0.000      0.000
      rs3000893    -11.964      0.000      0.000
      rs4845911    -19.594      0.000      0.000
      rs3000891    -10.709      0.000      0.000
     rs12078543    -10.679      0.000      0.000
     rs17458785  -INFINITY      0.000      0.000
      rs6680005     -9.064      0.000      0.000
      rs2257017     -8.697      0.000      0.000
      rs2027589     -8.398      0.000      0.000
      rs2265709     -8.175      0.000      0.000
      rs2489256     -8.031      0.000      0.000
      rs1419299     -7.942      0.000      0.000
      rs2489262     -7.894      0.000      0.000
      rs6661279     -7.789      0.000      0.000
      rs3010948     -7.693      0.000      0.000
      rs3000877     -7.594      0.000      0.000
     rs28489173     -7.567      0.000      0.000
      rs3010874     -7.416      0.000      0.000
      rs3010876     -7.383      0.000      0.000
      rs4240904     -7.321      0.000      0.000
      rs3010887     -7.320      0.000      0.000
     rs17038468     -7.305      0.000      0.000
     rs11809405     -7.253      0.000      0.000
      rs3010911     -7.207      0.000      0.000
      rs3000920     -7.166      0.000      0.000
      rs7544445     -7.136      0.000      0.000
     rs10746500     -7.099      0.000      0.000
      rs1132185     -7.071      0.000      0.000
      rs3010926     -7.035      0.000      0.000
     rs10864585     -7.000      0.000      0.000
      rs2076216     -6.983      0.000      0.000
      rs9308457     -6.842      0.000      0.000
       rs848433     -6.822      0.000      0.000
      rs1856638     -6.689      0.000      0.000
     rs12135103     -6.672      0.000      0.000
     rs10927559     -9.003      0.000      0.000
     rs10803321  -INFINITY      0.000      0.000
     rs11580598  -INFINITY      0.000      0.000
      rs2999877    -12.052      0.000      0.000
     rs10803324  -INFINITY      0.000      0.000
     rs12036704  -INFINITY      0.000      0.000
      rs3013083  -INFINITY      0.000      0.000
      rs2359534  -INFINITY      0.000      0.000
      rs3013101    -14.779      0.000      0.000
     rs12043808  -INFINITY      0.000      0.000
      rs3845607    -18.487      0.000      0.000
      rs3845608     -9.219      0.000      0.000
      rs6680362    -17.751      0.000      0.000
      rs3013045    -17.547      0.000      0.000
     rs11578529     -7.568      0.000      0.000
     rs10803381     -7.327      0.000      0.000
      rs2999900     -7.245      0.000      0.000
     rs12726354     -7.135      0.000      0.000
     rs16851109     -7.034      0.000      0.000
       rs396938     -6.990      0.000      0.000
     rs12031170     -6.913      0.000      0.000
      rs2168201     -6.912      0.000      0.000
      rs3856278     -6.804      0.000      0.000
     rs12034380     -6.750      0.000      0.000
       rs444516     -6.731      0.000      0.000
     rs11809671     -6.675      0.000      0.000
     rs12042662     -6.645      0.000      0.000
     rs11485053     -6.688      0.000      0.000
       rs355013     -6.751      0.000      0.000
      rs1262461     -6.795      0.000      0.000
       rs355028     -6.862      0.000      0.000
     rs10927904     -6.890      0.000      0.000
     rs10927905     -6.966      0.000      0.000
     rs12566684     -7.204      0.000      0.000
     rs35656843     -7.532      0.000      0.000
     rs12164609     -8.276      0.000      0.000
       rs372349  -INFINITY      0.000      0.000
      rs4391657    -14.330      0.000      0.000
      rs1412839    -14.098      0.000      0.000
      rs3820304  -INFINITY      0.000      0.000
      rs1539114    -12.059      0.000      0.000
     rs16852432    -12.407      0.000      0.000
      rs7515525  -INFINITY      0.000      0.000
     rs12408369    -11.661      0.000      0.000
     rs12060059  -INFINITY      0.000      0.000
     rs10927926  -INFINITY      0.000      0.000
     rs12063700  -INFINITY      0.000      0.000
      rs2487631  -INFINITY      0.000      0.000
     rs12404807    -10.309      0.000      0.000
      rs2486182  -INFINITY      0.000      0.000
      rs2495030    -10.599      0.000      0.000
      rs2495040    -10.550      0.000      0.000
      rs4662010  -INFINITY      0.000      0.000
      rs9660610    -10.050      0.000      0.000
      rs4077841    -10.241      0.000      0.000
      rs4662019  -INFINITY      0.000      0.000
      rs2487622  -INFINITY      0.000      0.000
     rs10927932  -INFINITY      0.000      0.000
     rs35740385  -INFINITY      0.000      0.000
     rs16852866  -INFINITY      0.000      0.000
      rs2463867     -9.911      0.000      0.000
      rs1203630     -9.861      0.000      0.000
      rs1881562    -10.026      0.000      0.000
      rs7522689  -INFINITY      0.000      0.000
     rs34821686     -8.592      0.000      0.000
      rs2359756     -8.450      0.000      0.000
     rs35932901     -8.368      0.000      0.000
      rs1203651     -8.337      0.000      0.000
     rs16852966     -8.311      0.000      0.000
     rs16852980     -8.310      0.000      0.000
       rs760914     -8.330      0.000      0.000
      rs2744687     -8.476      0.000      0.000
      rs6663564     -8.630      0.000      0.000
      rs2235514     -8.718      0.000      0.000
      rs2697971     -8.794      0.000      0.000
      rs2697967     -8.895      0.000      0.000
      rs2697964     -8.930      0.000      0.000
      rs7530376    -23.358      0.000      0.000
      rs1203690     -9.981      0.000      0.000
      rs1203626     -9.462      0.000      0.000
      rs6665674     -9.458      0.000      0.000
      rs1203661     -9.502      0.000      0.000
     rs17350949     -9.610      0.000      0.000
      rs9659842     -9.773      0.000      0.000
     rs10737914    -10.169      0.000      0.000
      rs1528787    -10.545      0.000      0.000
      rs2744652    -10.938      0.000      0.000
       rs760911    -18.770      0.000      0.000
     rs11576840  -INFINITY      0.000      0.000
      rs2744647  -INFINITY      0.000      0.000
      rs6429800    -10.932      0.000      0.000
      rs1203704    -10.706      0.000      0.000
     rs12745720    -10.833      0.000      0.000
     rs12122426    -10.852      0.000      0.000
     rs10803436    -19.089      0.000      0.000
      rs7542884    -19.740      0.000      0.000
      rs7535860    -19.768      0.000      0.000
     rs10489150    -19.817      0.000      0.000
      rs7535502    -11.057      0.000      0.000
      rs7538374    -11.032      0.000      0.000
     rs12034432    -10.776      0.000      0.000
      rs4662054    -20.015      0.000      0.000
     rs10927969    -10.481      0.000      0.000
     rs16853271    -10.728      0.000      0.000
     rs12044299    -20.527      0.000      0.000
     rs12118400    -20.706      0.000      0.000
      rs1883645    -12.106      0.000      0.000
      rs1883644    -20.656      0.000      0.000
     rs10927972    -20.500      0.000      0.000
     rs16853319    -11.775      0.000      0.000
      rs2359899    -20.479      0.000      0.000
       rs725397    -11.633      0.000      0.000
      rs4661462    -20.095      0.000      0.000
      rs6681501    -10.011      0.000      0.000
     rs10927987     -9.920      0.000      0.000
     rs12129723     -9.942      0.000      0.000
     rs17353372    -10.097      0.000      0.000
      rs7551405    -10.401      0.000      0.000
       rs973857    -19.015      0.000      0.000
      rs2206586    -12.163      0.000      0.000
      rs7414562    -19.229      0.000      0.000
      rs2359908    -10.367      0.000      0.000
      rs2294811    -10.289      0.000      0.000
      rs4662089    -10.186      0.000      0.000
      rs4661467    -10.121      0.000      0.000
      rs2092434    -10.149      0.000      0.000
     rs10489147    -10.340      0.000      0.000
     rs16853537    -10.713      0.000      0.000
       rs742545  -INFINITY      0.000      0.000
     rs12746681     -8.737      0.000      0.000
     rs34471172     -8.313      0.000      0.000
     rs12139399    -21.541      0.000      0.000
      rs7523983     -8.676      0.000      0.000
     rs11590050    -21.386      0.000      0.000
     rs10928009    -21.349      0.000      0.000
      rs4662110     -6.141      0.000      0.000
       rs717538     -5.846      0.000      0.000
      rs6671072     -5.679      0.000      0.000
      rs4661477     -5.559      0.000      0.000
       rs929125     -5.322      0.000      0.000
     rs10928043     -5.199      0.000      0.000
      rs7541978     -5.113      0.000      0.000
     rs16853705     -5.013      0.000      0.000
       rs577987     -4.958      0.000      0.000
       rs517269     -4.950      0.000      0.000
       rs641343     -4.922      0.000      0.000
       rs653504     -4.911      0.000      0.000
     rs16853788     -4.922      0.000      0.000
      rs1340221     -4.945      0.000      0.000
       rs647287     -4.997      0.000      0.000
      rs2027315     -5.157      0.000      0.000
     rs12723920     -5.415      0.000      0.000
      rs4478803  -INFINITY      0.000      0.000
      rs6698014     -7.423      0.000      0.000
     rs10158007     -7.553      0.000      0.000
      rs6668555  -INFINITY      0.000      0.000
      rs4127243  -INFINITY      0.000      0.000
     rs10928056  -INFINITY      0.000      0.000
     rs12077532  -INFINITY      0.000      0.000
     rs10928060  -INFINITY      0.000      0.000
     rs12406699  -INFINITY      0.000      0.000
      rs7555815  -INFINITY      0.000      0.000
     rs12407669     -6.393      0.000      0.000
      rs6683535     -5.947      0.000      0.000
      rs1538534     -5.712      0.000      0.000
      rs1416624     -5.643      0.000      0.000
       rs946481     -5.627      0.000      0.000
      rs3737643     -5.626      0.000      0.000
      rs1578130     -5.640      0.000      0.000
      rs1416623     -5.673      0.000      0.000
       rs703801     -5.888      0.000      0.000
      rs2789740     -6.175      0.000      0.000
      rs1417968     -6.351      0.000      0.000
       rs768725     -6.360      0.000      0.000
      rs7355173    -17.948      0.000      0.000
     rs10927414     -9.924      0.000      0.000
     rs10803271    -18.110      0.000      0.000
      rs7527767     -9.490      0.000      0.000
     rs12141361     -9.847      0.000      0.000
     rs12405445  -INFINITY      0.000      0.000
      rs4573512  -INFINITY      0.000      0.000
      rs6678924  -INFINITY      0.000      0.000
     rs10927437  -INFINITY      0.000      0.000
      rs6658744  -INFINITY      0.000      0.000
      rs6429661    -14.590      0.000      0.000
      rs6682103  -INFINITY      0.000      0.000
      rs4661496  -INFINITY      0.000      0.000
     rs10927440  -INFINITY      0.000      0.000
      rs2486774    -11.412      0.000      0.000
      rs2480061    -24.150      0.000      0.000
     rs10927442    -11.168      0.000      0.000
     rs12733612    -19.637      0.000      0.000
     rs10803285    -19.412      0.000      0.000
     rs12138326    -10.349      0.000      0.000
     rs12060759    -10.347      0.000      0.000
      rs7540634    -10.471      0.000      0.000
      rs2211180    -10.663      0.000      0.000
     rs10927460    -11.128      0.000      0.000
      rs4074528  -INFINITY      0.000      0.000
      rs4233531    -12.134      0.000      0.000
     rs10927466  -INFINITY      0.000      0.000
     rs10803288     -5.924      0.000      0.000
      rs4661292     -5.858      0.000      0.000
      rs2486777     -5.860      0.000      0.000
      rs2235728     -5.908      0.000      0.000
      rs2473626     -5.913      0.000      0.000
     rs34103159     -5.869      0.000      0.000
     rs11579756     -5.896      0.000      0.000
       rs761192     -5.938      0.000      0.000
     rs10927473     -5.997      0.000      0.000
      rs2294887     -6.073      0.000      0.000
     rs34645579     -6.261      0.000      0.000
       rs761191    -19.960      0.000      0.000
       rs719486     -6.319      0.000      0.000
     rs12063080     -5.966      0.000      0.000
      rs6701296     -5.797      0.000      0.000
      rs1076713     -5.596      0.000      0.000
      rs3737686     -5.536      0.000      0.000
     rs10927507     -5.518      0.000      0.000
      rs7534010     -5.528      0.000      0.000
      rs7516095     -5.619      0.000      0.000
      rs1883576     -5.803      0.000      0.000
      rs6671728     -6.153      0.000      0.000
      rs2050126  -INFINITY      0.000      0.000
      rs2050123  -INFINITY      0.000      0.000
      rs1997762  -INFINITY      0.000      0.000
      rs6429675    -10.232      0.000      0.000
      rs6661767  -INFINITY      0.000      0.000
      rs4357518  -INFINITY      0.000      0.000
     rs10927534     -8.618      0.000      0.000
       rs732469     -8.306      0.000      0.000
       rs804125     -7.972      0.000      0.000
      rs1630519     -7.971      0.000      0.000
      rs1721829     -7.976      0.000      0.000
      rs6682312     -8.000      0.000      0.000
     rs12568933     -8.149      0.000      0.000
      rs6671788     -8.240      0.000      0.000
      rs3845590  -INFINITY      0.000      0.000
      rs6658818  -INFINITY      0.000      0.000
       rs963515  -INFINITY      0.000      0.000
     rs11585327     -9.326      0.000      0.000
     rs11584660     -9.453      0.000      0.000
      rs3856273  -INFINITY      0.000      0.000
      rs3845596  -INFINITY      0.000      0.000
      rs2462190  -INFINITY      0.000      0.000
      rs2803399  -INFINITY      0.000      0.000
      rs4661539    -13.807      0.000      0.000
     rs12564579    -11.815      0.000      0.000
     rs36022273    -11.679      0.000      0.000
     rs10927564    -12.626      0.000      0.000
      rs2690024  -INFINITY      0.000      0.000
      rs2807554    -10.387      0.000      0.000
      rs2807559    -10.264      0.000      0.000
      rs6699251    -10.355      0.000      0.000
     rs12568670  -INFINITY      0.000      0.000
     rs12568821  -INFINITY      0.000      0.000
     rs10927583  -INFINITY      0.000      0.000
     rs12410007    -19.262      0.000      0.000
     rs10927590  -INFINITY      0.000      0.000
     rs12563750    -18.379      0.000      0.000
      rs7522410    -10.538      0.000      0.000
      rs6429696    -10.102      0.000      0.000
     rs10754875     -9.954      0.000      0.000
      rs2175773     -9.941      0.000      0.000
     rs12084008    -10.000      0.000      0.000
      rs7522712    -10.131      0.000      0.000
     rs12754000  -INFINITY      0.000      0.000
      rs4661310  -INFINITY      0.000      0.000
      rs7529561    -10.306      0.000      0.000
      rs6429703    -10.239      0.000      0.000
       rs938252    -10.425      0.000      0.000
      rs6658629    -10.715      0.000      0.000
     rs12738665    -21.739      0.000      0.000
      rs6679504    -21.896      0.000      0.000
      rs2175771    -21.922      0.000      0.000
      rs4520412    -11.355      0.000      0.000
     rs10803341    -10.782      0.000      0.000
      rs3795757    -11.017      0.000      0.000
      rs9943244    -11.537      0.000      0.000
      rs4661572  -INFINITY      0.000      0.000
      rs1000313    -13.566      0.000      0.000
     rs17372042    -13.263      0.000      0.000
     rs10803352  -INFINITY      0.000      0.000
      rs4661318  -INFINITY      0.000      0.000
       rs476859    -12.942      0.000      0.000
       rs514370  -INFINITY      0.000      0.000
      rs1055412  -INFINITY      0.000      0.000
      rs2235789  -INFINITY      0.000      0.000
      rs1476356    -14.491      0.000      0.000
      rs1005447  -INFINITY      0.000      0.000
     rs12046866  -INFINITY      0.000      0.000
      rs4661579    -13.047      0.000      0.000
      rs2206761    -21.448      0.000      0.000
      rs1883761    -21.722      0.000      0.000
      rs4661582    -21.486      0.000      0.000
     rs10489452    -11.422      0.000      0.000
     rs16851358    -11.262      0.000      0.000
      rs4661594    -11.491      0.000      0.000
     rs16851387  -INFINITY      0.000      0.000
      rs4661598    -14.076      0.000      0.000
      rs2050233  -INFINITY      0.000      0.000
      rs7536482  -INFINITY      0.000      0.000
     rs10927720  -INFINITY      0.000      0.000
     rs12070469    -14.330      0.000      0.000
      rs1316277  -INFINITY      0.000      0.000
         rs7681    -13.503      0.000      0.000
     rs10927736  -INFINITY      0.000      0.000
      rs6429732  -INFINITY      0.000      0.000
       rs767255  -INFINITY      0.000      0.000
      rs4644485  -INFINITY      0.000      0.000
      rs1752024    -12.765      0.000      0.000
      rs1752005  -INFINITY      0.000      0.000
     rs10927753  -INFINITY      0.000      0.000
      rs7553794    -12.518      0.000      0.000
       rs572953  -INFINITY      0.000      0.000
       rs536364    -26.188      0.000      0.000
     rs11583695    -11.511      0.000      0.000
     rs12090769    -11.194      0.000      0.000
     rs12731067    -11.103      0.000      0.000
      rs2312535    -11.151      0.000      0.000
     rs11809847    -11.208      0.000      0.000
      rs7554324    -11.473      0.000      0.000
      rs3765356  -INFINITY      0.000      0.000
      rs2479084    -20.078      0.000      0.000
      rs2479082    -11.670      0.000      0.000
      rs2473358    -19.976      0.000      0.000
      rs1751998    -19.956      0.000      0.000
     rs10803382    -19.917      0.000      0.000
       rs876295    -19.705      0.000      0.000
       rs736185    -10.472      0.000      0.000
      rs1010294    -10.347      0.000      0.000
      rs2496334    -10.239      0.000      0.000
     rs12562848    -10.239      0.000      0.000
       rs742361    -10.332      0.000      0.000
      rs2473344    -10.390      0.000      0.000
       rs733887    -10.618      0.000      0.000
      rs2496325    -19.073      0.000      0.000
      rs2496320    -11.315      0.000      0.000
      rs2473357  -INFINITY      0.000      0.000
      rs6693417  -INFINITY      0.000      0.000
       rs551713  -INFINITY      0.000      0.000
     rs16851662     -7.643      0.000      0.000
      rs7547591     -7.153      0.000      0.000
     rs10927791     -6.708      0.000      0.000
      rs3820071     -6.319      0.000      0.000
      rs6667862     -6.190      0.000      0.000
      rs4646092     -6.050      0.000      0.000
      rs6685648     -5.998      0.000      0.000
      rs1052576     -5.901      0.000      0.000
      rs4645983     -5.734      0.000      0.000
     rs10927796     -5.693      0.000      0.000
     rs11577225     -5.652      0.000      0.000
     rs16851781     -5.622      0.000      0.000
     rs10803391     -5.598      0.000      0.000
      rs7533125     -5.571      0.000      0.000
      rs1467513     -5.539      0.000      0.000
      rs6678650     -5.526      0.000      0.000
      rs7524350     -5.514      0.000      0.000
     rs10159271     -5.502      0.000      0.000
      rs1547032     -5.493      0.000      0.000
     rs34473802     -5.481      0.000      0.000
      rs6702435     -5.480      0.000      0.000
      rs7520987     -5.481      0.000      0.000
      rs6697813     -5.485      0.000      0.000
     rs10927817     -5.491      0.000      0.000
      rs6668507     -5.498      0.000      0.000
      rs6696286     -5.510      0.000      0.000
      rs1980607     -5.524      0.000      0.000
      rs3738648     -5.560      0.000      0.000
     rs10492987     -5.583      0.000      0.000
     rs12746773     -5.618      0.000      0.000
     rs34426856     -5.642      0.000      0.000
     rs11805441     -5.673      0.000      0.000
     rs16851946     -5.716      0.000      0.000
      rs7552400     -5.880      0.000      0.000
      rs2280115     -5.981      0.000      0.000
      rs7539884     -6.275      0.000      0.000
     rs12744547     -6.588      0.000      0.000
     rs35365738  -INFINITY      0.000      0.000
      rs2062595  -INFINITY      0.000      0.000
     rs34108989     -8.218      0.000      0.000
       rs938295     -8.148      0.000      0.000
     rs12091731     -8.151      0.000      0.000
     rs10927852  -INFINITY      0.000      0.000
     rs12730950  -INFINITY      0.000      0.000
     rs11810329  -INFINITY      0.000      0.000
     rs11576404     -3.188      0.000      0.000
     rs12026701     -2.460      0.000      0.000
      rs2013019     -2.388      0.000      0.000
      rs4661654     -2.366      0.000      0.000
      rs2862162     -2.444      0.000      0.000
      rs6677321     -2.521      0.000      0.000
      rs4661661     -2.702      0.000      0.000
       rs988116     -3.158      0.000      0.000
      rs4661344     -3.364      0.000      0.000
      rs7552077    -13.607      0.000      0.000
      rs7525143     -6.145      0.000      0.000
     rs16852063     -5.826      0.000      0.000
     rs12729452     -5.685      0.000      0.000
      rs6429787     -5.747      0.000      0.000
     rs16852078     -5.765      0.000      0.000
     rs12063905     -5.830      0.000      0.000
     rs12741349     -5.864      0.000      0.000
       rs848208     -6.012      0.000      0.000
       rs848211     -6.113      0.000      0.000
       rs848215     -6.210      0.000      0.000
       rs742617     -6.335      0.000      0.000
       rs848188     -6.534      0.000      0.000
       rs848191     -6.718      0.000      0.000
       rs848194    -15.123      0.000      0.000
       rs848199    -15.724      0.000      0.000
       rs848200     -7.307      0.000      0.000
     rs10927875     -6.328      0.000      0.000
       rs698894     -6.023      0.000      0.000
      rs1763632     -6.021      0.000      0.000
     rs17383551     -5.994      0.000      0.000
      rs4661681     -6.012      0.000      0.000
      rs1739822     -6.048      0.000      0.000
      rs1763622     -6.083      0.000      0.000
      rs1763613     -6.325      0.000      0.000
      rs1763605    -20.160      0.000      0.000
       rs945419    -20.232      0.000      0.000
      rs3754329     -8.848      0.000      0.000
       rs945425    -20.275      0.000      0.000
      rs1010069    -20.337      0.000      0.000
       rs883867     -7.571      0.000      0.000
     rs10803410  -INFINITY      0.000      0.000
      rs6604909    -13.171      0.000      0.000
     rs10803412    -12.717      0.000      0.000
     rs10927895    -12.714      0.000      0.000
     rs11799874  -INFINITY      0.000      0.000
     rs10927902    -13.559      0.000      0.000
      rs9659483  -INFINITY      0.000      0.000
     rs28695308  -INFINITY      0.000      0.000
     rs28429281  -INFINITY      0.000      0.000
     rs34965919    -13.601      0.000      0.000
     rs28798722  -INFINITY      0.000      0.000
     rs12121853    -12.745      0.000      0.000
      rs6660110    -12.855      0.000      0.000
     rs11260711  -INFINITY      0.000      0.000
     rs11260721    -12.802      0.000      0.000
      rs6603855    -12.532      0.000      0.000
     rs11260745    -12.897      0.000      0.000
      rs3768293    -18.722      0.000      0.000
      rs7525723     -8.752      0.000      0.000
      rs1472408  -INFINITY      0.000      0.000
      rs4661711     -8.686      0.000      0.000
     rs12408442  -INFINITY      0.000      0.000
      rs4661715     -8.577      0.000      0.000
      rs4661718  -INFINITY      0.000      0.000
     rs12740413     -8.415      0.000      0.000
     rs10907284  -INFINITY      0.000      0.000
       rs221032  -INFINITY      0.000      0.000
       rs221047     -7.693      0.000      0.000
     rs12751725     -7.330      0.000      0.000
     rs11810139     -7.282      0.000      0.000
     rs12098178     -7.293      0.000      0.000
     rs12119764     -7.359      0.000      0.000
      rs6603850  -INFINITY      0.000      0.000
      rs4661727     -8.286      0.000      0.000
      rs3738632  -INFINITY      0.000      0.000
      rs1002703     -7.441      0.000      0.000
     rs10489599     -7.191      0.000      0.000
      rs6698317     -7.098      0.000      0.000
      rs2047369     -7.079      0.000      0.000
     rs12120676     -7.373      0.000      0.000
      rs2994142  -INFINITY      0.000      0.000
     rs11804252     -7.073      0.000      0.000
      rs6670512     -7.095      0.000      0.000
     rs12134924     -7.213      0.000      0.000
      rs6702819     -7.410      0.000      0.000
       rs650298  -INFINITY      0.000      0.000
     rs12048532  -INFINITY      0.000      0.000
     rs11588920     -7.179      0.000      0.000
      rs9629265     -6.996      0.000      0.000
     rs11803997     -6.976      0.000      0.000
      rs7544175     -7.035      0.000      0.000
     rs41307802     -7.367      0.000      0.000
      rs3856281     -7.770      0.000      0.000
      rs6660924  -INFINITY      0.000      0.000
      rs4661746     -4.086      0.000      0.000
     rs11260752     -3.780      0.000      0.000
      rs7527495     -3.786      0.000      0.000
      rs6693454     -3.792      0.000      0.000
     rs11260757     -3.797      0.000      0.000
       rs821000     -3.812      0.000      0.000
       rs279779     -3.816      0.000      0.000
       rs279788     -3.822      0.000      0.000
       rs279023     -3.827      0.000      0.000
       rs279025     -3.830      0.000      0.000
     rs12751554     -3.877      0.000      0.000
      rs4920355     -6.731      0.000      0.000
      rs6691985     -6.877      0.000      0.000
     rs12059633     -7.106      0.000      0.000
     rs11203277  -INFINITY      0.000      0.000
       rs761422  -INFINITY      0.000      0.000
      rs9435732    -11.363      0.000      0.000
      rs3738815    -11.500      0.000      0.000
      rs9435736  -INFINITY      0.000      0.000
      rs2871776    -12.488      0.000      0.000
       rs926702  -INFINITY      0.000      0.000
      rs2647168    -12.451      0.000      0.000
     rs33927012    -12.669      0.000      0.000
     rs10887990  -INFINITY      0.000      0.000
      rs4920653    -12.611      0.000      0.000
       rs732679  -INFINITY      0.000      0.000
      rs2647145    -12.195      0.000      0.000
      rs2647209    -12.476      0.000      0.000
      rs4920442  -INFINITY      0.000      0.000
      rs2076594  -INFINITY      0.000      0.000
     rs11585299  -INFINITY      0.000      0.000
      rs2057096  -INFINITY      0.000      0.000
      rs2076617    -10.976      0.000      0.000
      rs2647185  -INFINITY      0.000      0.000
      rs2076610  -INFINITY      0.000      0.000
       rs737428  -INFINITY      0.000      0.000
      rs2143810     -9.542      0.000      0.000
      rs1005753     -9.516      0.000      0.000
       rs910223  -INFINITY      0.000      0.000
       rs877648  -INFINITY      0.000      0.000
     rs12408879    -10.969      0.000      0.000
      rs2746479  -INFINITY      0.000      0.000
     rs12085482     -9.834      0.000      0.000
      rs4620585     -9.907      0.000      0.000
      rs2501812  -INFINITY      0.000      0.000
      rs2935923    -21.810      0.000      0.000
      rs2935944    -22.087      0.000      0.000
      rs3003469    -22.129      0.000      0.000
     rs12072538    -13.445      0.000      0.000
     rs10888007  -INFINITY      0.000      0.000
      rs4920358    -12.492      0.000      0.000
     rs12401313    -12.572      0.000      0.000
      rs3003482    -20.613      0.000      0.000
      rs3003406  -INFINITY      0.000      0.000
     rs11203339  -INFINITY      0.000      0.000
     rs41265091    -13.348      0.000      0.000
      rs2977225  -INFINITY      0.000      0.000
      rs2977227  -INFINITY      0.000      0.000
      rs3003423    -13.166      0.000      0.000
      rs4920581  -INFINITY      0.000      0.000
      rs3750300  -INFINITY      0.000      0.000
      rs2272627    -11.204      0.000      0.000
      rs2293917    -10.936      0.000      0.000
     rs34826223    -11.038      0.000      0.000
     rs12568771  -INFINITY      0.000      0.000
     rs11588418    -11.878      0.000      0.000
      rs7542629  -INFINITY      0.000      0.000
      rs2477142  -INFINITY      0.000      0.000
     rs11203357  -INFINITY      0.000      0.000
      rs1748041  -INFINITY      0.000      0.000
     rs11203366  -INFINITY      0.000      0.000
      rs1635577    -11.738      0.000      0.000
      rs1748020    -11.923      0.000      0.000
      rs1635571    -12.790      0.000      0.000
      rs2240335  -INFINITY      0.000      0.000
      rs1635564    -21.222      0.000      0.000
      rs1204892  -INFINITY      0.000      0.000
     rs12732819  -INFINITY      0.000      0.000
     rs12563231  -INFINITY      0.000      0.000
      rs6696295  -INFINITY      0.000      0.000
     rs10458538  -INFINITY      0.000      0.000
      rs6695214    -11.438      0.000      0.000
     rs11583480    -10.486      0.000      0.000
       rs942457  -INFINITY      0.000      0.000
     rs11577822  -INFINITY      0.000      0.000
      rs2526824     -8.907      0.000      0.000
     rs12097464     -8.591      0.000      0.000
      rs2800680     -8.283      0.000      0.000
      rs2428740     -8.258      0.000      0.000
     rs12078935     -8.252      0.000      0.000
      rs6659366     -8.319      0.000      0.000
     rs11203405     -8.447      0.000      0.000
     rs11203410     -8.850      0.000      0.000
      rs6689677    -18.490      0.000      0.000
     rs11203414    -18.333      0.000      0.000
     rs12097270    -10.641      0.000      0.000
      rs4083558    -18.247      0.000      0.000
      rs2247863    -10.673      0.000      0.000
      rs7549022    -18.460      0.000      0.000
      rs2245148    -18.645      0.000      0.000
      rs2477735    -11.506      0.000      0.000
      rs4920374    -18.995      0.000      0.000
      rs4920375    -19.174      0.000      0.000
      rs1408953    -11.077      0.000      0.000
     rs12039118    -11.288      0.000      0.000
     rs12725975  -INFINITY      0.000      0.000
      rs2256787    -13.916      0.000      0.000
      rs2257142    -12.194      0.000      0.000
     rs12049589    -11.722      0.000      0.000
      rs4920376    -11.591      0.000      0.000
     rs11203423    -11.412      0.000      0.000
      rs1193346    -20.315      0.000      0.000
      rs4920380    -10.696      0.000      0.000
     rs10888044    -10.313      0.000      0.000
       rs744824    -10.203      0.000      0.000
     rs10492992    -10.126      0.000      0.000
     rs12083884    -10.050      0.000      0.000
      rs6672746    -10.019      0.000      0.000
     rs16829543     -9.997      0.000      0.000
     rs12562076    -10.059      0.000      0.000
      rs7522176    -10.183      0.000      0.000
      rs3753379    -10.447      0.000      0.000
      rs6703771    -18.355      0.000      0.000
      rs3766309    -11.353      0.000      0.000
     rs11580813    -10.565      0.000      0.000
      rs1109875    -10.396      0.000      0.000
     rs12028544    -10.332      0.000      0.000
     rs35493100    -10.211      0.000      0.000
     rs11582045    -10.174      0.000      0.000
      rs7550078    -10.175      0.000      0.000
     rs34820073    -10.247      0.000      0.000
     rs10788681    -10.454      0.000      0.000
      rs6586569    -10.862      0.000      0.000
      rs7522419    -19.718      0.000      0.000
      rs2185324    -20.316      0.000      0.000
      rs4920626  -INFINITY      0.000      0.000
     rs16830671    -13.319      0.000      0.000
       rs260514    -12.697      0.000      0.000
     rs11584168    -20.789      0.000      0.000
      rs2077398    -20.597      0.000      0.000
      rs7519970    -12.829      0.000      0.000
       rs260522  -INFINITY      0.000      0.000
      rs7547331    -20.135      0.000      0.000
      rs4920381    -20.056      0.000      0.000
     rs10888060    -19.925      0.000      0.000
     rs11577496    -20.008      0.000      0.000
     rs11578516    -20.098      0.000      0.000
      rs1599970    -20.259      0.000      0.000
      rs1578215    -20.601      0.000      0.000
      rs1847235    -20.540      0.000      0.000
       rs260517    -11.517      0.000      0.000
       rs533374    -20.096      0.000      0.000
      rs1072517    -11.439      0.000      0.000
       rs485291    -20.493      0.000      0.000
      rs3795322    -12.972      0.000      0.000
       rs648305    -21.075      0.000      0.000
      rs7545559    -12.133      0.000      0.000
       rs491778    -21.527      0.000      0.000
       rs647325  -INFINITY      0.000      0.000
       rs697760  -INFINITY      0.000      0.000
       rs647619    -12.699      0.000      0.000
       rs615917  -INFINITY      0.000      0.000
       rs542963  -INFINITY      0.000      0.000
     rs11203223    -22.887      0.000      0.000
       rs622590  -INFINITY      0.000      0.000
       rs597865    -21.366      0.000      0.000
       rs579985    -11.938      0.000      0.000
       rs675992    -11.231      0.000      0.000
       rs678648    -10.919      0.000      0.000
     rs12037123    -20.119      0.000      0.000
      rs1339934    -10.695      0.000      0.000
      rs7531345    -20.080      0.000      0.000
      rs7541126    -26.159      0.000      0.000
      rs2354850    -10.623      0.000      0.000
     rs12408422    -10.598      0.000      0.000
     rs10887977    -10.655      0.000      0.000
     rs11203242    -10.875      0.000      0.000
       rs636840    -21.006      0.000      0.000
       rs651743    -11.659      0.000      0.000
      rs2095518  -INFINITY      0.000      0.000
       rs661977  -INFINITY      0.000      0.000
      rs1192583    -11.276      0.000      0.000
      rs3128752    -11.156      0.000      0.000
      rs1192562    -11.170      0.000      0.000
      rs1192550    -11.383      0.000      0.000
      rs1192630    -12.082      0.000      0.000
      rs7414500  -INFINITY      0.000      0.000
      rs1192607    -23.296      0.000      0.000
      rs7533732    -14.975      0.000      0.000
     rs11588830  -INFINITY      0.000      0.000
      rs1339932  -INFINITY      0.000      0.000
      rs1192613  -INFINITY      0.000      0.000
      rs1890789    -11.793      0.000      0.000
      rs6678740    -11.821      0.000      0.000
       rs794239    -21.537      0.000      0.000
     rs16861446    -12.255      0.000      0.000
      rs2355459    -12.323      0.000      0.000
      rs2355462    -12.799      0.000      0.000
     rs12132348  -INFINITY      0.000      0.000
      rs7553424    -12.905      0.000      0.000
     rs12032253  -INFINITY      0.000      0.000
      rs1031567  -INFINITY      0.000      0.000
      rs4920420  -INFINITY      0.000      0.000
     rs12092974    -13.772      0.000      0.000
      rs4920421    -13.131      0.000      0.000
     rs12061912    -13.482      0.000      0.000
      rs9662797  -INFINITY      0.000      0.000
     rs17486629  -INFINITY      0.000      0.000
      rs9660584  -INFINITY      0.000      0.000
     rs16861538    -10.877      0.000      0.000
      rs9661386    -10.649      0.000      0.000
      rs4920428  -INFINITY      0.000      0.000
       rs930851    -11.915      0.000      0.000
       rs930850  -INFINITY      0.000      0.000
     rs10443386  -INFINITY      0.000      0.000
       rs987293     -9.849      0.000      0.000
     rs11577112     -9.803      0.000      0.000
     rs12036744     -9.903      0.000      0.000
      rs2005334  -INFINITY      0.000      0.000
       rs753305     -9.910      0.000      0.000
     rs10907331     -9.783      0.000      0.000
     rs16861635     -9.782      0.000      0.000
      rs9329469     -9.690      0.000      0.000
      rs9727014     -9.670      0.000      0.000
      rs9662795     -9.901      0.000      0.000
     rs16861648    -18.727      0.000      0.000
      rs4920300    -10.747      0.000      0.000
     rs17435169    -10.917      0.000      0.000
      rs9726406  -INFINITY      0.000      0.000
     rs12567796  -INFINITY      0.000      0.000
       rs767654  -INFINITY      0.000      0.000
     rs12023073    -15.979      0.000      0.000
      rs4920459  -INFINITY      0.000      0.000
      rs9725311  -INFINITY      0.000      0.000
      rs1033190    -12.153      0.000      0.000
      rs2124412    -10.823      0.000      0.000
     rs12753104    -11.031      0.000      0.000
     rs12033929  -INFINITY      0.000      0.000
      rs3738089    -12.458      0.000      0.000
     rs17436172  -INFINITY      0.000      0.000
      rs1341306    -10.533      0.000      0.000
      rs1341309    -10.436      0.000      0.000
       rs223198    -10.289      0.000      0.000
       rs223177    -10.426      0.000      0.000
       rs223188    -20.645      0.000      0.000
       rs419971  -INFINITY      0.000      0.000
     rs16861778  -INFINITY      0.000      0.000
     rs11260970  -INFINITY      0.000      0.000
      rs6670195    -10.431      0.000      0.000
      rs6603893    -10.339      0.000      0.000
       rs223200    -10.297      0.000      0.000
       rs223201    -10.302      0.000      0.000
       rs851443    -10.648      0.000      0.000
     rs12134352  -INFINITY      0.000      0.000
       rs708083    -11.004      0.000      0.000
      rs4920477    -10.692      0.000      0.000
       rs223169    -11.315      0.000      0.000
      rs4920479  -INFINITY      0.000      0.000
       rs558986  -INFINITY      0.000      0.000
       rs517004    -11.585      0.000      0.000
       rs542634    -18.329      0.000      0.000
       rs539132    -11.216      0.000      0.000
       rs525448    -18.194      0.000      0.000
      rs7543948    -19.227      0.000      0.000
     rs11260991  -INFINITY      0.000      0.000
       rs882916    -18.914      0.000      0.000
     rs10465918    -10.015      0.000      0.000
      rs2271861     -9.980      0.000      0.000
      rs4920489  -INFINITY      0.000      0.000
     rs12040552     -9.457      0.000      0.000
      rs7538442     -9.426      0.000      0.000
     rs11810587    -10.714      0.000      0.000
      rs1533622  -INFINITY      0.000      0.000
     rs12138463    -10.242      0.000      0.000
      rs7523920  -INFINITY      0.000      0.000
      rs3007721     -8.799      0.000      0.000
     rs11261002     -8.759      0.000      0.000
       rs869080     -8.907      0.000      0.000
      rs1850750  -INFINITY      0.000      0.000
      rs1336128    -11.034      0.000      0.000
      rs6677903  -INFINITY      0.000      0.000
      rs3007722    -21.625      0.000      0.000
      rs2992749  -INFINITY      0.000      0.000
      rs2992746  -INFINITY      0.000      0.000
      rs4920497  -INFINITY      0.000      0.000
     rs10907312    -11.654      0.000      0.000
      rs3007727  -INFINITY      0.000      0.000
      rs3007733  -INFINITY      0.000      0.000
     rs11261020  -INFINITY      0.000      0.000
      rs7528206  -INFINITY      0.000      0.000
      rs4920502  -INFINITY      0.000      0.000
      rs4531264    -10.817      0.000      0.000
      rs6686713  -INFINITY      0.000      0.000
     rs17351864  -INFINITY      0.000      0.000
      rs4920327  -INFINITY      0.000      0.000
      rs2745303    -10.210      0.000      0.000
      rs2745302  -INFINITY      0.000      0.000
      rs2076778     -7.035      0.000      0.000
      rs2816030     -6.990      0.000      0.000
      rs9439671     -6.818      0.000      0.000
      rs2745327     -6.764      0.000      0.000
      rs2745325     -6.743      0.000      0.000
      rs4920514     -6.745      0.000      0.000
      rs2816040     -6.767      0.000      0.000
     rs11261034     -6.766      0.000      0.000
      rs2745320     -6.754      0.000      0.000
      rs6698315     -6.733      0.000      0.000
      rs2816065  -INFINITY      0.000      0.000
     rs12092183     -9.310      0.000      0.000
      rs7543000  -INFINITY      0.000      0.000
      rs4920522  -INFINITY      0.000      0.000
      rs6664982     -9.353      0.000      0.000
      rs7532134     -9.291      0.000      0.000
       rs766324  -INFINITY      0.000      0.000
       rs766325  -INFINITY      0.000      0.000
     rs12037496     -9.296      0.000      0.000
      rs9439713  -INFINITY      0.000      0.000
      rs6695765  -INFINITY      0.000      0.000
      rs6659735  -INFINITY      0.000      0.000
      rs2743218     -6.731      0.000      0.000
     rs16862125     -6.618      0.000      0.000
       rs618941     -6.581      0.000      0.000
      rs9439720     -6.583      0.000      0.000
      rs2076021     -6.735      0.000      0.000
     rs12760805     -6.802      0.000      0.000
      rs2743201     -6.982      0.000      0.000
       rs589463     -7.579      0.000      0.000
       rs682616     -7.746      0.000      0.000
     rs17352309    -14.980      0.000      0.000
      rs6670751     -7.332      0.000      0.000
       rs624761     -7.190      0.000      0.000
      rs2236817     -7.136      0.000      0.000
      rs2743189     -7.218      0.000      0.000
      rs2236801     -7.302      0.000      0.000
     rs12730240     -7.843      0.000      0.000
     rs12121503  -INFINITY      0.000      0.000
       rs578988     -8.219      0.000      0.000
      rs1160680    -16.662      0.000      0.000
     rs12405928     -9.546      0.000      0.000
     rs16862248     -8.346      0.000      0.000
      rs6603908    -17.377      0.000      0.000
      rs2789334     -9.106      0.000      0.000
     rs11261065     -8.127      0.000      0.000
      rs4920537     -8.017      0.000      0.000
      rs7549129    -15.457      0.000      0.000
     rs12566799     -6.626      0.000      0.000
      rs7521204     -6.387      0.000      0.000
      rs6684577  -INFINITY      0.000      0.000
      rs4920550  -INFINITY      0.000      0.000
      rs7534618  -INFINITY      0.000      0.000
      rs4920564     -8.881      0.000      0.000
     rs35217608  -INFINITY      0.000      0.000
     rs28652778  -INFINITY      0.000      0.000
      rs2230708  -INFINITY      0.000      0.000
      rs7554974     -7.211      0.000      0.000
      rs3811399     -7.080      0.000      0.000
      rs3811401     -7.052      0.000      0.000
     rs16862370     -6.992      0.000      0.000
     rs35563997     -7.265      0.000      0.000
     rs16862387    -17.111      0.000      0.000
     rs28396579    -11.126      0.000      0.000
      rs2024727    -26.061      0.000      0.000
      rs4912013  -INFINITY      0.000      0.000
      rs6680748     -9.737      0.000      0.000
     rs17384241  -INFINITY      0.000      0.000
     rs28625730     -9.028      0.000      0.000
      rs7537667     -8.995      0.000      0.000
     rs17384449  -INFINITY      0.000      0.000
      rs6699706     -9.078      0.000      0.000
     rs28629778     -8.909      0.000      0.000
      rs6426631     -9.060      0.000      0.000
      rs6681972     -9.217      0.000      0.000
      rs7545211  -INFINITY      0.000      0.000
      rs6687825     -8.731      0.000      0.000
      rs1570858     -8.200      0.000      0.000
      rs4912036     -8.218      0.000      0.000
      rs7527580     -8.246      0.000      0.000
       rs942186     -8.437      0.000      0.000
     rs12727433  -INFINITY      0.000      0.000
      rs2146866  -INFINITY      0.000      0.000
      rs1043899  -INFINITY      0.000      0.000
      rs1106839  -INFINITY      0.000      0.000
      rs2296106     -9.001      0.000      0.000
     rs11586454     -8.545      0.000      0.000
      rs6693149     -8.537      0.000      0.000
      rs7547104  -INFINITY      0.000      0.000
      rs2274001  -INFINITY      0.000      0.000
      rs2274000     -8.922      0.000      0.000
      rs3737266     -8.855      0.000      0.000
     rs16862575     -9.437      0.000      0.000
      rs1999967  -INFINITY      0.000      0.000
      rs7418519     -9.031      0.000      0.000
     rs12090190     -9.155      0.000      0.000
      rs7519084  -INFINITY      0.000      0.000
     rs11588032  -INFINITY      0.000      0.000
       rs841374  -INFINITY      0.000      0.000
      rs9426682  -INFINITY      0.000      0.000
      rs2073105     -8.491      0.000      0.000
      rs3762395     -8.530      0.000      0.000
     rs16862632     -8.795      0.000      0.000
       rs710865  -INFINITY      0.000      0.000
     rs12138400     -8.390      0.000      0.000
      rs2294942     -8.352      0.000      0.000
      rs1063985     -8.167      0.000      0.000
      rs4912064     -8.143      0.000      0.000
      rs1738026     -8.207      0.000      0.000
      rs4911982     -8.256      0.000      0.000
     rs11584767     -8.389      0.000      0.000
      rs9729157     -8.474      0.000      0.000
     rs12407355  -INFINITY      0.000      0.000
      rs7525784  -INFINITY      0.000      0.000
     rs11808495  -INFINITY      0.000      0.000
     rs12140547     -9.053      0.000      0.000
      rs2268813  -INFINITY      0.000      0.000
       rs214327  -INFINITY      0.000      0.000
     rs17477654    -13.780      0.000      0.000
       rs214344  -INFINITY      0.000      0.000
       rs736713    -12.463      0.000      0.000
       rs214305    -12.416      0.000      0.000
     rs10753559    -12.088      0.000      0.000
      rs3790761    -12.049      0.000      0.000
     rs10917437    -12.230      0.000      0.000
       rs884630  -INFINITY      0.000      0.000
     rs12141760    -13.130      0.000      0.000
      rs7513800  -INFINITY      0.000      0.000
     rs12121189    -12.413      0.000      0.000
      rs6687476    -12.715      0.000      0.000
      rs4912088  -INFINITY      0.000      0.000
      rs3829833  -INFINITY      0.000      0.000
      rs6661421  -INFINITY      0.000      0.000
      rs2088828    -12.744      0.000      0.000
     rs12754186    -12.473      0.000      0.000
     rs10917452    -12.873      0.000      0.000
     rs10492998  -INFINITY      0.000      0.000
      rs2314345  -INFINITY      0.000      0.000
     rs11591124    -13.116      0.000      0.000
      rs4481878    -12.634      0.000      0.000
      rs4912100  -INFINITY      0.000      0.000
     rs10917459    -11.581      0.000      0.000
      rs2314146    -22.596      0.000      0.000
     rs11807599    -13.529      0.000      0.000
      rs3762388    -22.023      0.000      0.000
      rs1115163  -INFINITY      0.000      0.000
       rs753613    -17.056      0.000      0.000
       rs753612  -INFINITY      0.000      0.000
      rs1977101    -11.646      0.000      0.000
      rs6699866    -20.306      0.000      0.000
         rs9064    -20.173      0.000      0.000
      rs4515815    -20.080      0.000      0.000
      rs6657561  -INFINITY      0.000      0.000
      rs6704156    -11.153      0.000      0.000
      rs7529574    -10.931      0.000      0.000
      rs7539563    -10.938      0.000      0.000
      rs3929667    -11.074      0.000      0.000
      rs4486471    -18.994      0.000      0.000
      rs6426825     -9.834      0.000      0.000
      rs1473688     -9.680      0.000      0.000
      rs1266437  -INFINITY      0.000      0.000
      rs6426826    -10.424      0.000      0.000
      rs6669059    -10.146      0.000      0.000
     rs12140071    -10.144      0.000      0.000
     rs11589077    -10.214      0.000      0.000
     rs12401541    -10.478      0.000      0.000
     rs12117166    -10.773      0.000      0.000
      rs2314757  -INFINITY      0.000      0.000
    cnvi0117645    -11.677      0.000      0.000
      rs7513369    -11.863      0.000      0.000
      rs3806310  -INFINITY      0.000      0.000
     rs10799839  -INFINITY      0.000      0.000
      rs4655232  -INFINITY      0.000      0.000
      rs4509550  -INFINITY      0.000      0.000
     rs12137940  -INFINITY      0.000      0.000
     rs10917557  -INFINITY      0.000      0.000
     rs10737482    -13.257      0.000      0.000
     rs12121573  -INFINITY      0.000      0.000
      rs4654897    -11.080      0.000      0.000
      rs1416819    -11.009      0.000      0.000
      rs4654903  -INFINITY      0.000      0.000
      rs4654910    -11.003      0.000      0.000
     rs10799593  -INFINITY      0.000      0.000
     rs12116837    -10.553      0.000      0.000
     rs17401847    -10.945      0.000      0.000
      rs2066130  -INFINITY      0.000      0.000
      rs7531863  -INFINITY      0.000      0.000
     rs12028511    -24.457      0.000      0.000
      rs3767219    -14.567      0.000      0.000
      rs3767218  -INFINITY      0.000      0.000
      rs1796918    -11.511      0.000      0.000
    cnvi0117406    -11.523      0.000      0.000
       rs818968  -INFINITY      0.000      0.000
     rs12408941    -13.816      0.000      0.000
     rs10916679  -INFINITY      0.000      0.000
     rs12023742  -INFINITY      0.000      0.000
     rs10916683     -9.706      0.000      0.000
       rs617363  -INFINITY      0.000      0.000
      rs1891318  -INFINITY      0.000      0.000
     rs11573191    -14.606      0.000      0.000
      rs3806311    -15.400      0.000      0.000
       rs668630  -INFINITY      0.000      0.000
     rs11573238    -10.896      0.000      0.000
      rs6699362  -INFINITY      0.000      0.000
       rs656755    -11.346      0.000      0.000
     rs12093703    -10.300      0.000      0.000
       rs492738     -9.959      0.000      0.000
      rs7518058     -9.595      0.000      0.000
     rs12722987  -INFINITY      0.000      0.000
       rs876171     -9.733      0.000      0.000
      rs7515752    -10.043      0.000      0.000
      rs2301472    -10.566      0.000      0.000
     rs12139100  -INFINITY      0.000      0.000
      rs7530964    -10.548      0.000      0.000
      rs1061588    -10.773      0.000      0.000
     rs17354867  -INFINITY      0.000      0.000
       rs719683    -10.757      0.000      0.000
     rs10916721    -10.753      0.000      0.000
      rs2213801    -11.016      0.000      0.000
      rs2097532    -11.663      0.000      0.000
     rs11585587  -INFINITY      0.000      0.000
     rs10916727    -19.437      0.000      0.000
      rs4655165  -INFINITY      0.000      0.000
     rs10916732  -INFINITY      0.000      0.000
     rs10799617  -INFINITY      0.000      0.000
      rs1894662  -INFINITY      0.000      0.000
       rs763202  -INFINITY      0.000      0.000
       rs763203  -INFINITY      0.000      0.000
     rs10916749  -INFINITY      0.000      0.000
      rs6426628  -INFINITY      0.000      0.000
     rs12738826  -INFINITY      0.000      0.000
     rs12044035    -18.457      0.000      0.000
     rs12047864    -18.088      0.000      0.000
     rs10916761  -INFINITY      0.000      0.000
     rs10916764  -INFINITY      0.000      0.000
      rs2064073  -INFINITY      0.000      0.000
      rs2072752  -INFINITY      0.000      0.000
       rs742056  -INFINITY      0.000      0.000
     rs12034781  -INFINITY      0.000      0.000
       rs230178  -INFINITY      0.000      0.000
      rs6696105  -INFINITY      0.000      0.000
     rs10916777  -INFINITY      0.000      0.000
     rs10916779  -INFINITY      0.000      0.000
     rs10799632    -20.623      0.000      0.000
      rs7538084    -20.252      0.000      0.000
       rs879484  -INFINITY      0.000      0.000
      rs7523815    -22.729      0.000      0.000
      rs6426635  -INFINITY      0.000      0.000
     rs10916790    -20.816      0.000      0.000
     rs28468601    -19.298      0.000      0.000
      rs7537381    -18.997      0.000      0.000
     rs10753501  -INFINITY      0.000      0.000
     rs11812029  -INFINITY      0.000      0.000
      rs7541314    -18.323      0.000      0.000
       rs618041    -18.035      0.000      0.000
      rs6663450    -18.015      0.000      0.000
     rs12724366    -17.946      0.000      0.000
       rs451767    -17.932      0.000      0.000
     rs28410966    -17.948      0.000      0.000
      rs1152984    -18.019      0.000      0.000
      rs1152986    -18.152      0.000      0.000
     rs12076947    -18.322      0.000      0.000
       rs531651  -INFINITY      0.000      0.000
       rs595980    -19.603      0.000      0.000
     rs16824070    -18.022      0.000      0.000
       rs616145    -17.991      0.000      0.000
       rs667357    -18.493      0.000      0.000
      rs6689263  -INFINITY      0.000      0.000
       rs529553  -INFINITY      0.000      0.000
     rs10916814  -INFINITY      0.000      0.000
     rs10916815  -INFINITY      0.000      0.000
      rs1890005  -INFINITY      0.000      0.000
     rs10799646  -INFINITY      0.000      0.000
       rs678980    -20.980      0.000      0.000
       rs471760  -INFINITY      0.000      0.000
      rs7513317    -20.637      0.000      0.000
      rs7515668    -20.642      0.000      0.000
       rs577042    -20.932      0.000      0.000
       rs527912  -INFINITY      0.000      0.000
     rs12072318    -21.084      0.000      0.000
     rs10916832  -INFINITY      0.000      0.000
     rs10799655  -INFINITY      0.000      0.000
      rs3738133  -INFINITY      0.000      0.000
      rs3102071    -20.092      0.000      0.000
       rs650616  -INFINITY      0.000      0.000
       rs617367  -INFINITY      0.000      0.000
       rs628265  -INFINITY      0.000      0.000
       rs683936  -INFINITY      0.000      0.000
     rs12042868    -19.617      0.000      0.000
     rs10916850    -19.673      0.000      0.000
      rs6668854    -20.293      0.000      0.000
      rs3738144    -21.271      0.000      0.000
       rs659046  -INFINITY      0.000      0.000
     rs10916852    -20.372      0.000      0.000
       rs951805  -INFINITY      0.000      0.000
      rs2274119    -19.827      0.000      0.000
       rs658851  -INFINITY      0.000      0.000
     rs12036633    -19.867      0.000      0.000
      rs7552264    -19.115      0.000      0.000
     rs10493001    -19.442      0.000      0.000
       rs495522  -INFINITY      0.000      0.000
      rs3856173  -INFINITY      0.000      0.000
     rs11584562    -18.595      0.000      0.000
       rs935918  -INFINITY      0.000      0.000
      rs2320590  -INFINITY      0.000      0.000
     rs12759768    -18.490      0.000      0.000
      rs7525082    -18.418      0.000      0.000
      rs4654880  -INFINITY      0.000      0.000
     rs12067667    -18.615      0.000      0.000
      rs7417956    -18.585      0.000      0.000
      rs4654727  -INFINITY      0.000      0.000
      rs4654729  -INFINITY      0.000      0.000
     rs34255002    -16.934      0.000      0.000
     rs12726543    -16.337      0.000      0.000
     rs12021529  -INFINITY      0.000      0.000
     rs10916919    -16.923      0.000      0.000
      rs1110240  -INFINITY      0.000      0.000
      rs2174689    -17.350      0.000      0.000
      rs4654732  -INFINITY      0.000      0.000
      rs6681064    -16.199      0.000      0.000
     rs12131134    -15.705      0.000      0.000
      rs3026913  -INFINITY      0.000      0.000
      rs2038089  -INFINITY      0.000      0.000
      rs3026900    -16.560      0.000      0.000
      rs4654909    -16.415      0.000      0.000
       rs212508    -16.405      0.000      0.000
       rs212515    -16.400      0.000      0.000
      rs3026886    -16.436      0.000      0.000
       rs212526    -16.500      0.000      0.000
      rs2282714    -16.566      0.000      0.000
      rs2236841    -16.927      0.000      0.000
        rs84657  -INFINITY      0.000      0.000
      rs3026856    -17.703      0.000      0.000
       rs213051    -18.035      0.000      0.000
       rs213057  -INFINITY      0.000      0.000
     rs12756690    -18.595      0.000      0.000
        rs84853  -INFINITY      0.000      0.000
       rs213022  -INFINITY      0.000      0.000
       rs213032  -INFINITY      0.000      0.000
      rs2745251  -INFINITY      0.000      0.000
     rs10916967    -20.034      0.000      0.000
     rs12744958  -INFINITY      0.000      0.000
       rs785198  -INFINITY      0.000      0.000
     rs11588781    -15.429      0.000      0.000
     rs10799689    -14.830      0.000      0.000
     rs12750103    -14.232      0.000      0.000
      rs1976403    -13.762      0.000      0.000
      rs4654938    -13.589      0.000      0.000
      rs1827293    -13.518      0.000      0.000
      rs7537914    -13.518      0.000      0.000
      rs7518950    -13.567      0.000      0.000
       rs904927    -13.770      0.000      0.000
      rs1780324    -14.073      0.000      0.000
      rs6667242  -INFINITY      0.000      0.000
       rs904926    -15.010      0.000      0.000
       rs869179  -INFINITY      0.000      0.000
     rs12116444    -15.308      0.000      0.000
      rs1256323    -15.860      0.000      0.000
      rs1890431  -INFINITY      0.000      0.000
      rs1256348    -15.190      0.000      0.000
     rs12565845  -INFINITY      0.000      0.000
      rs1256342  -INFINITY      0.000      0.000
      rs3767155    -15.309      0.000      0.000
      rs3767150  -INFINITY      0.000      0.000
      rs1697406    -15.655      0.000      0.000
      rs1256279  -INFINITY      0.000      0.000
     rs10917023    -16.833      0.000      0.000
       rs829370    -16.958      0.000      0.000
      rs7550977    -18.775      0.000      0.000
      rs2275358  -INFINITY      0.000      0.000
       rs829406    -19.434      0.000      0.000
      rs4654974    -19.386      0.000      0.000
     rs12045276  -INFINITY      0.000      0.000
      rs7541798    -19.082      0.000      0.000
       rs829373    -19.517      0.000      0.000
      rs3738091  -INFINITY      0.000      0.000
      rs3767132  -INFINITY      0.000      0.000
     rs10493008  -INFINITY      0.000      0.000
      rs3767133  -INFINITY      0.000      0.000
       rs829387    -22.631      0.000      0.000
       rs333171    -21.980      0.000      0.000
       rs333185  -INFINITY      0.000      0.000
      rs6426724  -INFINITY      0.000      0.000
     rs28585486    -23.854      0.000      0.000
       rs333183    -24.158      0.000      0.000
     rs10753517  -INFINITY      0.000      0.000
     rs36117988    -21.678      0.000      0.000
       rs333204  -INFINITY      0.000      0.000
     rs34759301  -INFINITY      0.000      0.000
     rs12067467    -22.418      0.000      0.000
     rs10737461  -INFINITY      0.000      0.000
      rs2270701    -19.479      0.000      0.000
      rs2291827    -19.198      0.000      0.000
      rs2290501    -19.041      0.000      0.000
     rs12737091    -19.039      0.000      0.000
      rs4654991    -19.061      0.000      0.000
      rs4654993    -19.335      0.000      0.000
      rs3767139  -INFINITY      0.000      0.000
      rs2454290  -INFINITY      0.000      0.000
      rs1874793    -19.808      0.000      0.000
       rs921847    -19.791      0.000      0.000
      rs2254358  -INFINITY      0.000      0.000
     rs11810496  -INFINITY      0.000      0.000
      rs1545593  -INFINITY      0.000      0.000
     rs34951142  -INFINITY      0.000      0.000
      rs6698486  -INFINITY      0.000      0.000
     rs12081298  -INFINITY      0.000      0.000
      rs7544500  -INFINITY      0.000      0.000
      rs7531732    -23.627      0.000      0.000
     rs10917074  -INFINITY      0.000      0.000
     rs11577213    -19.206      0.000      0.000
     rs10799723    -19.088      0.000      0.000
     rs12405048  -INFINITY      0.000      0.000
     rs12751986  -INFINITY      0.000      0.000
      rs3820290  -INFINITY      0.000      0.000
         rs9187  -INFINITY      0.000      0.000
      rs3117048  -INFINITY      0.000      0.000
      rs3768574  -INFINITY      0.000      0.000
      rs2473277  -INFINITY      0.000      0.000
      rs2501279  -INFINITY      0.000      0.000
      rs2501275  -INFINITY      0.000      0.000
     rs16826239    -19.127      0.000      0.000
      rs2473323    -18.985      0.000      0.000
     rs17837971    -19.110      0.000      0.000
      rs2056975    -19.304      0.000      0.000
     rs11800014  -INFINITY      0.000      0.000
     rs10917148    -20.484      0.000      0.000
      rs4076750  -INFINITY      0.000      0.000
     rs10489437    -18.975      0.000      0.000
     rs12758187    -18.751      0.000      0.000
      rs2235529    -18.716      0.000      0.000
      rs2865174    -19.026      0.000      0.000
     rs12042083  -INFINITY      0.000      0.000
     rs12138534    -20.145      0.000      0.000
      rs4623666    -19.823      0.000      0.000
     rs16826658    -20.245      0.000      0.000
      rs1569580  -INFINITY      0.000      0.000
      rs2807355    -19.679      0.000      0.000
       rs909813    -19.656      0.000      0.000
      rs2982285  -INFINITY      0.000      0.000
     rs11579887    -19.456      0.000      0.000
      rs2744720    -19.732      0.000      0.000
      rs2473249  -INFINITY      0.000      0.000
      rs2473250    -22.013      0.000      0.000
     rs12080095  -INFINITY      0.000      0.000
      rs7552560  -INFINITY      0.000      0.000
      rs2744734    -21.484      0.000      0.000
      rs2505711  -INFINITY      0.000      0.000
      rs2491210    -20.724      0.000      0.000
     rs12751606    -20.711      0.000      0.000
      rs2744741  -INFINITY      0.000      0.000
      rs2744744    -22.282      0.000      0.000
       rs932371  -INFINITY      0.000      0.000
     rs10489160  -INFINITY      0.000      0.000
      rs2807338  -INFINITY      0.000      0.000
      rs3845519  -INFINITY      0.000      0.000
      rs4654790    -21.566      0.000      0.000
      rs2473241  -INFINITY      0.000      0.000
      rs2143100  -INFINITY      0.000      0.000
       rs760915  -INFINITY      0.000      0.000
     rs10799746  -INFINITY      0.000      0.000
      rs4655040  -INFINITY      0.000      0.000
      rs8179370    -18.549      0.000      0.000
      rs6690148    -18.469      0.000      0.000
     rs12137132    -18.487      0.000      0.000
      rs4655044  -INFINITY      0.000      0.000
     rs10917219    -18.150      0.000      0.000
     rs12742784    -18.843      0.000      0.000
     rs10917220  -INFINITY      0.000      0.000
      rs6682619  -INFINITY      0.000      0.000
      rs7524102    -17.333      0.000      0.000
      rs6684479    -17.033      0.000      0.000
      rs7550872    -16.929      0.000      0.000
      rs6426752    -16.819      0.000      0.000
      rs6667212    -16.783      0.000      0.000
      rs2185341    -16.757      0.000      0.000
      rs7543680    -16.737      0.000      0.000
     rs12145722    -16.755      0.000      0.000
     rs12089317    -16.812      0.000      0.000
      rs7530165    -16.884      0.000      0.000
      rs1890775    -17.187      0.000      0.000
      rs1934482  -INFINITY      0.000      0.000
      rs6426758    -18.034      0.000      0.000
      rs4369203    -17.952      0.000      0.000
      rs2007200  -INFINITY      0.000      0.000
      rs4655067    -18.294      0.000      0.000
      rs6659222    -18.341      0.000      0.000
       rs209753  -INFINITY      0.000      0.000
      rs4655071    -17.936      0.000      0.000
     rs10917242    -17.825      0.000      0.000
       rs209727    -17.776      0.000      0.000
       rs209719  -INFINITY      0.000      0.000
     rs12137696    -18.100      0.000      0.000
     rs12756490  -INFINITY      0.000      0.000
      rs1353625    -16.558      0.000      0.000
     rs11584687    -15.795      0.000      0.000
       rs209709    -15.752      0.000      0.000
     rs10917250    -15.574      0.000      0.000
       rs209741  -INFINITY      0.000      0.000
       rs649754    -15.418      0.000      0.000
       rs671485    -15.595      0.000      0.000
       rs209694  -INFINITY      0.000      0.000
       rs209690  -INFINITY      0.000      0.000
       rs209697    -15.370      0.000      0.000
     rs12128121    -15.315      0.000      0.000
      rs6685916    -15.387      0.000      0.000
       rs158772    -15.826      0.000      0.000
       rs158771    -15.937      0.000      0.000
       rs186037  -INFINITY      0.000      0.000
       rs158761  -INFINITY      0.000      0.000
       rs294185  -INFINITY      0.000      0.000
       rs294179  -INFINITY      0.000      0.000
       rs623183    -15.781      0.000      0.000
       rs292010    -15.819      0.000      0.000
      rs2031749  -INFINITY      0.000      0.000
     rs17486657  -INFINITY      0.000      0.000
       rs294226  -INFINITY      0.000      0.000
      rs2182703  -INFINITY      0.000      0.000
     rs11800174    -16.698      0.000      0.000
       rs294219    -16.702      0.000      0.000
      rs6695566  -INFINITY      0.000      0.000
      rs2869513    -17.281      0.000      0.000
      rs4655093  -INFINITY      0.000      0.000
     rs10917284  -INFINITY      0.000      0.000
      rs4263970  -INFINITY      0.000      0.000
      rs6426763    -16.777      0.000      0.000
       rs893964    -16.247      0.000      0.000
      rs2582022  -INFINITY      0.000      0.000
      rs4654814    -14.850      0.000      0.000
      rs7516175    -14.738      0.000      0.000
     rs12410046    -14.665      0.000      0.000
      rs1561624    -14.599      0.000      0.000
     rs11801544    -14.550      0.000      0.000
      rs2817896    -14.551      0.000      0.000
     rs10799764    -14.572      0.000      0.000
      rs4655110    -14.683      0.000      0.000
     rs10465543    -15.407      0.000      0.000
     rs12723359    -15.911      0.000      0.000
       rs893966  -INFINITY      0.000      0.000
      rs6667416  -INFINITY      0.000      0.000
     rs12090415  -INFINITY      0.000      0.000
      rs4600017  -INFINITY      0.000      0.000
     rs12731889  -INFINITY      0.000      0.000
      rs3935109    -13.695      0.000      0.000
      rs6670405    -13.357      0.000      0.000
      rs6679387    -13.350      0.000      0.000
      rs4655134    -13.226      0.000      0.000
     rs11807221    -13.237      0.000      0.000
    cnvi0117705    -13.406      0.000      0.000
      rs2746331    -13.540      0.000      0.000
      rs2675494  -INFINITY      0.000      0.000
       rs309500  -INFINITY      0.000      0.000
       rs309492    -14.133      0.000      0.000
       rs309490    -14.152      0.000      0.000
      rs2675499    -14.376      0.000      0.000
     rs11586608    -14.716      0.000      0.000
      rs7553678    -15.021      0.000      0.000
       rs722993  -INFINITY      0.000      0.000
       rs309539  -INFINITY      0.000      0.000
      rs6663369    -21.873      0.000      0.000
      rs6698487    -21.272      0.000      0.000
     rs16828004    -20.853      0.000      0.000
      rs1571466    -20.805      0.000      0.000
      rs2867314    -20.612      0.000      0.000
     rs11587694    -20.622      0.000      0.000
      rs3845522    -20.699      0.000      0.000
       rs500167    -20.721      0.000      0.000
      rs2776822    -20.897      0.000      0.000
       rs643492  -INFINITY      0.000      0.000
      rs1738468  -INFINITY      0.000      0.000
      rs2806570  -INFINITY      0.000      0.000
     rs10917362    -22.009      0.000      0.000
     rs10917363  -INFINITY      0.000      0.000
     rs12124255    -21.651      0.000      0.000
      rs1740482  -INFINITY      0.000      0.000
      rs2144732  -INFINITY      0.000      0.000
      rs9658850  -INFINITY      0.000      0.000
     rs12139575    -21.308      0.000      0.000
       rs628465  -INFINITY      0.000      0.000
      rs2749155    -21.044      0.000      0.000
       rs611619  -INFINITY      0.000      0.000
       rs666060    -21.656      0.000      0.000
       rs655600  -INFINITY      0.000      0.000
       rs582557    -19.611      0.000      0.000
       rs628750    -19.482      0.000      0.000
       rs679442    -19.057      0.000      0.000
      rs2749164    -18.876      0.000      0.000
      rs6666848    -18.512      0.000      0.000
       rs680386    -18.323      0.000      0.000
      rs6679292    -18.300      0.000      0.000
     rs10917375    -18.260      0.000      0.000
       rs686546    -18.256      0.000      0.000
      rs1212034    -18.248      0.000      0.000
      rs7516962    -18.245      0.000      0.000
      rs1198423    -18.270      0.000      0.000
      rs3737646    -18.328      0.000      0.000
      rs2077066  -INFINITY      0.000      0.000
      rs1555024  -INFINITY      0.000      0.000
      rs7522616    -18.774      0.000      0.000
      rs2742958    -18.491      0.000      0.000
     rs12562266    -18.401      0.000      0.000
      rs2811962    -18.354      0.000      0.000
      rs7552020    -18.343      0.000      0.000
      rs2075993    -18.297      0.000      0.000
      rs3218177    -18.314      0.000      0.000
      rs4649096    -19.243      0.000      0.000
       rs909534  -INFINITY      0.000      0.000
      rs2071494    -18.816      0.000      0.000
     rs12030821    -18.717      0.000      0.000
      rs1883168  -INFINITY      0.000      0.000
      rs2742952    -17.292      0.000      0.000
      rs4649099    -16.993      0.000      0.000
      rs2999139    -16.868      0.000      0.000
     rs10917397    -16.907      0.000      0.000
      rs2811986  -INFINITY      0.000      0.000
      rs4649102    -16.595      0.000      0.000
      rs2813875    -16.276      0.000      0.000
     rs10917404    -16.076      0.000      0.000
      rs1317329    -16.073      0.000      0.000
      rs2864098    -16.088      0.000      0.000
      rs2902663    -16.562      0.000      0.000
      rs6679217    -16.769      0.000      0.000
     rs10799802  -INFINITY      0.000      0.000
      rs3753270  -INFINITY      0.000      0.000
      rs2280437  -INFINITY      0.000      0.000
       rs497742  -INFINITY      0.000      0.000
       rs985086  -INFINITY      0.000      0.000
       rs561733  -INFINITY      0.000      0.000
       rs586173  -INFINITY      0.000      0.000
     rs10917420  -INFINITY      0.000      0.000
     rs11808271    -19.607      0.000      0.000
       rs550850  -INFINITY      0.000      0.000
      rs2076345    -18.079      0.000      0.000
     rs12126804    -17.993      0.000      0.000
      rs7514394  -INFINITY      0.000      0.000
      rs2502984  -INFINITY      0.000      0.000
         rs4237  -INFINITY      0.000      0.000
       rs760941  -INFINITY      0.000      0.000
      rs2473374    -17.529      0.000      0.000
      rs2473376    -17.379      0.000      0.000
      rs2473377  -INFINITY      0.000      0.000
      rs7515969  -INFINITY      0.000      0.000
     rs12744386  -INFINITY      0.000      0.000
      rs3123554  -INFINITY      0.000      0.000
      rs6689530    -16.638      0.000      0.000
      rs2502959  -INFINITY      0.000      0.000
      rs2501407    -15.502      0.000      0.000
     rs17184588  -INFINITY      0.000      0.000
     rs34069699    -18.600      0.000      0.000
      rs4649163  -INFINITY      0.000      0.000
      rs7549149  -INFINITY      0.000      0.000
      rs4456048    -19.809      0.000      0.000
      rs4649175    -19.639      0.000      0.000
      rs4378147  -INFINITY      0.000      0.000
      rs4649183  -INFINITY      0.000      0.000
      rs4233050  -INFINITY      0.000      0.000
      rs6424154  -INFINITY      0.000      0.000
     rs11249170  -INFINITY      0.000      0.000
      rs6686007  -INFINITY      0.000      0.000
     rs11577442  -INFINITY      0.000      0.000
     rs16829204  -INFINITY      0.000      0.000
     rs10903022    -19.590      0.000      0.000
      rs4292900  -INFINITY      0.000      0.000
      rs4648940    -19.992      0.000      0.000
      rs4649191  -INFINITY      0.000      0.000
     rs10903038  -INFINITY      0.000      0.000
      rs7520329  -INFINITY      0.000      0.000
      rs3893318    -22.117      0.000      0.000
     rs12751091    -23.561      0.000      0.000
      rs6683433  -INFINITY      0.000      0.000
     rs12098045    -18.441      0.000      0.000
       rs946662    -18.017      0.000      0.000
     rs11582338    -18.344      0.000      0.000
     rs10903062  -INFINITY      0.000      0.000
     rs11249045  -INFINITY      0.000      0.000
     rs12131684    -19.483      0.000      0.000
      rs7526505  -INFINITY      0.000      0.000
     rs11249057  -INFINITY      0.000      0.000
     rs11249064  -INFINITY      0.000      0.000
      rs4564081  -INFINITY      0.000      0.000
      rs4233036    -19.887      0.000      0.000
      rs2050785    -19.836      0.000      0.000
      rs4648960  -INFINITY      0.000      0.000
       rs946661  -INFINITY      0.000      0.000
     rs12080352  -INFINITY      0.000      0.000
       rs672511    -21.648      0.000      0.000
      rs2248219  -INFINITY      0.000      0.000
      rs2247991    -21.356      0.000      0.000
      rs1324663    -21.109      0.000      0.000
       rs624557  -INFINITY      0.000      0.000
      rs2486669    -21.507      0.000      0.000
     rs12568599  -INFINITY      0.000      0.000
      rs4648975    -19.222      0.000      0.000
      rs4648860    -18.881      0.000      0.000
       rs532147  -INFINITY      0.000      0.000
     rs12126120    -18.997      0.000      0.000
      rs1142057  -INFINITY      0.000      0.000
      rs2294520  -INFINITY      0.000      0.000
       rs501748  -INFINITY      0.000      0.000
      rs2078445  -INFINITY      0.000      0.000
       rs576096  -INFINITY      0.000      0.000
      rs6686862    -20.576      0.000      0.000
     rs10903086    -25.006      0.000      0.000
     rs10903087  -INFINITY      0.000      0.000
      rs7542174    -18.985      0.000      0.000
      rs4648988  -INFINITY      0.000      0.000
      rs2272934    -18.051      0.000      0.000
      rs6688953    -17.557      0.000      0.000
       rs195704  -INFINITY      0.000      0.000
       rs195712    -17.622      0.000      0.000
       rs431454    -17.413      0.000      0.000
     rs11805096    -17.423      0.000      0.000
       rs196402  -INFINITY      0.000      0.000
      rs9424379    -17.746      0.000      0.000
       rs185511  -INFINITY      0.000      0.000
        rs11231    -18.187      0.000      0.000
       rs196426  -INFINITY      0.000      0.000
      rs2776747  -INFINITY      0.000      0.000
      rs2481930  -INFINITY      0.000      0.000
      rs4073051  -INFINITY      0.000      0.000
      rs9328948  -INFINITY      0.000      0.000
     rs10903095    -18.656      0.000      0.000
      rs4425931  -INFINITY      0.000      0.000
      rs4649002    -18.208      0.000      0.000
      rs4649005  -INFINITY      0.000      0.000
      rs9659312    -16.752      0.000      0.000
      rs9725821    -16.672      0.000      0.000
     rs12079640    -16.463      0.000      0.000
     rs17256974    -16.329      0.000      0.000
     rs12145221    -16.363      0.000      0.000
     rs13374150    -16.485      0.000      0.000
      rs6691770    -16.612      0.000      0.000
      rs4648873    -16.692      0.000      0.000
     rs11249163    -17.000      0.000      0.000
      rs7543969  -INFINITY      0.000      0.000
     rs11249167    -18.672      0.000      0.000
      rs1890450    -17.438      0.000      0.000
     rs16829963    -17.431      0.000      0.000
      rs1002706    -17.522      0.000      0.000
      rs9700777    -17.661      0.000      0.000
      rs2185151  -INFINITY      0.000      0.000
      rs1890449  -INFINITY      0.000      0.000
     rs16829981    -20.491      0.000      0.000
      rs6674493    -20.544      0.000      0.000
      rs3120834    -23.519      0.000      0.000
      rs7548438  -INFINITY      0.000      0.000
      rs4477214    -19.170      0.000      0.000
      rs6697053    -18.697      0.000      0.000
      rs6660300    -18.667      0.000      0.000
      rs4649020    -18.729      0.000      0.000
      rs3890756  -INFINITY      0.000      0.000
      rs6667299  -INFINITY      0.000      0.000
     rs12125701    -24.815      0.000      0.000
     rs11249177  -INFINITY      0.000      0.000
      rs7526415  -INFINITY      0.000      0.000
      rs7523543  -INFINITY      0.000      0.000
     rs10903108  -INFINITY      0.000      0.000
      rs2206047    -21.721      0.000      0.000
      rs4648881    -21.388      0.000      0.000
      rs3131522    -21.125      0.000      0.000
      rs3131527    -20.511      0.000      0.000
     rs11580498    -20.272      0.000      0.000
      rs6657823    -20.144      0.000      0.000
     rs12082398    -19.780      0.000      0.000
      rs2236850    -19.749      0.000      0.000
     rs16830167    -19.773      0.000      0.000
      rs4648883    -19.915      0.000      0.000
      rs4649038    -20.117      0.000      0.000
      rs7551188    -20.368      0.000      0.000
      rs1848185  -INFINITY      0.000      0.000
     rs11249209    -21.973      0.000      0.000
      rs7536175    -21.843      0.000      0.000
      rs6690896  -INFINITY      0.000      0.000
      rs1702304    -21.086      0.000      0.000
       rs432169    -20.461      0.000      0.000
     rs12058910    -19.762      0.000      0.000
     rs12117144    -19.737      0.000      0.000
     rs10489161    -19.705      0.000      0.000
     rs11249244    -19.675      0.000      0.000
       rs311426    -19.726      0.000      0.000
      rs1702312    -19.789      0.000      0.000
       rs380939    -19.888      0.000      0.000
      rs4649058    -19.982      0.000      0.000
      rs4082732    -20.046      0.000      0.000
      rs1702311    -20.085      0.000      0.000
      rs4649060    -20.322      0.000      0.000
       rs311448    -20.763      0.000      0.000
       rs365865    -21.393      0.000      0.000
      rs4568778    -21.592      0.000      0.000
       rs427614  -INFINITY      0.000      0.000
      rs6693687  -INFINITY      0.000      0.000
       rs443523    -24.746      0.000      0.000
      rs6702929  -INFINITY      0.000      0.000
      rs7533661    -22.614      0.000      0.000
       rs311461    -22.331      0.000      0.000
     rs11588172    -22.324      0.000      0.000
       rs706844  -INFINITY      0.000      0.000
     rs12028403    -23.771      0.000      0.000
       rs803313  -INFINITY      0.000      0.000
      rs2753304    -22.830      0.000      0.000
      rs6692950  -INFINITY      0.000      0.000
     rs28728232    -23.574      0.000      0.000
     rs11804893  -INFINITY      0.000      0.000
      rs2064251    -21.766      0.000      0.000
      rs6600257  -INFINITY      0.000      0.000
     rs12075758    -21.050      0.000      0.000
      rs7553861  -INFINITY      0.000      0.000
       rs926462  -INFINITY      0.000      0.000
      rs7527379  -INFINITY      0.000      0.000
     rs28369595    -20.173      0.000      0.000
      rs6600267  -INFINITY      0.000      0.000
     rs12736858    -17.755      0.000      0.000
      rs2375278    -17.382      0.000      0.000
     rs11582994    -17.080      0.000      0.000
      rs1476351    -16.836      0.000      0.000
     rs12057593    -16.690      0.000      0.000
     rs12060438    -16.521      0.000      0.000
      rs9438867    -16.486      0.000      0.000
     rs28429653    -16.358      0.000      0.000
     rs28605235    -16.284      0.000      0.000
      rs2517979    -16.119      0.000      0.000
     rs28592212    -16.081      0.000      0.000
      rs2904829    -16.057      0.000      0.000
      rs2986168    -15.933      0.000      0.000
      rs2257611    -15.905      0.000      0.000
     rs11485913    -15.880      0.000      0.000
     rs28521963    -15.857      0.000      0.000
      rs3093585    -15.859      0.000      0.000
      rs3093595    -15.861      0.000      0.000
      rs3093613    -15.878      0.000      0.000
      rs3093631    -15.896      0.000      0.000
      rs3093640    -15.915      0.000      0.000
      rs1293259    -15.985      0.000      0.000
      rs2518086    -16.103      0.000      0.000
       rs631133  -INFINITY      0.000      0.000
       rs926438  -INFINITY      0.000      0.000
     rs11802413    -16.201      0.000      0.000
     rs10903129    -15.897      0.000      0.000
      rs7513486    -15.723      0.000      0.000
     rs36042187    -15.288      0.000      0.000
     rs34514236    -15.286      0.000      0.000
      rs6598863    -15.297      0.000      0.000
      rs7546822    -15.320      0.000      0.000
     rs12742785    -15.332      0.000      0.000
      rs2982305    -15.490      0.000      0.000
      rs3767908    -15.509      0.000      0.000
      rs3767904    -15.557      0.000      0.000
      rs3014714    -15.593      0.000      0.000
      rs7519569    -15.646      0.000      0.000
     rs11247588    -15.669      0.000      0.000
      rs2982313    -15.760      0.000      0.000
      rs2786882    -15.904      0.000      0.000
     rs11247600    -16.121      0.000      0.000
     rs12137533    -16.381      0.000      0.000
      rs2993236    -16.506      0.000      0.000
     rs11590261    -16.704      0.000      0.000
      rs2065970    -16.757      0.000      0.000
      rs2786875    -17.123      0.000      0.000
      rs3767880    -17.542      0.000      0.000
       rs807262  -INFINITY      0.000      0.000
       rs807257    -20.472      0.000      0.000
      rs3820515  -INFINITY      0.000      0.000
      rs2072747  -INFINITY      0.000      0.000
       rs807253  -INFINITY      0.000      0.000
      rs6696298    -19.911      0.000      0.000
      rs7549097    -18.739      0.000      0.000
     rs11247735    -18.590      0.000      0.000
      rs2294228    -17.990      0.000      0.000
      rs6598922    -17.385      0.000      0.000
      rs3754147    -17.266      0.000      0.000
      rs2115804    -16.920      0.000      0.000
      rs2067813    -16.766      0.000      0.000
      rs2887261    -16.685      0.000      0.000
      rs2565032    -16.564      0.000      0.000
       rs213644    -16.477      0.000      0.000
      rs7552989    -16.467      0.000      0.000
     rs11247820    -16.456      0.000      0.000
     rs11247821    -16.462      0.000      0.000
     rs11576981    -16.464      0.000      0.000
       rs213621    -16.521      0.000      0.000
     rs12037513  -INFINITY      0.000      0.000
       rs809388    -15.976      0.000      0.000
       rs807061    -15.710      0.000      0.000
      rs1257163    -15.544      0.000      0.000
       rs298438    -15.440      0.000      0.000
       rs298433    -15.391      0.000      0.000
     rs10902709    -15.187      0.000      0.000
      rs2992064    -15.155      0.000      0.000
     rs10751731    -15.121      0.000      0.000
      rs1257152    -15.100      0.000      0.000
       rs298442    -15.106      0.000      0.000
       rs298447    -15.113      0.000      0.000
      rs2257255    -15.165      0.000      0.000
     rs17163464    -15.342      0.000      0.000
     rs12074420    -16.185      0.000      0.000
     rs12072473    -17.112      0.000      0.000
     rs11247847  -INFINITY      0.000      0.000
      rs4659404  -INFINITY      0.000      0.000
      rs1316852    -20.333      0.000      0.000
      rs2997450    -19.880      0.000      0.000
      rs7553840  -INFINITY      0.000      0.000
      rs2275947    -18.515      0.000      0.000
      rs3795690    -17.369      0.000      0.000
      rs3008226    -17.315      0.000      0.000
      rs3008418    -17.026      0.000      0.000
     rs12069719    -16.870      0.000      0.000
      rs2783711    -16.836      0.000      0.000
      rs2783636    -16.932      0.000      0.000
     rs17257107    -17.198      0.000      0.000
      rs1335759  -INFINITY      0.000      0.000
       rs868551    -18.858      0.000      0.000
     rs12565228  -INFINITY      0.000      0.000
      rs3762460    -19.318      0.000      0.000
      rs2232648  -INFINITY      0.000      0.000
      rs3819033    -18.172      0.000      0.000
     rs11247865    -18.599      0.000      0.000
     rs17163647  -INFINITY      0.000      0.000
      rs6700024    -18.646      0.000      0.000
      rs6598943  -INFINITY      0.000      0.000
     rs10794525    -17.703      0.000      0.000
     rs17162102    -17.365      0.000      0.000
      rs3795687    -17.220      0.000      0.000
      rs6598948    -17.307      0.000      0.000
     rs17257169    -17.316      0.000      0.000
      rs3795686  -INFINITY      0.000      0.000
     rs12096059    -17.453      0.000      0.000
     rs10902732    -17.554      0.000      0.000
      rs4233458  -INFINITY      0.000      0.000
      rs7541416    -17.496      0.000      0.000
     rs11247908    -17.320      0.000      0.000
      rs4450008    -17.397      0.000      0.000
      rs1071849    -17.470      0.000      0.000
      rs4659431  -INFINITY      0.000      0.000
     rs12562454  -INFINITY      0.000      0.000
     rs11582416  -INFINITY      0.000      0.000
      rs4584380  -INFINITY      0.000      0.000
     rs12030833    -19.566      0.000      0.000
      rs7547496    -19.478      0.000      0.000
     rs10794531  -INFINITY      0.000      0.000
      rs7545927    -19.087      0.000      0.000
     rs11247940    -20.640      0.000      0.000
     rs12084041  -INFINITY      0.000      0.000
     rs11247946  -INFINITY      0.000      0.000
      rs4360511  -INFINITY      0.000      0.000
      rs6683792  -INFINITY      0.000      0.000
     rs35015532  -INFINITY      0.000      0.000
      rs3811462  -INFINITY      0.000      0.000
      rs3811461    -23.623      0.000      0.000
     rs11584995    -20.275      0.000      0.000
      rs4659374  -INFINITY      0.000      0.000
      rs3816539    -20.915      0.000      0.000
      rs2245071  -INFINITY      0.000      0.000
     rs12749677    -21.413      0.000      0.000
      rs2494401  -INFINITY      0.000      0.000
      rs7530096    -20.201      0.000      0.000
      rs4659444    -20.210      0.000      0.000
     rs12129416    -20.560      0.000      0.000
      rs6598969  -INFINITY      0.000      0.000
      rs4970498    -20.855      0.000      0.000
      rs4970466    -20.784      0.000      0.000
     rs11800553  -INFINITY      0.000      0.000
     rs11576136    -21.066      0.000      0.000
     rs10493038    -20.919      0.000      0.000
      rs4443935  -INFINITY      0.000      0.000
      rs3816540  -INFINITY      0.000      0.000
      rs1064196  -INFINITY      0.000      0.000
       rs188158  -INFINITY      0.000      0.000
       rs190737  -INFINITY      0.000      0.000
      rs4970503  -INFINITY      0.000      0.000
      rs4970508    -17.359      0.000      0.000
      rs7551704    -16.842      0.000      0.000
     rs17162247    -16.508      0.000      0.000
      rs6699237    -16.452      0.000      0.000
       rs839648    -16.176      0.000      0.000
      rs4970479    -15.982      0.000      0.000
      rs7521566    -15.839      0.000      0.000
     rs28736633    -16.962      0.000      0.000
      rs6598860  -INFINITY      0.000      0.000
     rs11576400    -17.170      0.000      0.000
      rs9701825    -16.963      0.000      0.000
     rs12726287    -16.429      0.000      0.000
     rs11247593    -16.065      0.000      0.000
      rs7514052    -16.042      0.000      0.000
     rs12047508    -16.045      0.000      0.000
     rs11247594    -16.132      0.000      0.000
     rs35560426    -16.174      0.000      0.000
     rs12735646    -16.555      0.000      0.000
     rs11579008    -16.624      0.000      0.000
     rs11247596  -INFINITY      0.000      0.000
     rs12126391    -16.811      0.000      0.000
      rs3754360    -16.102      0.000      0.000
     rs12096303    -16.091      0.000      0.000
     rs12748152    -16.176      0.000      0.000
      rs2273015    -16.980      0.000      0.000
      rs7527776  -INFINITY      0.000      0.000
     rs12751892    -19.945      0.000      0.000
       rs737524  -INFINITY      0.000      0.000
      rs1060331    -17.894      0.000      0.000
     rs34204245    -17.536      0.000      0.000
     rs17856257    -17.979      0.000      0.000
      rs1152981  -INFINITY      0.000      0.000
         rs7504    -16.903      0.000      0.000
     rs12088151    -16.671      0.000      0.000
     rs11808353    -16.650      0.000      0.000
     rs17162339    -16.661      0.000      0.000
     rs11808552    -16.966      0.000      0.000
     rs17162345    -17.171      0.000      0.000
         rs7866    -17.983      0.000      0.000
      rs3010110  -INFINITY      0.000      0.000
     rs17162373    -20.325      0.000      0.000
     rs36005731    -19.821      0.000      0.000
      rs3010107  -INFINITY      0.000      0.000
      rs2993063    -22.185      0.000      0.000
      rs4970469    -21.321      0.000      0.000
     rs17162404    -21.100      0.000      0.000
     rs35308549    -21.155      0.000      0.000
     rs12730425    -21.684      0.000      0.000
     rs11576827  -INFINITY      0.000      0.000
      rs6659313    -24.568      0.000      0.000
      rs6669265  -INFINITY      0.000      0.000
       rs518838    -22.799      0.000      0.000
     rs12130845  -INFINITY      0.000      0.000
       rs484677  -INFINITY      0.000      0.000
     rs34576092  -INFINITY      0.000      0.000
     rs11802056    -20.520      0.000      0.000
     rs17162443    -20.217      0.000      0.000
     rs35607809    -19.817      0.000      0.000
     rs12756425    -19.714      0.000      0.000
     rs11247607    -19.647      0.000      0.000
     rs11806219    -19.609      0.000      0.000
     rs12410606    -19.701      0.000      0.000
     rs12727081    -20.006      0.000      0.000
      rs6696706  -INFINITY      0.000      0.000
     rs11581553    -22.451      0.000      0.000
     rs34783584  -INFINITY      0.000      0.000
     rs12751422    -21.562      0.000      0.000
     rs12037874    -21.089      0.000      0.000
     rs12753649  -INFINITY      0.000      0.000
     rs12133083  -INFINITY      0.000      0.000
     rs11247623  -INFINITY      0.000      0.000
      rs6687674  -INFINITY      0.000      0.000
     rs10751722    -20.703      0.000      0.000
      rs6702409    -20.316      0.000      0.000
      rs4381211    -20.288      0.000      0.000
     rs10902652    -20.330      0.000      0.000
      rs7540961  -INFINITY      0.000      0.000
     rs17262174    -21.345      0.000      0.000
     rs12728676    -21.455      0.000      0.000
      rs6598879  -INFINITY      0.000      0.000
     rs11589265  -INFINITY      0.000      0.000
      rs4970516  -INFINITY      0.000      0.000
     rs41291066    -21.733      0.000      0.000
      rs3813790  -INFINITY      0.000      0.000
     rs11801611    -20.908      0.000      0.000
      rs4463695    -20.850      0.000      0.000
      rs4970518  -INFINITY      0.000      0.000
      rs3934805    -22.480      0.000      0.000
      rs4131279    -22.736      0.000      0.000
         rs9203  -INFINITY      0.000      0.000
      rs7533455    -21.641      0.000      0.000
     rs12567637    -21.448      0.000      0.000
     rs11247639    -21.464      0.000      0.000
      rs4525067  -INFINITY      0.000      0.000
      rs4494157  -INFINITY      0.000      0.000
     rs28385726    -22.344      0.000      0.000
      rs2474287    -21.377      0.000      0.000
       rs743044    -21.240      0.000      0.000
      rs2103864    -21.791      0.000      0.000
     rs11548323  -INFINITY      0.000      0.000
     rs12097952    -19.084      0.000      0.000
     rs12048144    -18.148      0.000      0.000
      rs2474291    -17.220      0.000      0.000
      rs2474293    -16.719      0.000      0.000
      rs7548735    -16.513      0.000      0.000
      rs4970522    -16.283      0.000      0.000
      rs2474301    -16.013      0.000      0.000
      rs7417012    -15.569      0.000      0.000
      rs6685856    -15.427      0.000      0.000
      rs7527229    -15.239      0.000      0.000
     rs12124137    -15.155      0.000      0.000
     rs12117023    -15.089      0.000      0.000
      rs9438584    -14.996      0.000      0.000
     rs12036247    -14.948      0.000      0.000
      rs6660186    -14.888      0.000      0.000
      rs4373782    -14.819      0.000      0.000
      rs6694794    -14.787      0.000      0.000
     rs17361686    -14.713      0.000      0.000
      rs3766391    -14.674      0.000      0.000
      rs1997756    -14.643      0.000      0.000
     rs17162040    -14.565      0.000      0.000
     rs12125772    -14.551      0.000      0.000
     rs12127935    -14.446      0.000      0.000
     rs12130587    -14.419      0.000      0.000
     rs12087486    -14.405      0.000      0.000
     rs11808829    -14.330      0.000      0.000
      rs4908343    -14.311      0.000      0.000
       rs761069    -14.256      0.000      0.000
      rs1890462    -14.201      0.000      0.000
      rs6691864    -14.152      0.000      0.000
     rs12087211    -14.112      0.000      0.000
      rs2808430    -14.082      0.000      0.000
      rs2788685    -14.067      0.000      0.000
      rs2808422    -14.062      0.000      0.000
      rs2808433    -14.067      0.000      0.000
      rs1736541    -14.081      0.000      0.000
     rs12022270    -14.115      0.000      0.000
      rs7556606    -14.386      0.000      0.000
      rs2294229    -14.464      0.000      0.000
      rs7534966    -14.596      0.000      0.000
     rs12567877    -14.755      0.000      0.000
     rs34611122    -14.966      0.000      0.000
      rs7542497    -15.239      0.000      0.000
     rs12724726    -15.560      0.000      0.000
      rs7553672    -17.057      0.000      0.000
      rs3766398  -INFINITY      0.000      0.000
      rs1467464  -INFINITY      0.000      0.000
     rs28904889    -20.890      0.000      0.000
      rs2474470  -INFINITY      0.000      0.000
     rs11247723  -INFINITY      0.000      0.000
      rs6676158  -INFINITY      0.000      0.000
      rs3737807  -INFINITY      0.000      0.000
      rs4256835  -INFINITY      0.000      0.000
      rs5027651  -INFINITY      0.000      0.000
      rs3813805    -18.920      0.000      0.000
      rs6699701  -INFINITY      0.000      0.000
     rs12040932    -17.952      0.000      0.000
      rs7553480    -17.877      0.000      0.000
     rs12140070  -INFINITY      0.000      0.000
     rs12144891  -INFINITY      0.000      0.000
     rs11579120    -17.223      0.000      0.000
      rs2476547    -16.908      0.000      0.000
      rs1769710    -16.855      0.000      0.000
     rs11247750    -17.045      0.000      0.000
      rs2871807  -INFINITY      0.000      0.000
      rs2486674    -17.787      0.000      0.000
      rs6598919    -17.367      0.000      0.000
     rs11806397  -INFINITY      0.000      0.000
     rs12088946  -INFINITY      0.000      0.000
         rs5939    -17.394      0.000      0.000
       rs418722    -17.346      0.000      0.000
      rs6668505    -17.760      0.000      0.000
     rs17162990    -18.556      0.000      0.000
       rs510379  -INFINITY      0.000      0.000
     rs17185150    -19.006      0.000      0.000
       rs519176    -19.732      0.000      0.000
       rs543240  -INFINITY      0.000      0.000
     rs10494394    -16.958      0.000      0.000
       rs559058    -16.255      0.000      0.000
      rs7523070  -INFINITY      0.000      0.000
      rs7354836    -15.063      0.000      0.000
      rs2840757  -INFINITY      0.000      0.000
     rs41266189    -13.832      0.000      0.000
      rs2227977    -13.456      0.000      0.000
     rs16837580    -13.240      0.000      0.000
     rs11800899    -13.094      0.000      0.000
      rs4253000    -13.063      0.000      0.000
      rs6695883    -13.039      0.000      0.000
      rs4316338    -13.037      0.000      0.000
      rs4252976    -13.060      0.000      0.000
     rs11801300    -13.091      0.000      0.000
     rs12746205    -13.209      0.000      0.000
     rs12405975    -13.270      0.000      0.000
      rs6682357    -13.489      0.000      0.000
      rs2318374    -13.687      0.000      0.000
       rs602345  -INFINITY      0.000      0.000
       rs648759    -14.629      0.000      0.000
      rs7548279    -14.602      0.000      0.000
       rs606411    -14.767      0.000      0.000
       rs600024    -15.065      0.000      0.000
      rs4654322  -INFINITY      0.000      0.000
      rs2236857  -INFINITY      0.000      0.000
      rs6697423    -18.913      0.000      0.000
       rs529520  -INFINITY      0.000      0.000
       rs204077  -INFINITY      0.000      0.000
      rs7511894  -INFINITY      0.000      0.000
       rs157198    -20.572      0.000      0.000
     rs16837744    -19.323      0.000      0.000
       rs157231  -INFINITY      0.000      0.000
     rs12122962    -17.819      0.000      0.000
     rs12038347    -17.834      0.000      0.000
      rs4654381    -18.446      0.000      0.000
       rs204058  -INFINITY      0.000      0.000
     rs12144364    -17.901      0.000      0.000
      rs2985327  -INFINITY      0.000      0.000
     rs10429865  -INFINITY      0.000      0.000
      rs2985334    -17.988      0.000      0.000
      rs2486200  -INFINITY      0.000      0.000
     rs10915220  -INFINITY      0.000      0.000
      rs3003627  -INFINITY      0.000      0.000
      rs6686152  -INFINITY      0.000      0.000
      rs2254241    -17.995      0.000      0.000
     rs12045777  -INFINITY      0.000      0.000
       rs570187  -INFINITY      0.000      0.000
      rs7527701    -16.997      0.000      0.000
      rs2230679    -16.497      0.000      0.000
     rs10915234    -16.399      0.000      0.000
      rs2452789    -16.387      0.000      0.000
      rs2452785    -16.628      0.000      0.000
      rs2640467  -INFINITY      0.000      0.000
      rs4654400  -INFINITY      0.000      0.000
     rs10915246  -INFINITY      0.000      0.000
      rs4654299  -INFINITY      0.000      0.000
      rs2076620    -18.463      0.000      0.000
      rs6681000    -18.637      0.000      0.000
      rs2295061    -19.751      0.000      0.000
      rs7524056  -INFINITY      0.000      0.000
     rs12735793    -19.156      0.000      0.000
     rs11811458    -19.269      0.000      0.000
      rs2007350  -INFINITY      0.000      0.000
     rs35787885  -INFINITY      0.000      0.000
      rs7530986  -INFINITY      0.000      0.000
      rs9426319    -19.191      0.000      0.000
       rs761429    -19.623      0.000      0.000
      rs4654305  -INFINITY      0.000      0.000
       rs212317    -20.466      0.000      0.000
      rs6694460  -INFINITY      0.000      0.000
      rs2103751  -INFINITY      0.000      0.000
      rs1408864  -INFINITY      0.000      0.000
     rs12759173  -INFINITY      0.000      0.000
       rs212290  -INFINITY      0.000      0.000
      rs1886650  -INFINITY      0.000      0.000
      rs6657309  -INFINITY      0.000      0.000
      rs1408857    -21.242      0.000      0.000
     rs12134081    -19.872      0.000      0.000
     rs12085934  -INFINITY      0.000      0.000
     rs10915271    -19.512      0.000      0.000
      rs7529591    -19.388      0.000      0.000
     rs10915275    -18.847      0.000      0.000
      rs6685390    -18.729      0.000      0.000
     rs11811439    -18.800      0.000      0.000
      rs7514421    -19.136      0.000      0.000
      rs4654347    -19.386      0.000      0.000
      rs7514218  -INFINITY      0.000      0.000
      rs4654349    -20.817      0.000      0.000
      rs4654351  -INFINITY      0.000      0.000
      rs4654352  -INFINITY      0.000      0.000
       rs927727    -19.214      0.000      0.000
      rs6698944    -19.334      0.000      0.000
      rs4147252  -INFINITY      0.000      0.000
      rs9426275  -INFINITY      0.000      0.000
      rs9426276    -19.805      0.000      0.000
      rs9426373  -INFINITY      0.000      0.000
      rs9426279  -INFINITY      0.000      0.000
     rs12073154    -21.118      0.000      0.000
     rs12069708  -INFINITY      0.000      0.000
      rs7537024  -INFINITY      0.000      0.000
      rs6677824    -21.542      0.000      0.000
      rs6605085    -21.844      0.000      0.000
     rs35294772  -INFINITY      0.000      0.000
     rs28526732  -INFINITY      0.000      0.000
     rs28589362  -INFINITY      0.000      0.000
     rs28392552    -17.615      0.000      0.000
     rs28623660  -INFINITY      0.000      0.000
     rs28550143  -INFINITY      0.000      0.000
      rs6603927    -17.915      0.000      0.000
     rs10915035  -INFINITY      0.000      0.000
     rs10914201  -INFINITY      0.000      0.000
      rs4949178    -17.362      0.000      0.000
     rs10798895    -17.452      0.000      0.000
     rs16832695  -INFINITY      0.000      0.000
       rs271321    -16.877      0.000      0.000
      rs9286945    -16.710      0.000      0.000
       rs271316    -16.676      0.000      0.000
      rs4949611    -16.626      0.000      0.000
       rs502545    -16.510      0.000      0.000
      rs9439752    -16.458      0.000      0.000
      rs1372372    -16.425      0.000      0.000
       rs446335    -16.424      0.000      0.000
       rs199613    -16.448      0.000      0.000
       rs271363    -16.476      0.000      0.000
     rs12122023    -16.555      0.000      0.000
     rs11586520    -16.700      0.000      0.000
       rs387232    -16.912      0.000      0.000
      rs9283396  -INFINITY      0.000      0.000
      rs9286935  -INFINITY      0.000      0.000
     rs12137141    -20.426      0.000      0.000
      rs1441837    -21.086      0.000      0.000
      rs1441834  -INFINITY      0.000      0.000
     rs11811380    -19.143      0.000      0.000
      rs1866967  -INFINITY      0.000      0.000
     rs16865955    -18.188      0.000      0.000
     rs12121724  -INFINITY      0.000      0.000
      rs1441831  -INFINITY      0.000      0.000
      rs7411511  -INFINITY      0.000      0.000
      rs1348198    -17.711      0.000      0.000
     rs17262734  -INFINITY      0.000      0.000
     rs12566608  -INFINITY      0.000      0.000
      rs9661327    -17.569      0.000      0.000
     rs12045312    -17.295      0.000      0.000
     rs12097527  -INFINITY      0.000      0.000
      rs2121954    -17.117      0.000      0.000
     rs12058382    -17.256      0.000      0.000
     rs10753253  -INFINITY      0.000      0.000
      rs2376727  -INFINITY      0.000      0.000
      rs6691847  -INFINITY      0.000      0.000
     rs16832918  -INFINITY      0.000      0.000
      rs2121953  -INFINITY      0.000      0.000
      rs4949485    -16.925      0.000      0.000
       rs993245  -INFINITY      0.000      0.000
     rs12748731    -17.401      0.000      0.000
     rs17341224  -INFINITY      0.000      0.000
      rs6426048    -18.567      0.000      0.000
       rs895786  -INFINITY      0.000      0.000
     rs12145293    -17.945      0.000      0.000
     rs12120617    -17.921      0.000      0.000
       rs921197    -18.127      0.000      0.000
      rs7512834  -INFINITY      0.000      0.000
      rs6425687    -17.717      0.000      0.000
      rs1448339    -18.039      0.000      0.000
       rs971127    -18.458      0.000      0.000
     rs10914556  -INFINITY      0.000      0.000
      rs7513406  -INFINITY      0.000      0.000
     rs12407932  -INFINITY      0.000      0.000
      rs2053806  -INFINITY      0.000      0.000
      rs2377151    -21.604      0.000      0.000
     rs12407360  -INFINITY      0.000      0.000
      rs7540340  -INFINITY      0.000      0.000
       rs895796  -INFINITY      0.000      0.000
       rs752685  -INFINITY      0.000      0.000
     rs10914600    -12.342      0.000      0.000
       rs873894    -12.174      0.000      0.000
     rs10914615  -INFINITY      0.000      0.000
     rs16833045    -11.435      0.000      0.000
       rs268955  -INFINITY      0.000      0.000
       rs155637  -INFINITY      0.000      0.000
       rs198271  -INFINITY      0.000      0.000
       rs448357  -INFINITY      0.000      0.000
      rs4949233    -10.429      0.000      0.000
     rs10798928    -10.123      0.000      0.000
     rs34158360    -10.127      0.000      0.000
       rs267700  -INFINITY      0.000      0.000
      rs6694545  -INFINITY      0.000      0.000
       rs267708     -9.077      0.000      0.000
     rs12562647     -8.813      0.000      0.000
       rs904300     -8.672      0.000      0.000
     rs10442624     -8.575      0.000      0.000
       rs409226     -8.518      0.000      0.000
       rs427552     -8.487      0.000      0.000
       rs453149     -8.468      0.000      0.000
      rs1603724     -8.473      0.000      0.000
       rs267715     -8.510      0.000      0.000
      rs7511843     -8.569      0.000      0.000
     rs12145453     -8.632      0.000      0.000
       rs964396     -8.807      0.000      0.000
      rs1503772     -8.962      0.000      0.000
       rs438226    -10.105      0.000      0.000
       rs391479  -INFINITY      0.000      0.000
       rs404169    -10.714      0.000      0.000
       rs267660    -10.046      0.000      0.000
      rs1149064    -10.236      0.000      0.000
      rs1228828  -INFINITY      0.000      0.000
      rs7530417     -9.498      0.000      0.000
       rs910696     -9.666      0.000      0.000
      rs2076977  -INFINITY      0.000      0.000
      rs6691680    -10.203      0.000      0.000
      rs2376907     -9.817      0.000      0.000
     rs12745836     -9.824      0.000      0.000
      rs7531481    -10.061      0.000      0.000
      rs7541381  -INFINITY      0.000      0.000
      rs2181587     -8.796      0.000      0.000
       rs882636     -8.934      0.000      0.000
     rs16866051     -9.132      0.000      0.000
      rs1852998     -9.415      0.000      0.000
      rs3934202  -INFINITY      0.000      0.000
     rs12142439    -11.685      0.000      0.000
     rs10493043    -10.967      0.000      0.000
     rs12023268    -11.000      0.000      0.000
     rs10915040    -11.593      0.000      0.000
     rs10799085  -INFINITY      0.000      0.000
      rs4381243  -INFINITY      0.000      0.000
     rs16833396    -11.328      0.000      0.000
      rs7516871    -11.313      0.000      0.000
     rs13375139    -11.107      0.000      0.000
      rs7529806    -10.907      0.000      0.000
       rs909623    -10.808      0.000      0.000
      rs6698202    -10.792      0.000      0.000
      rs7529543    -10.810      0.000      0.000
      rs6657022    -10.849      0.000      0.000
      rs6425919    -10.921      0.000      0.000
     rs10158763    -10.957      0.000      0.000
      rs1008196    -11.064      0.000      0.000
     rs12035857    -11.131      0.000      0.000
     rs10915060    -11.261      0.000      0.000
     rs12072738    -11.597      0.000      0.000
       rs457252    -26.400      0.000      0.000
       rs460911    -22.845      0.000      0.000
     rs11808995    -12.556      0.000      0.000
      rs7550167    -13.001      0.000      0.000
      rs6672668  -INFINITY      0.000      0.000
     rs10799096  -INFINITY      0.000      0.000
      rs2007451     -7.333      0.000      0.000
      rs6425951     -7.064      0.000      0.000
      rs7513525     -7.012      0.000      0.000
     rs10915081     -6.965      0.000      0.000
       rs760655     -6.941      0.000      0.000
       rs375489     -6.939      0.000      0.000
       rs407838     -6.892      0.000      0.000
      rs4949580     -6.806      0.000      0.000
     rs10799099     -6.738      0.000      0.000
       rs636797     -6.716      0.000      0.000
     rs10915093     -6.668      0.000      0.000
       rs642819     -6.634      0.000      0.000
      rs6704397     -6.605      0.000      0.000
      rs1329112     -6.597      0.000      0.000
       rs750148     -6.590      0.000      0.000
       rs750150     -6.589      0.000      0.000
     rs10915098     -6.511      0.000      0.000
      rs3867305     -6.397      0.000      0.000
      rs6656216     -6.237      0.000      0.000
     rs12071101     -6.112      0.000      0.000
     rs12029866     -6.048      0.000      0.000
       rs646198     -6.046      0.000      0.000
     rs12407723     -5.939      0.000      0.000
       rs686393     -5.929      0.000      0.000
       rs728338     -5.869      0.000      0.000
       rs654075     -5.856      0.000      0.000
     rs10915113     -5.857      0.000      0.000
       rs609878     -5.859      0.000      0.000
       rs630582     -5.880      0.000      0.000
       rs686964     -6.039      0.000      0.000
     rs12047343     -6.055      0.000      0.000
      rs1874745     -6.186      0.000      0.000
       rs262597     -6.353      0.000      0.000
     rs12406008    -15.323      0.000      0.000
       rs262586     -7.212      0.000      0.000
       rs411761     -6.882      0.000      0.000
      rs4949266     -6.809      0.000      0.000
       rs415314     -6.803      0.000      0.000
     rs16833789     -7.606      0.000      0.000
      rs3104429  -INFINITY      0.000      0.000
     rs10915140    -13.222      0.000      0.000
     rs12144776    -19.829      0.000      0.000
       rs396648    -19.400      0.000      0.000
     rs16833849    -11.162      0.000      0.000
      rs1994239  -INFINITY      0.000      0.000
     rs10915150    -11.069      0.000      0.000
     rs10915153    -10.173      0.000      0.000
      rs2377368     -9.760      0.000      0.000
      rs2101966     -9.734      0.000      0.000
      rs3104425     -9.777      0.000      0.000
      rs3104435    -10.159      0.000      0.000
      rs6698359  -INFINITY      0.000      0.000
      rs1039183     -8.616      0.000      0.000
       rs485447  -INFINITY      0.000      0.000
      rs2181718     -8.176      0.000      0.000
      rs2101968     -7.980      0.000      0.000
      rs4949279     -8.923      0.000      0.000
       rs548273  -INFINITY      0.000      0.000
      rs7518010     -8.000      0.000      0.000
       rs592638  -INFINITY      0.000      0.000
     rs11589302     -8.887      0.000      0.000
      rs1201394  -INFINITY      0.000      0.000
      rs2104311  -INFINITY      0.000      0.000
       rs904255     -7.898      0.000      0.000
       rs522294     -7.657      0.000      0.000
      rs1628852     -7.711      0.000      0.000
     rs12404147  -INFINITY      0.000      0.000
     rs10914181     -7.829      0.000      0.000
      rs1211793     -7.879      0.000      0.000
      rs2700541  -INFINITY      0.000      0.000
      rs1408151  -INFINITY      0.000      0.000
      rs6669132  -INFINITY      0.000      0.000
      rs1188444  -INFINITY      0.000      0.000
       rs716486     -8.551      0.000      0.000
      rs1149023    -10.164      0.000      0.000
      rs1149024  -INFINITY      0.000      0.000
     rs12750278  -INFINITY      0.000      0.000
      rs7555715  -INFINITY      0.000      0.000
      rs1188394  -INFINITY      0.000      0.000
      rs3790492    -11.050      0.000      0.000
      rs1149046    -11.009      0.000      0.000
      rs4949290  -INFINITY      0.000      0.000
      rs1188355  -INFINITY      0.000      0.000
      rs1188357    -12.755      0.000      0.000
     rs11585511    -11.389      0.000      0.000
      rs1188350  -INFINITY      0.000      0.000
      rs3762297  -INFINITY      0.000      0.000
      rs4949294  -INFINITY      0.000      0.000
     rs12124742    -20.768      0.000      0.000
     rs10914199  -INFINITY      0.000      0.000
      rs4949299  -INFINITY      0.000      0.000
     rs11802256     -3.976      0.000      0.000
      rs4949302     -3.785      0.000      0.000
     rs11578558     -3.514      0.000      0.000
     rs12063364     -3.406      0.000      0.000
      rs6425686     -3.300      0.000      0.000
     rs12038524     -3.223      0.000      0.000
      rs1407891     -3.208      0.000      0.000
      rs4949309     -3.209      0.000      0.000
      rs2377570     -3.212      0.000      0.000
     rs12117057     -3.224      0.000      0.000
      rs4949311     -3.272      0.000      0.000
     rs12756105     -3.341      0.000      0.000
      rs6703029     -3.558      0.000      0.000
     rs12405481     -3.670      0.000      0.000
      rs2488233     -4.648      0.000      0.000
      rs3935266  -INFINITY      0.000      0.000
      rs2796208  -INFINITY      0.000      0.000
     rs12408228     -5.852      0.000      0.000
      rs4949320  -INFINITY      0.000      0.000
      rs2282440     -4.823      0.000      0.000
     rs12406720  -INFINITY      0.000      0.000
     rs10753239     -3.854      0.000      0.000
     rs10914230     -3.661      0.000      0.000
      rs7516047     -3.585      0.000      0.000
      rs4949325     -3.562      0.000      0.000
     rs10914232     -3.579      0.000      0.000
      rs4949186     -3.812      0.000      0.000
      rs3795433     -4.988      0.000      0.000
      rs7526982     -5.006      0.000      0.000
     rs12080918     -5.136      0.000      0.000
     rs11487434     -5.411      0.000      0.000
     rs12408459  -INFINITY      0.000      0.000
     rs10914251     -6.608      0.000      0.000
      rs4949336     -6.352      0.000      0.000
     rs17342387     -6.204      0.000      0.000
      rs2002492     -6.090      0.000      0.000
       rs955809     -6.010      0.000      0.000
      rs7526662     -5.978      0.000      0.000
     rs12076304     -5.921      0.000      0.000
      rs6660628     -5.873      0.000      0.000
      rs4949340     -5.848      0.000      0.000
      rs1890020     -5.837      0.000      0.000
     rs34116915     -5.826      0.000      0.000
      rs4245633     -5.827      0.000      0.000
      rs6689316     -5.841      0.000      0.000
      rs2185419     -5.859      0.000      0.000
     rs12131234     -5.897      0.000      0.000
      rs6689678     -5.921      0.000      0.000
     rs12083908     -6.047      0.000      0.000
     rs12021967     -6.156      0.000      0.000
      rs4427448     -6.327      0.000      0.000
      rs6695690     -6.664      0.000      0.000
     rs35077499  -INFINITY      0.000      0.000
      rs2377717     -7.367      0.000      0.000
      rs7549197     -7.453      0.000      0.000
     rs10798827     -7.526      0.000      0.000
      rs6680565  -INFINITY      0.000      0.000
      rs6425717     -6.571      0.000      0.000
     rs10914332     -6.314      0.000      0.000
      rs6701667     -6.070      0.000      0.000
      rs7544431     -5.974      0.000      0.000
     rs10798838     -5.910      0.000      0.000
     rs12121165     -5.844      0.000      0.000
      rs2292165     -5.786      0.000      0.000
      rs4949372     -5.750      0.000      0.000
     rs16834327     -5.721      0.000      0.000
      rs7549245     -5.692      0.000      0.000
      rs3766288     -5.668      0.000      0.000
     rs12135540     -5.659      0.000      0.000
      rs3737753     -5.652      0.000      0.000
      rs4949382     -5.643      0.000      0.000
      rs7523438     -5.640      0.000      0.000
     rs11576621     -5.645      0.000      0.000
     rs12758357     -5.660      0.000      0.000
     rs11582342     -5.672      0.000      0.000
     rs10914360     -5.692      0.000      0.000
      rs4949389     -5.718      0.000      0.000
      rs3795432     -5.746      0.000      0.000
      rs7532845     -5.823      0.000      0.000
     rs10914367     -5.867      0.000      0.000
      rs4949393     -5.920      0.000      0.000
     rs10914372     -6.012      0.000      0.000
      rs7534392     -6.104      0.000      0.000
      rs6659255     -6.284      0.000      0.000
      rs2889753     -6.347      0.000      0.000
      rs6694830     -6.571      0.000      0.000
      rs1039630  -INFINITY      0.000      0.000
      rs6703368     -7.911      0.000      0.000
     rs12132936  -INFINITY      0.000      0.000
     rs10047085     -7.963      0.000      0.000
     rs10914386  -INFINITY      0.000      0.000
      rs7532525     -7.668      0.000      0.000
      rs2105217  -INFINITY      0.000      0.000
     rs10798854  -INFINITY      0.000      0.000
     rs10914410  -INFINITY      0.000      0.000
      rs4949416     -8.116      0.000      0.000
      rs4949211  -INFINITY      0.000      0.000
      rs1574104  -INFINITY      0.000      0.000
     rs10914420  -INFINITY      0.000      0.000
      rs2377856     -8.225      0.000      0.000
     rs10914430  -INFINITY      0.000      0.000
     rs10493048     -8.565      0.000      0.000
      rs6662915  -INFINITY      0.000      0.000
      rs4245634  -INFINITY      0.000      0.000
      rs6425766  -INFINITY      0.000      0.000
      rs4245636  -INFINITY      0.000      0.000
      rs4949441  -INFINITY      0.000      0.000
      rs6670560  -INFINITY      0.000      0.000
      rs3008402     -7.814      0.000      0.000
      rs9425884  -INFINITY      0.000      0.000
      rs3738008  -INFINITY      0.000      0.000
     rs17497479     -8.991      0.000      0.000
      rs1107550  -INFINITY      0.000      0.000
     rs10914446     -6.370      0.000      0.000
      rs6681414     -5.501      0.000      0.000
     rs10914454     -5.246      0.000      0.000
     rs41369250     -5.351      0.000      0.000
      rs2271933  -INFINITY      0.000      0.000
      rs4949454     -5.117      0.000      0.000
      rs7529064     -4.911      0.000      0.000
      rs7542583     -4.842      0.000      0.000
      rs2176808     -4.837      0.000      0.000
      rs2271928     -5.070      0.000      0.000
      rs7537646  -INFINITY      0.000      0.000
      rs2292989  -INFINITY      0.000      0.000
      rs4949459  -INFINITY      0.000      0.000
      rs7533280     -4.423      0.000      0.000
      rs2297680     -4.250      0.000      0.000
      rs6657383     -4.088      0.000      0.000
      rs2228552     -4.081      0.000      0.000
      rs4949463     -4.029      0.000      0.000
     rs12401511     -3.946      0.000      0.000
     rs35595182     -3.905      0.000      0.000
     rs12036930     -3.880      0.000      0.000
      rs1889571     -3.853      0.000      0.000
      rs2050256     -3.836      0.000      0.000
      rs6691283     -3.833      0.000      0.000
      rs3766825     -3.838      0.000      0.000
     rs12731294     -3.851      0.000      0.000
      rs4517395     -3.899      0.000      0.000
     rs12080987     -4.008      0.000      0.000
        rs13426     -4.094      0.000      0.000
     rs11582772     -4.175      0.000      0.000
       rs552124     -4.316      0.000      0.000
       rs751137  -INFINITY      0.000      0.000
      rs6669563     -6.721      0.000      0.000
     rs10798892  -INFINITY      0.000      0.000
     rs10798893     -5.254      0.000      0.000
      rs4949473     -5.041      0.000      0.000
     rs11578323     -4.999      0.000      0.000
     rs41263983     -5.017      0.000      0.000
      rs7518553     -5.064      0.000      0.000
      rs7516503     -5.151      0.000      0.000
      rs4949484     -5.333      0.000      0.000
     rs11805047  -INFINITY      0.000      0.000
       rs594540     -5.424      0.000      0.000
     rs12059849     -5.187      0.000      0.000
     rs34701865     -5.043      0.000      0.000
     rs16834761     -4.978      0.000      0.000
       rs682654     -4.943      0.000      0.000
     rs12097379     -4.949      0.000      0.000
     rs12072766     -4.978      0.000      0.000
       rs686729     -5.207      0.000      0.000
       rs648718  -INFINITY      0.000      0.000
     rs12733671     -4.428      0.000      0.000
      rs7521399     -4.103      0.000      0.000
      rs4949486     -3.950      0.000      0.000
       rs687860     -3.775      0.000      0.000
     rs12060065     -3.643      0.000      0.000
      rs6660562     -3.579      0.000      0.000
     rs10914515     -3.529      0.000      0.000
      rs2477729     -3.481      0.000      0.000
     rs16834803     -3.428      0.000      0.000
     rs12754887     -3.382      0.000      0.000
       rs640991     -3.362      0.000      0.000
       rs508433     -3.329      0.000      0.000
     rs12084512     -3.292      0.000      0.000
     rs16834842     -3.264      0.000      0.000
     rs16834854     -3.240      0.000      0.000
       rs618616     -3.216      0.000      0.000
     rs11579117     -3.187      0.000      0.000
      rs2182178     -3.165      0.000      0.000
       rs484574     -3.143      0.000      0.000
     rs12089746     -3.127      0.000      0.000
     rs16834858     -3.113      0.000      0.000
      rs6672317     -3.096      0.000      0.000
     rs12065562     -3.087      0.000      0.000
     rs16834877     -3.072      0.000      0.000
     rs11577810     -3.058      0.000      0.000
     rs16834897     -2.977      0.000      0.000
     rs28639768     -2.970      0.000      0.000
     rs34692519     -2.961      0.000      0.000
      rs1555198     -2.954      0.000      0.000
      rs9660785     -2.946      0.000      0.000
     rs11800317     -2.941      0.000      0.000
      rs4949496     -2.935      0.000      0.000
      rs9425952     -2.930      0.000      0.000
      rs2295116     -2.923      0.000      0.000
     rs35178513     -2.918      0.000      0.000
       rs589034     -2.908      0.000      0.000
     rs16834932     -2.906      0.000      0.000
       rs747020     -2.902      0.000      0.000
      rs7544661     -2.898      0.000      0.000
       rs669538     -2.894      0.000      0.000
     rs34149698     -2.891      0.000      0.000
      rs1004420     -2.884      0.000      0.000
     rs11588809     -2.889      0.000      0.000
      rs4970524     -2.913      0.000      0.000
     rs12023137     -2.920      0.000      0.000
     rs12024042     -2.925      0.000      0.000
     rs12726740     -2.936      0.000      0.000
     rs12141725     -2.941      0.000      0.000
     rs10914571     -2.947      0.000      0.000
     rs12119094     -2.954      0.000      0.000
     rs12031802     -2.969      0.000      0.000
     rs12126652     -2.979      0.000      0.000
      rs7516064     -2.988      0.000      0.000
      rs7534760     -2.995      0.000      0.000
     rs16835014     -3.005      0.000      0.000
     rs12044277     -3.015      0.000      0.000
     rs10914577     -3.023      0.000      0.000
     rs12116436     -3.042      0.000      0.000
      rs9425957     -3.055      0.000      0.000
     rs12124774     -3.062      0.000      0.000
      rs6678903     -3.076      0.000      0.000
       rs704874     -3.232      0.000      0.000
     rs11804573     -3.256      0.000      0.000
     rs12039939     -3.285      0.000      0.000
       rs359956     -3.310      0.000      0.000
      rs6669340     -3.336      0.000      0.000
       rs360511     -3.370      0.000      0.000
       rs397205     -3.460      0.000      0.000
       rs786302     -3.510      0.000      0.000
      rs9425961     -3.541      0.000      0.000
       rs419145     -3.630      0.000      0.000
       rs359952     -3.733      0.000      0.000
       rs655552     -3.863      0.000      0.000
       rs360515     -4.396      0.000      0.000
       rs644879  -INFINITY      0.000      0.000
       rs360490     -4.940      0.000      0.000
       rs696625     -4.630      0.000      0.000
      rs7542101     -4.462      0.000      0.000
      rs7411174     -4.344      0.000      0.000
     rs12126642     -4.262      0.000      0.000
       rs785415     -4.206      0.000      0.000
      rs1765223     -4.159      0.000      0.000
     rs34460415     -4.113      0.000      0.000
       rs785419     -4.074      0.000      0.000
      rs4951787     -4.037      0.000      0.000
     rs36056058     -4.008      0.000      0.000
      rs4951788     -3.986      0.000      0.000
     rs35971202     -3.967      0.000      0.000
     rs10914625     -3.959      0.000      0.000
      rs6425802     -3.946      0.000      0.000
       rs785273     -3.931      0.000      0.000
     rs11580896     -3.926      0.000      0.000
     rs10449235     -3.921      0.000      0.000
      rs1284368     -3.917      0.000      0.000
      rs1746661     -3.917      0.000      0.000
      rs2095728     -3.918      0.000      0.000
     rs10158464     -3.921      0.000      0.000
      rs1284374     -3.932      0.000      0.000
       rs942242     -3.942      0.000      0.000
      rs2786545     -3.957      0.000      0.000
       rs512005     -3.974      0.000      0.000
       rs499556     -4.011      0.000      0.000
       rs194637     -4.075      0.000      0.000
       rs171837     -4.090      0.000      0.000
      rs1149128     -4.116      0.000      0.000
       rs194652     -4.206      0.000      0.000
       rs979383     -4.292      0.000      0.000
     rs12568587     -4.378      0.000      0.000
       rs194663     -4.466      0.000      0.000
       rs735402     -4.625      0.000      0.000
      rs4376697     -4.856      0.000      0.000
     rs11581686  -INFINITY      0.000      0.000
     rs11584920     -6.463      0.000      0.000
     rs10914641  -INFINITY      0.000      0.000
      rs1534892  -INFINITY      0.000      0.000
     rs12116440     -6.049      0.000      0.000
     rs11799675     -5.926      0.000      0.000
     rs10753271  -INFINITY      0.000      0.000
     rs11591185  -INFINITY      0.000      0.000
     rs35604827  -INFINITY      0.000      0.000
     rs12029178  -INFINITY      0.000      0.000
     rs11803498     -5.985      0.000      0.000
     rs12074932     -5.870      0.000      0.000
     rs11811191     -6.186      0.000      0.000
      rs3863724  -INFINITY      0.000      0.000
      rs3806246  -INFINITY      0.000      0.000
     rs34020158     -5.779      0.000      0.000
      rs7354928     -5.578      0.000      0.000
      rs2975808     -5.516      0.000      0.000
     rs12070794     -5.521      0.000      0.000
      rs4045755     -5.741      0.000      0.000
       rs638130  -INFINITY      0.000      0.000
     rs17483098  -INFINITY      0.000      0.000
      rs4589075     -5.890      0.000      0.000
      rs4481817  -INFINITY      0.000      0.000
     rs28702650     -6.111      0.000      0.000
     rs12731268     -6.009      0.000      0.000
       rs587042     -6.117      0.000      0.000
       rs680960  -INFINITY      0.000      0.000
      rs1498319  -INFINITY      0.000      0.000
     rs12045968  -INFINITY      0.000      0.000
      rs7540951  -INFINITY      0.000      0.000
       rs937429     -6.432      0.000      0.000
     rs10798934  -INFINITY      0.000      0.000
     rs12064710     -6.567      0.000      0.000
      rs1566230  -INFINITY      0.000      0.000
     rs12033146     -6.490      0.000      0.000
      rs6425813  -INFINITY      0.000      0.000
      rs3935892  -INFINITY      0.000      0.000
     rs10914675     -6.543      0.000      0.000
     rs10914677  -INFINITY      0.000      0.000
     rs12748225     -5.221      0.000      0.000
      rs4641276     -4.981      0.000      0.000
      rs7523119     -4.826      0.000      0.000
      rs4653002     -4.758      0.000      0.000
      rs4653015     -4.681      0.000      0.000
      rs6687559     -4.617      0.000      0.000
     rs16835363     -4.554      0.000      0.000
      rs4361958     -4.549      0.000      0.000
     rs12138794     -4.536      0.000      0.000
     rs10798941     -4.533      0.000      0.000
      rs4233199     -4.549      0.000      0.000
      rs4653083     -4.556      0.000      0.000
      rs6425816     -4.617      0.000      0.000
     rs12733528     -4.637      0.000      0.000
      rs4233201     -4.708      0.000      0.000
     rs10914695     -4.799      0.000      0.000
     rs12083090     -4.945      0.000      0.000
      rs4262506     -5.259      0.000      0.000
      rs7514553  -INFINITY      0.000      0.000
      rs6661037  -INFINITY      0.000      0.000
      rs6663355  -INFINITY      0.000      0.000
     rs10753283     -6.526      0.000      0.000
      rs4653133  -INFINITY      0.000      0.000
     rs11588807     -6.522      0.000      0.000
      rs7544329  -INFINITY      0.000      0.000
      rs4653140     -5.834      0.000      0.000
      rs4542181     -5.656      0.000      0.000
     rs12032996     -5.603      0.000      0.000
     rs12565140     -5.766      0.000      0.000
      rs6425820  -INFINITY      0.000      0.000
      rs4652898     -6.733      0.000      0.000
     rs10493052  -INFINITY      0.000      0.000
      rs2025498     -5.716      0.000      0.000
      rs9662260     -5.558      0.000      0.000
     rs12046307     -5.489      0.000      0.000
     rs12044678     -5.540      0.000      0.000
      rs3816922     -5.853      0.000      0.000
      rs2131776  -INFINITY      0.000      0.000
     rs10798962     -6.350      0.000      0.000
       rs923879  -INFINITY      0.000      0.000
     rs10429856     -6.487      0.000      0.000
      rs1000417     -5.906      0.000      0.000
       rs292810     -5.839      0.000      0.000
      rs2794606     -5.963      0.000      0.000
      rs1318411  -INFINITY      0.000      0.000
     rs16835593     -6.114      0.000      0.000
       rs923882  -INFINITY      0.000      0.000
      rs5007951  -INFINITY      0.000      0.000
     rs10914746     -5.304      0.000      0.000
       rs292809  -INFINITY      0.000      0.000
     rs11586497     -5.340      0.000      0.000
       rs721306     -5.339      0.000      0.000
      rs2483842  -INFINITY      0.000      0.000
     rs10914750     -5.105      0.000      0.000
      rs1874044  -INFINITY      0.000      0.000
     rs10914755     -3.632      0.000      0.000
      rs4652956     -3.435      0.000      0.000
      rs2987784     -3.345      0.000      0.000
       rs192661     -3.259      0.000      0.000
       rs388667     -3.200      0.000      0.000
      rs7530062     -3.114      0.000      0.000
       rs508546     -3.083      0.000      0.000
      rs4653334     -3.067      0.000      0.000
     rs10914762     -3.060      0.000      0.000
      rs3754063     -3.060      0.000      0.000
       rs625757     -3.060      0.000      0.000
       rs649214     -3.061      0.000      0.000
       rs668310     -3.067      0.000      0.000
     rs17537035     -3.077      0.000      0.000
       rs612279     -3.121      0.000      0.000
     rs10914766     -3.131      0.000      0.000
       rs562189     -3.143      0.000      0.000
     rs11803357     -3.186      0.000      0.000
       rs544991     -3.230      0.000      0.000
     rs12739602     -3.297      0.000      0.000
       rs652391     -3.402      0.000      0.000
     rs12117137     -3.463      0.000      0.000
       rs475622     -3.522      0.000      0.000
      rs6672009     -3.735      0.000      0.000
       rs490109  -INFINITY      0.000      0.000
       rs527315  -INFINITY      0.000      0.000
      rs1372279  -INFINITY      0.000      0.000
       rs479938     -4.980      0.000      0.000
      rs1372280     -4.963      0.000      0.000
       rs472363  -INFINITY      0.000      0.000
     rs10737373     -4.209      0.000      0.000
     rs11806412     -3.942      0.000      0.000
     rs12408037     -3.819      0.000      0.000
     rs10737374     -3.814      0.000      0.000
     rs10798993     -3.747      0.000      0.000
      rs3845473     -3.718      0.000      0.000
     rs12096149     -3.714      0.000      0.000
      rs2358516     -3.814      0.000      0.000
       rs987954     -3.899      0.000      0.000
       rs753893  -INFINITY      0.000      0.000
       rs911218     -4.628      0.000      0.000
      rs6425854     -4.637      0.000      0.000
      rs4653358  -INFINITY      0.000      0.000
     rs12568620     -4.541      0.000      0.000
     rs10799004     -4.140      0.000      0.000
     rs10799006     -3.997      0.000      0.000
     rs12029918     -3.971      0.000      0.000
      rs1570089     -3.897      0.000      0.000
       rs911216     -3.882      0.000      0.000
      rs7536114     -3.909      0.000      0.000
     rs12124122     -3.973      0.000      0.000
      rs6697504     -4.098      0.000      0.000
     rs10914817     -4.651      0.000      0.000
     rs10799010  -INFINITY      0.000      0.000
     rs10799011  -INFINITY      0.000      0.000
      rs6677917     -4.984      0.000      0.000
       rs513617  -INFINITY      0.000      0.000
       rs504471  -INFINITY      0.000      0.000
       rs549048  -INFINITY      0.000      0.000
       rs549944  -INFINITY      0.000      0.000
       rs545337     -4.042      0.000      0.000
      rs6663957     -3.763      0.000      0.000
       rs502199     -3.734      0.000      0.000
       rs749733     -3.653      0.000      0.000
     rs12127584     -3.646      0.000      0.000
       rs560563     -3.643      0.000      0.000
      rs4408120     -3.625      0.000      0.000
      rs1025640     -3.591      0.000      0.000
      rs7546218     -3.577      0.000      0.000
       rs533861     -3.598      0.000      0.000
       rs487472     -3.666      0.000      0.000
      rs7541778     -3.771      0.000      0.000
      rs2358756     -3.908      0.000      0.000
     rs12563211     -4.429      0.000      0.000
      rs1465782  -INFINITY      0.000      0.000
     rs10914846     -5.063      0.000      0.000
      rs2625684  -INFINITY      0.000      0.000
      rs3125615  -INFINITY      0.000      0.000
     rs12127677     -5.048      0.000      0.000
      rs9425897  -INFINITY      0.000      0.000
     rs12043450     -6.302      0.000      0.000
      rs2625688  -INFINITY      0.000      0.000
      rs1865892  -INFINITY      0.000      0.000
      rs9425986     -3.657      0.000      0.000
      rs7551631     -3.468      0.000      0.000
      rs2618775     -3.327      0.000      0.000
      rs7556524     -3.264      0.000      0.000
      rs6665353     -3.173      0.000      0.000
      rs1564720     -3.131      0.000      0.000
     rs11585035     -3.095      0.000      0.000
      rs1065964     -3.077      0.000      0.000
     rs11581276     -3.075      0.000      0.000
      rs7551988     -3.072      0.000      0.000
     rs10914869     -3.075      0.000      0.000
      rs9426000     -3.090      0.000      0.000
       rs771150     -3.107      0.000      0.000
       rs705210     -3.119      0.000      0.000
       rs796405     -3.147      0.000      0.000
     rs12755908     -3.174      0.000      0.000
     rs10914880     -3.208      0.000      0.000
      rs7552457     -3.272      0.000      0.000
      rs1842093     -3.456      0.000      0.000
     rs12036831     -3.775      0.000      0.000
     rs12406216  -INFINITY      0.000      0.000
      rs1771374     -4.421      0.000      0.000
      rs3795412     -4.337      0.000      0.000
       rs297802     -4.347      0.000      0.000
       rs719769     -4.361      0.000      0.000
      rs1023325     -4.369      0.000      0.000
     rs12043879     -4.382      0.000      0.000
     rs35285316     -4.412      0.000      0.000
      rs1953513     -4.470      0.000      0.000
     rs10914890     -4.532      0.000      0.000
      rs2795634     -4.658      0.000      0.000
       rs771410     -4.878      0.000      0.000
      rs7535511     -5.222      0.000      0.000
     rs10914894  -INFINITY      0.000      0.000
     rs10914896     -6.999      0.000      0.000
       rs880017  -INFINITY      0.000      0.000
       rs928693  -INFINITY      0.000      0.000
       rs771390  -INFINITY      0.000      0.000
      rs6704508     -5.588      0.000      0.000
      rs1404350     -5.265      0.000      0.000
     rs10914903     -5.164      0.000      0.000
     rs10753306     -5.143      0.000      0.000
      rs1541221     -5.158      0.000      0.000
     rs12130968     -5.237      0.000      0.000
     rs10914915     -5.363      0.000      0.000
      rs4652836  -INFINITY      0.000      0.000
     rs10914926     -6.181      0.000      0.000
      rs2359229     -6.162      0.000      0.000
     rs12064632     -6.594      0.000      0.000
      rs2140682  -INFINITY      0.000      0.000
      rs7537783  -INFINITY      0.000      0.000
     rs12565280     -6.738      0.000      0.000
       rs705203  -INFINITY      0.000      0.000
       rs697374     -6.453      0.000      0.000
       rs760510  -INFINITY      0.000      0.000
     rs10799051     -6.390      0.000      0.000
     rs12725536  -INFINITY      0.000      0.000
       rs732699  -INFINITY      0.000      0.000
      rs6696541  -INFINITY      0.000      0.000
      rs6678114  -INFINITY      0.000      0.000
      rs4653029     -6.727      0.000      0.000
      rs1883109  -INFINITY      0.000      0.000
      rs2075928  -INFINITY      0.000      0.000
      rs4653033     -6.443      0.000      0.000
     rs12031858  -INFINITY      0.000      0.000
      rs4653036     -6.512      0.000      0.000
     rs12035126  -INFINITY      0.000      0.000
      rs4653037     -7.044      0.000      0.000
      rs4653042     -7.648      0.000      0.000
       rs969723  -INFINITY      0.000      0.000
       rs798073  -INFINITY      0.000      0.000
     rs10914958  -INFINITY      0.000      0.000
     rs34988446     -6.304      0.000      0.000
      rs3845481  -INFINITY      0.000      0.000
      rs2359106     -6.746      0.000      0.000
      rs4652841  -INFINITY      0.000      0.000
     rs10914964     -5.876      0.000      0.000
     rs10914966     -5.727      0.000      0.000
     rs12029626     -5.751      0.000      0.000
      rs4653052     -6.041      0.000      0.000
      rs4595337  -INFINITY      0.000      0.000
     rs12079337     -6.359      0.000      0.000
      rs7355014     -6.309      0.000      0.000
     rs12136079  -INFINITY      0.000      0.000
      rs6425900     -5.796      0.000      0.000
      rs6661959  -INFINITY      0.000      0.000
     rs10914983     -6.051      0.000      0.000
     rs10914986     -6.192      0.000      0.000
     rs10914987  -INFINITY      0.000      0.000
      rs7528705     -5.771      0.000      0.000
      rs4653061     -5.564      0.000      0.000
     rs10914993     -5.524      0.000      0.000
      rs6695510     -5.620      0.000      0.000
      rs6702527     -5.813      0.000      0.000
      rs6425904     -6.576      0.000      0.000
      rs7548924     -6.872      0.000      0.000
     rs12132123  -INFINITY      0.000      0.000
     rs11585727     -6.143      0.000      0.000
       rs655709     -6.409      0.000      0.000
       rs612353  -INFINITY      0.000      0.000
       rs912537  -INFINITY      0.000      0.000
     rs28698774     -5.734      0.000      0.000
      rs2093185  -INFINITY      0.000      0.000
     rs28386995     -4.509      0.000      0.000
       rs532118     -4.478      0.000      0.000
      rs1764405     -4.642      0.000      0.000
       rs659619  -INFINITY      0.000      0.000
      rs1741969  -INFINITY      0.000      0.000
     rs28677068     -3.467      0.000      0.000
      rs1764392     -3.142      0.000      0.000
      rs1998175     -3.104      0.000      0.000
      rs7518595     -2.933      0.000      0.000
      rs1407135     -2.830      0.000      0.000
      rs1741972     -2.810      0.000      0.000
     rs35957119     -2.810      0.000      0.000
     rs12562704     -2.800      0.000      0.000
     rs12407202     -2.772      0.000      0.000
      rs7529201     -2.764      0.000      0.000
     rs12746858     -2.754      0.000      0.000
      rs4609395     -2.739      0.000      0.000
     rs10908316     -2.733      0.000      0.000
      rs7544001     -2.724      0.000      0.000
     rs11263952     -2.717      0.000      0.000
     rs13375885     -2.680      0.000      0.000
     rs11808941     -2.674      0.000      0.000
      rs6425930     -2.669      0.000      0.000
      rs2971408     -2.663      0.000      0.000
      rs4411101     -2.655      0.000      0.000
      rs2935954     -2.650      0.000      0.000
     rs11583127     -2.646      0.000      0.000
      rs2971400     -2.603      0.000      0.000
     rs11264110     -2.601      0.000      0.000
      rs9783066     -2.594      0.000      0.000
     rs10493067     -2.589      0.000      0.000
      rs6667155     -2.584      0.000      0.000
      rs7542630     -2.578      0.000      0.000
      rs7543044     -2.573      0.000      0.000
      rs2138086     -2.516      0.000      0.000
     rs11264132     -2.513      0.000      0.000
     rs12075713     -2.509      0.000      0.000
       rs630530     -2.506      0.000      0.000
     rs13375113     -2.497      0.000      0.000
     rs12755705     -2.490      0.000      0.000
       rs645886     -2.487      0.000      0.000
     rs11811733     -2.485      0.000      0.000
       rs486236     -2.481      0.000      0.000
     rs28489625     -2.478      0.000      0.000
       rs659215     -2.475      0.000      0.000
       rs551880     -2.473      0.000      0.000
     rs16837316     -2.470      0.000      0.000
     rs35156814     -2.465      0.000      0.000
      rs3768337     -2.462      0.000      0.000
     rs16837337     -2.457      0.000      0.000
      rs1211184     -2.454      0.000      0.000
      rs6667228     -2.452      0.000      0.000
      rs2806621     -2.450      0.000      0.000
     rs12022675     -2.448      0.000      0.000
      rs2275247     -2.446      0.000      0.000
     rs11578328     -2.443      0.000      0.000
     rs12563006     -2.441      0.000      0.000
      rs2074677     -2.438      0.000      0.000
      rs7517937     -2.436      0.000      0.000
     rs12039012     -2.433      0.000      0.000
      rs1635712     -2.431      0.000      0.000
     rs12754202     -2.428      0.000      0.000
     rs13373942     -2.423      0.000      0.000
     rs11264165     -2.421      0.000      0.000
     rs11264167     -2.419      0.000      0.000
      rs7551971     -2.417      0.000      0.000
      rs1635717     -2.415      0.000      0.000
     rs11264169     -2.414      0.000      0.000
     rs12567278     -2.412      0.000      0.000
     rs16866287     -2.410      0.000      0.000
      rs6662175     -2.407      0.000      0.000
      rs7523017     -2.405      0.000      0.000
      rs6702475     -2.403      0.000      0.000
      rs2517380     -2.401      0.000      0.000
     rs12562478     -2.398      0.000      0.000
      rs3944110     -2.396      0.000      0.000
     rs11264177     -2.394      0.000      0.000
     rs12744435     -2.392      0.000      0.000
      rs6674885     -2.388      0.000      0.000
       rs953035     -2.384      0.000      0.000
      rs6685810     -2.383      0.000      0.000
       rs569942     -2.381      0.000      0.000
     rs10443890     -2.379      0.000      0.000
      rs7537948     -2.377      0.000      0.000
      rs3754068     -2.375      0.000      0.000
      rs7518634     -2.374      0.000      0.000
       rs677661     -2.368      0.000      0.000
     rs12037992     -2.366      0.000      0.000
     rs11264186     -2.364      0.000      0.000
      rs7367713     -2.362      0.000      0.000
       rs960629     -2.360      0.000      0.000
     rs12563583     -2.359      0.000      0.000
      rs4652889     -2.357      0.000      0.000
      rs3795501     -2.356      0.000      0.000
      rs7521021     -2.355      0.000      0.000
      rs7417326     -2.353      0.000      0.000
      rs6425954     -2.348      0.000      0.000
       rs577483     -2.338      0.000      0.000
     rs34390044     -2.328      0.000      0.000
     rs12408543     -2.321      0.000      0.000
      rs7537203     -2.314      0.000      0.000
      rs2791966     -2.270      0.000      0.000
     rs12059301     -2.269      0.000      0.000
      rs6682769     -2.270      0.000      0.000
     rs12038800     -2.270      0.000      0.000
      rs7519054     -2.272      0.000      0.000
      rs1799678     -2.274      0.000      0.000
     rs11263833     -2.276      0.000      0.000
       rs636832     -2.278      0.000      0.000
       rs595961     -2.280      0.000      0.000
       rs581459     -2.284      0.000      0.000
     rs11263835     -2.288      0.000      0.000
     rs11584551     -2.292      0.000      0.000
     rs11263839     -2.297      0.000      0.000
     rs12040448     -2.306      0.000      0.000
     rs12041193     -2.312      0.000      0.000
     rs10796875     -2.320      0.000      0.000
     rs12057507     -2.327      0.000      0.000
       rs584873     -2.333      0.000      0.000
      rs7543810     -2.344      0.000      0.000
       rs630364     -2.357      0.000      0.000
       rs688833     -2.366      0.000      0.000
      rs7542179     -2.376      0.000      0.000
     rs12044076     -2.403      0.000      0.000
       rs274730     -2.418      0.000      0.000
       rs274732     -2.429      0.000      0.000
       rs200842     -2.452      0.000      0.000
     rs11263847     -2.469      0.000      0.000
     rs11263848     -2.492      0.000      0.000
       rs274741     -2.544      0.000      0.000
       rs538638     -2.572      0.000      0.000
       rs547450     -2.602      0.000      0.000
     rs12739891     -2.630      0.000      0.000
       rs399393     -2.662      0.000      0.000
      rs3767703     -2.674      0.000      0.000
       rs274750     -2.711      0.000      0.000
       rs274754     -2.735      0.000      0.000
       rs274137     -2.831      0.000      0.000
       rs274133     -2.867      0.000      0.000
     rs12074848     -2.901      0.000      0.000
     rs12123086     -2.979      0.000      0.000
      rs4653160     -3.101      0.000      0.000
      rs2231312     -3.224      0.000      0.000
      rs6425966     -3.398      0.000      0.000
      rs3754080     -3.647      0.000      0.000
       rs272834  -INFINITY      0.000      0.000
       rs272825     -5.700      0.000      0.000
       rs272811  -INFINITY      0.000      0.000
       rs562929     -4.433      0.000      0.000
       rs272817     -4.106      0.000      0.000
      rs6680302     -3.936      0.000      0.000
       rs272810     -3.823      0.000      0.000
       rs530289     -3.774      0.000      0.000
      rs7554145     -3.717      0.000      0.000
       rs272819     -3.694      0.000      0.000
       rs530675     -3.673      0.000      0.000
     rs17492455     -3.662      0.000      0.000
     rs28403101     -3.659      0.000      0.000
     rs12086181     -3.663      0.000      0.000
      rs6662146     -3.691      0.000      0.000
      rs2062668     -3.716      0.000      0.000
     rs17439607     -3.759      0.000      0.000
      rs6686312     -3.952      0.000      0.000
     rs17439943     -4.351      0.000      0.000
      rs4653175  -INFINITY      0.000      0.000
      rs1566589     -4.600      0.000      0.000
     rs34553514     -4.362      0.000      0.000
      rs2995229     -4.213      0.000      0.000
     rs11590739     -4.123      0.000      0.000
     rs10796881     -4.068      0.000      0.000
      rs4576635     -4.048      0.000      0.000
     rs13374226     -4.056      0.000      0.000
     rs11586216     -4.092      0.000      0.000
     rs11263875     -4.289      0.000      0.000
     rs12086307     -4.503      0.000      0.000
      rs6680494     -5.201      0.000      0.000
     rs11588213  -INFINITY      0.000      0.000
     rs11577907  -INFINITY      0.000      0.000
      rs4653184  -INFINITY      0.000      0.000
      rs1339766     -4.168      0.000      0.000
      rs4653185     -3.935      0.000      0.000
      rs6696875     -3.810      0.000      0.000
      rs6696510     -3.716      0.000      0.000
      rs3738835     -3.595      0.000      0.000
     rs10157686     -3.556      0.000      0.000
      rs6696986     -3.514      0.000      0.000
     rs35740826     -3.492      0.000      0.000
      rs3795495     -3.474      0.000      0.000
     rs10493076     -3.464      0.000      0.000
      rs2275480     -3.458      0.000      0.000
     rs16823052     -3.458      0.000      0.000
      rs3917963     -3.474      0.000      0.000
      rs3917921     -3.491      0.000      0.000
      rs6662501     -3.517      0.000      0.000
      rs6667450     -3.545      0.000      0.000
     rs34636410     -3.584      0.000      0.000
     rs12568240     -3.663      0.000      0.000
      rs4078260     -3.783      0.000      0.000
     rs11804163     -3.860      0.000      0.000
      rs6425991     -3.959      0.000      0.000
      rs7526895     -4.786      0.000      0.000
      rs4503315     -4.826      0.000      0.000
      rs4074399     -4.885      0.000      0.000
     rs10752589  -INFINITY      0.000      0.000
      rs3924538  -INFINITY      0.000      0.000
     rs12072868  -INFINITY      0.000      0.000
      rs6425992     -4.271      0.000      0.000
     rs11811727     -4.046      0.000      0.000
      rs4026409     -3.920      0.000      0.000
      rs7523166     -3.831      0.000      0.000
      rs7538665     -3.782      0.000      0.000
     rs10908307     -3.731      0.000      0.000
      rs6682952     -3.702      0.000      0.000
      rs4653207     -3.673      0.000      0.000
      rs2073269     -3.663      0.000      0.000
     rs12063741     -3.663      0.000      0.000
      rs4653210     -3.662      0.000      0.000
       rs575605     -3.662      0.000      0.000
      rs3820274     -3.686      0.000      0.000
      rs3767103     -3.730      0.000      0.000
     rs12066663     -3.796      0.000      0.000
      rs9628638     -3.884      0.000      0.000
     rs16823750     -4.131      0.000      0.000
     rs10157587  -INFINITY      0.000      0.000
       rs563293  -INFINITY      0.000      0.000
      rs2859741     -5.203      0.000      0.000
     rs10489413     -4.929      0.000      0.000
     rs11263963  -INFINITY      0.000      0.000
       rs550273     -5.064      0.000      0.000
      rs1334794  -INFINITY      0.000      0.000
      rs6702349  -INFINITY      0.000      0.000
       rs218419     -4.051      0.000      0.000
       rs218428     -3.744      0.000      0.000
       rs218394     -3.594      0.000      0.000
     rs12024001     -3.495      0.000      0.000
      rs3765424     -3.449      0.000      0.000
       rs849952     -3.448      0.000      0.000
      rs3856135     -3.425      0.000      0.000
       rs709303     -3.422      0.000      0.000
       rs849961     -3.439      0.000      0.000
       rs215770     -3.514      0.000      0.000
       rs215777     -3.663      0.000      0.000
       rs215797     -3.949      0.000      0.000
       rs215791  -INFINITY      0.000      0.000
       rs215788     -4.348      0.000      0.000
      rs2884796     -4.182      0.000      0.000
      rs7518123  -INFINITY      0.000      0.000
       rs218379     -4.602      0.000      0.000
       rs215833     -4.534      0.000      0.000
      rs4373719     -4.695      0.000      0.000
       rs215820  -INFINITY      0.000      0.000
       rs215811  -INFINITY      0.000      0.000
      rs2497991  -INFINITY      0.000      0.000
     rs17508197  -INFINITY      0.000      0.000
       rs215862     -4.830      0.000      0.000
     rs17462022     -4.473      0.000      0.000
     rs11799921     -4.417      0.000      0.000
      rs1566599     -4.548      0.000      0.000
      rs3905365     -4.956      0.000      0.000
      rs2047707  -INFINITY      0.000      0.000
     rs10908330     -4.619      0.000      0.000
     rs12037190     -4.427      0.000      0.000
       rs869986     -4.373      0.000      0.000
       rs634378     -4.425      0.000      0.000
       rs823926     -4.530      0.000      0.000
       rs301992     -4.787      0.000      0.000
     rs16823951  -INFINITY      0.000      0.000
      rs1888698  -INFINITY      0.000      0.000
     rs10908337     -5.124      0.000      0.000
     rs11264024     -4.242      0.000      0.000
      rs1331333     -4.142      0.000      0.000
      rs7522706     -4.115      0.000      0.000
      rs4653277     -4.128      0.000      0.000
     rs11582151     -4.129      0.000      0.000
      rs4653278     -4.200      0.000      0.000
       rs727670     -4.379      0.000      0.000
      rs4653280  -INFINITY      0.000      0.000
      rs1004766  -INFINITY      0.000      0.000
      rs1569661  -INFINITY      0.000      0.000
      rs2745487     -5.059      0.000      0.000
       rs875361     -5.067      0.000      0.000
      rs2811621  -INFINITY      0.000      0.000
     rs10908348     -5.210      0.000      0.000
      rs2811630     -5.229      0.000      0.000
     rs10493079  -INFINITY      0.000      0.000
     rs16824119     -6.416      0.000      0.000
     rs11264045  -INFINITY      0.000      0.000
     rs10796907     -5.759      0.000      0.000
     rs10908350  -INFINITY      0.000      0.000
      rs6685425  -INFINITY      0.000      0.000
      rs3105708     -5.000      0.000      0.000
      rs2456804     -5.024      0.000      0.000
      rs2811639  -INFINITY      0.000      0.000
      rs2245872  -INFINITY      0.000      0.000
      rs2492301     -4.646      0.000      0.000
     rs11589893     -4.472      0.000      0.000
      rs2294873     -4.707      0.000      0.000
      rs7544462     -4.779      0.000      0.000
       rs215864  -INFINITY      0.000      0.000
       rs215214     -4.765      0.000      0.000
      rs7545493  -INFINITY      0.000      0.000
     rs16824209     -4.608      0.000      0.000
      rs4652958     -4.434      0.000      0.000
     rs12144401     -4.321      0.000      0.000
      rs4653300     -4.360      0.000      0.000
      rs4653301     -4.443      0.000      0.000
      rs2076519     -4.633      0.000      0.000
     rs17559337  -INFINITY      0.000      0.000
      rs3856138     -5.381      0.000      0.000
      rs7535432  -INFINITY      0.000      0.000
      rs4653305  -INFINITY      0.000      0.000
      rs6426025  -INFINITY      0.000      0.000
      rs4415526     -5.089      0.000      0.000
      rs4652964     -4.985      0.000      0.000
     rs12023270  -INFINITY      0.000      0.000
     rs12144790     -5.389      0.000      0.000
      rs4074961     -5.119      0.000      0.000
      rs4233215     -5.113      0.000      0.000
      rs4653309  -INFINITY      0.000      0.000
      rs7521055     -5.372      0.000      0.000
     rs11590990     -5.745      0.000      0.000
     rs11264081  -INFINITY      0.000      0.000
     rs10908367     -4.745      0.000      0.000
     rs12135570     -4.973      0.000      0.000
     rs10908368  -INFINITY      0.000      0.000
       rs494132     -4.627      0.000      0.000
       rs652109     -4.395      0.000      0.000
       rs651626     -4.393      0.000      0.000
      rs3790623     -4.359      0.000      0.000
         rs7822     -4.451      0.000      0.000
      rs7512242     -4.769      0.000      0.000
     rs12124242  -INFINITY      0.000      0.000
      rs6426030  -INFINITY      0.000      0.000
     rs11264093  -INFINITY      0.000      0.000
      rs7549842     -3.817      0.000      0.000
       rs631432     -3.726      0.000      0.000
       rs483201     -3.517      0.000      0.000
       rs488338     -3.441      0.000      0.000
       rs579086     -3.318      0.000      0.000
       rs565645     -3.233      0.000      0.000
     rs10157024     -3.168      0.000      0.000
       rs502621     -3.140      0.000      0.000
       rs489408     -3.107      0.000      0.000
     rs12026766     -3.067      0.000      0.000
      rs2306627     -3.046      0.000      0.000
     rs34750184     -3.031      0.000      0.000
     rs28635998     -3.014      0.000      0.000
     rs28411352     -2.999      0.000      0.000
      rs3748682     -2.996      0.000      0.000
      rs4653329     -2.985      0.000      0.000
     rs28474689     -2.969      0.000      0.000
     rs12723587     -2.941      0.000      0.000
      rs3828152     -2.939      0.000      0.000
     rs11488569     -2.937      0.000      0.000
      rs2306427     -2.938      0.000      0.000
      rs2279260     -2.939      0.000      0.000
      rs4585949     -2.943      0.000      0.000
     rs28739509     -2.947      0.000      0.000
      rs9727120     -2.960      0.000      0.000
      rs6604852     -2.968      0.000      0.000
      rs4653338     -2.977      0.000      0.000
     rs34655914     -2.987      0.000      0.000
     rs12739026     -2.996      0.000      0.000
      rs2170169     -3.010      0.000      0.000
     rs16824518     -3.028      0.000      0.000
      rs1383243     -3.045      0.000      0.000
     rs28570142     -3.064      0.000      0.000
      rs4653342     -3.089      0.000      0.000
      rs6680493     -3.122      0.000      0.000
     rs11210870     -3.156      0.000      0.000
      rs4072980     -3.188      0.000      0.000
      rs6600436     -3.276      0.000      0.000
      rs6600439     -3.316      0.000      0.000
      rs4525008     -3.386      0.000      0.000
     rs12737643     -3.461      0.000      0.000
       rs478231     -3.617      0.000      0.000
    cnvi0117547     -3.799      0.000      0.000
      rs1037976     -3.834      0.000      0.000
       rs569791     -4.327      0.000      0.000
     rs12095900     -4.596      0.000      0.000
     rs28418984     -5.127      0.000      0.000
   cnvi23909721     -5.494      0.000      0.000
      rs7412444  -INFINITY      0.000      0.000
   cnvi23909742     -5.657      0.000      0.000
   cnvi23909747     -5.550      0.000      0.000
   cnvi23909752     -5.465      0.000      0.000
   cnvi23909762     -5.334      0.000      0.000
      rs7553786     -5.002      0.000      0.000
     rs12118006     -4.885      0.000      0.000
     rs11205722     -4.766      0.000      0.000
     rs35598857     -4.640      0.000      0.000
       rs535056     -4.615      0.000      0.000
      rs6685007     -4.611      0.000      0.000
      rs6676868     -4.545      0.000      0.000
     rs12750006     -4.451      0.000      0.000
     rs12566302     -4.413      0.000      0.000
       rs550582     -4.434      0.000      0.000
      rs1108182     -4.624      0.000      0.000
      rs4970626     -4.908      0.000      0.000
      rs2615811  -INFINITY      0.000      0.000
     rs12562267     -5.751      0.000      0.000
       rs568476  -INFINITY      0.000      0.000
      rs7533892     -4.951      0.000      0.000
      rs6662282     -4.754      0.000      0.000
      rs1325308     -4.663      0.000      0.000
       rs959515     -4.641      0.000      0.000
      rs4593783     -4.641      0.000      0.000
       rs883220     -4.718      0.000      0.000
     rs12083795     -4.915      0.000      0.000
     rs10889251  -INFINITY      0.000      0.000
     rs16824677     -5.113      0.000      0.000
      rs6656185     -4.998      0.000      0.000
      rs6600333     -4.933      0.000      0.000
     rs17534243     -4.937      0.000      0.000
     rs11208403     -5.072      0.000      0.000
      rs1993804     -5.317      0.000      0.000
      rs1841796  -INFINITY      0.000      0.000
     rs11208641     -8.068      0.000      0.000
       rs898978  -INFINITY      0.000      0.000
      rs6687006     -4.950      0.000      0.000
      rs6683126     -4.642      0.000      0.000
      rs6685558     -4.550      0.000      0.000
      rs1807832     -4.514      0.000      0.000
     rs12409212     -4.519      0.000      0.000
       rs872595     -4.596      0.000      0.000
     rs12047637     -4.748      0.000      0.000
      rs4970579     -5.151      0.000      0.000
     rs11802770  -INFINITY      0.000      0.000
     rs10889902     -5.797      0.000      0.000
     rs12029100     -5.377      0.000      0.000
     rs10789332     -5.304      0.000      0.000
     rs12075194     -5.405      0.000      0.000
      rs1854642  -INFINITY      0.000      0.000
      rs1543632  -INFINITY      0.000      0.000
      rs6600376     -5.929      0.000      0.000
      rs1329967     -5.723      0.000      0.000
       rs866951     -5.675      0.000      0.000
       rs961888  -INFINITY      0.000      0.000
      rs1034091  -INFINITY      0.000      0.000
      rs1778040  -INFINITY      0.000      0.000
      rs1778048     -4.241      0.000      0.000
      rs1778041     -4.080      0.000      0.000
     rs17477313     -4.033      0.000      0.000
      rs2637848     -4.001      0.000      0.000
      rs2637846     -3.978      0.000      0.000
     rs16824952     -3.936      0.000      0.000
     rs11210569     -3.928      0.000      0.000
      rs6679637     -3.924      0.000      0.000
      rs2637876     -3.889      0.000      0.000
      rs2840559     -3.874      0.000      0.000
     rs12726098     -3.886      0.000      0.000
      rs2798800     -3.903      0.000      0.000
      rs4278342     -3.916      0.000      0.000
     rs17537940     -3.930      0.000      0.000
      rs4266846     -3.966      0.000      0.000
      rs7521522     -3.990      0.000      0.000
     rs13374719     -4.078      0.000      0.000
      rs6690257     -4.178      0.000      0.000
     rs12132779     -4.615      0.000      0.000
      rs4638082  -INFINITY      0.000      0.000
      rs7540859  -INFINITY      0.000      0.000
      rs4970591  -INFINITY      0.000      0.000
      rs2256357  -INFINITY      0.000      0.000
      rs1932362     -6.350      0.000      0.000
      rs1006812  -INFINITY      0.000      0.000
       rs882000  -INFINITY      0.000      0.000
      rs2252153     -6.149      0.000      0.000
      rs2251803     -5.857      0.000      0.000
      rs2248323     -6.211      0.000      0.000
      rs2494441  -INFINITY      0.000      0.000
     rs12564999     -6.310      0.000      0.000
      rs1329817  -INFINITY      0.000      0.000
     rs10493082     -5.661      0.000      0.000
     rs34219417     -4.741      0.000      0.000
      rs1013655     -4.650      0.000      0.000
      rs2992443     -4.629      0.000      0.000
      rs3011203     -4.672      0.000      0.000
     rs28394506     -4.880      0.000      0.000
      rs2184611  -INFINITY      0.000      0.000
      rs2992435     -4.841      0.000      0.000
      rs4970551     -4.672      0.000      0.000
     rs12727218     -4.598      0.000      0.000
      rs3011207     -4.613      0.000      0.000
     rs12087786     -4.748      0.000      0.000
     rs12082920     -5.046      0.000      0.000
      rs4469689  -INFINITY      0.000      0.000
     rs11210993     -5.367      0.000      0.000
     rs12047386     -5.418      0.000      0.000
      rs2985755  -INFINITY      0.000      0.000
     rs12026014     -5.277      0.000      0.000
      rs2985763     -5.121      0.000      0.000
      rs2985774     -5.132      0.000      0.000
     rs17482558     -5.810      0.000      0.000
      rs4970606  -INFINITY      0.000      0.000
      rs4970609     -4.817      0.000      0.000
      rs6690382     -4.677      0.000      0.000
       rs669363     -4.696      0.000      0.000
      rs4970557     -4.788      0.000      0.000
      rs2184052     -5.043      0.000      0.000
       rs730219  -INFINITY      0.000      0.000
      rs1971467     -7.373      0.000      0.000
      rs6687438  -INFINITY      0.000      0.000
      rs6687034  -INFINITY      0.000      0.000
      rs4970614     -6.752      0.000      0.000
       rs912782  -INFINITY      0.000      0.000
      rs2151263     -4.793      0.000      0.000
     rs17484306     -4.427      0.000      0.000
      rs4970619     -4.409      0.000      0.000
     rs10789469     -4.351      0.000      0.000
     rs11211164     -4.337      0.000      0.000
     rs12141344     -4.331      0.000      0.000
     rs16825398     -4.346      0.000      0.000
      rs6680382     -4.483      0.000      0.000
       rs679143     -5.028      0.000      0.000
       rs644959  -INFINITY      0.000      0.000
       rs942759     -5.332      0.000      0.000
      rs2147840     -5.246      0.000      0.000
     rs11586795  -INFINITY      0.000      0.000
      rs4970627     -5.248      0.000      0.000
     rs16825503     -5.128      0.000      0.000
     rs10465877     -5.231      0.000      0.000
      rs6675193  -INFINITY      0.000      0.000
     rs12026925     -5.199      0.000      0.000
     rs34352390     -5.130      0.000      0.000
      rs1184068     -5.273      0.000      0.000
      rs1886690  -INFINITY      0.000      0.000
      rs1320454     -5.563      0.000      0.000
      rs7532880     -5.579      0.000      0.000
      rs7527128  -INFINITY      0.000      0.000
         rs9694     -7.305      0.000      0.000
     rs17499125  -INFINITY      0.000      0.000
      rs4970563  -INFINITY      0.000      0.000
      rs6666393     -5.430      0.000      0.000
      rs1886748  -INFINITY      0.000      0.000
       rs880303  -INFINITY      0.000      0.000
     rs17499824  -INFINITY      0.000      0.000
      rs4414011     -5.149      0.000      0.000
     rs12085759     -4.976      0.000      0.000
      rs4431808     -5.005      0.000      0.000
     rs12089075     -5.218      0.000      0.000
      rs4272587  -INFINITY      0.000      0.000
      rs1925676     -4.983      0.000      0.000
     rs16825658     -4.736      0.000      0.000
      rs6663063     -4.693      0.000      0.000
      rs7410967     -4.722      0.000      0.000
      rs6679377     -4.801      0.000      0.000
     rs34733346     -5.034      0.000      0.000
      rs4475740  -INFINITY      0.000      0.000
      rs7548458     -5.499      0.000      0.000
      rs7537437     -5.371      0.000      0.000
      rs3934859  -INFINITY      0.000      0.000
      rs6696013  -INFINITY      0.000      0.000
     rs12133179     -5.322      0.000      0.000
      rs9804172     -5.192      0.000      0.000
      rs7538228  -INFINITY      0.000      0.000
     rs12145765     -5.475      0.000      0.000
      rs3768324     -5.461      0.000      0.000
      rs6663155  -INFINITY      0.000      0.000
      rs6600283     -5.521      0.000      0.000
      rs3901310     -5.469      0.000      0.000
     rs10465799  -INFINITY      0.000      0.000
      rs6698138     -5.793      0.000      0.000
      rs6600285  -INFINITY      0.000      0.000
       rs260981     -4.599      0.000      0.000
       rs260974     -4.486      0.000      0.000
     rs11205632     -4.413      0.000      0.000
     rs11205637     -4.387      0.000      0.000
      rs2282232     -4.398      0.000      0.000
      rs4660165     -4.490      0.000      0.000
     rs11580989     -4.597      0.000      0.000
     rs11205665     -4.912      0.000      0.000
       rs967529  -INFINITY      0.000      0.000
      rs7519309     -5.178      0.000      0.000
      rs6679564     -4.939      0.000      0.000
       rs660882     -5.096      0.000      0.000
       rs661316  -INFINITY      0.000      0.000
     rs17502518     -5.382      0.000      0.000
      rs7554301     -5.217      0.000      0.000
     rs35443599     -5.327      0.000      0.000
     rs11205739  -INFINITY      0.000      0.000
     rs16825939     -5.945      0.000      0.000
       rs496744  -INFINITY      0.000      0.000
      rs6683629     -5.218      0.000      0.000
      rs2036464     -5.253      0.000      0.000
     rs10788933  -INFINITY      0.000      0.000
      rs2254552  -INFINITY      0.000      0.000
     rs12120111     -5.323      0.000      0.000
     rs12077313     -5.069      0.000      0.000
      rs1118139     -4.856      0.000      0.000
      rs4660208     -4.773      0.000      0.000
      rs4660214     -4.838      0.000      0.000
      rs7551147     -5.026      0.000      0.000
      rs2252410  -INFINITY      0.000      0.000
      rs2039597  -INFINITY      0.000      0.000
      rs2484749  -INFINITY      0.000      0.000
      rs2275187  -INFINITY      0.000      0.000
      rs9439001     -6.152      0.000      0.000
      rs3120282  -INFINITY      0.000      0.000
      rs3121900     -5.758      0.000      0.000
      rs3116389  -INFINITY      0.000      0.000
      rs3116392     -5.505      0.000      0.000
     rs16826069     -5.338      0.000      0.000
     rs17570718     -5.471      0.000      0.000
      rs4660669  -INFINITY      0.000      0.000
      rs2761764  -INFINITY      0.000      0.000
       rs636156  -INFINITY      0.000      0.000
       rs630519  -INFINITY      0.000      0.000
       rs582883  -INFINITY      0.000      0.000
      rs1180383  -INFINITY      0.000      0.000
      rs2171980     -5.034      0.000      0.000
      rs6662543     -4.820      0.000      0.000
      rs7520599     -4.745      0.000      0.000
     rs12086335     -4.752      0.000      0.000
     rs12239346     -5.030      0.000      0.000
       rs663892  -INFINITY      0.000      0.000
       rs783817     -5.775      0.000      0.000
     rs11800550  -INFINITY      0.000      0.000
       rs588326  -INFINITY      0.000      0.000
     rs12068423     -4.971      0.000      0.000
      rs7355152     -4.891      0.000      0.000
     rs17511836     -4.930      0.000      0.000
     rs35090433     -5.137      0.000      0.000
      rs2275767  -INFINITY      0.000      0.000
      rs2130602     -4.888      0.000      0.000
      rs1687196     -4.687      0.000      0.000
       rs698141     -4.613      0.000      0.000
      rs3738676     -5.040      0.000      0.000
      rs1180347  -INFINITY      0.000      0.000
     rs11806119     -4.679      0.000      0.000
      rs9438925     -4.242      0.000      0.000
     rs11206314     -4.151      0.000      0.000
      rs3768319     -4.101      0.000      0.000
     rs12127094     -4.066      0.000      0.000
     rs17513135     -4.042      0.000      0.000
      rs2242500     -4.034      0.000      0.000
      rs7520271     -4.022      0.000      0.000
      rs2243761     -4.026      0.000      0.000
     rs35379592     -4.049      0.000      0.000
     rs12037222     -4.087      0.000      0.000
      rs3916164     -4.132      0.000      0.000
     rs17559902     -4.375      0.000      0.000
         rs6587     -4.658      0.000      0.000
      rs1148945  -INFINITY      0.000      0.000
     rs10888899     -6.047      0.000      0.000
      rs1180280  -INFINITY      0.000      0.000
       rs784619     -5.727      0.000      0.000
       rs784616     -6.126      0.000      0.000
      rs1180275  -INFINITY      0.000      0.000
     rs41264509     -5.533      0.000      0.000
      rs3806428  -INFINITY      0.000      0.000
      rs6663003     -5.719      0.000      0.000
     rs11206608     -5.693      0.000      0.000
       rs784629     -5.675      0.000      0.000
      rs9662128     -5.863      0.000      0.000
       rs477913  -INFINITY      0.000      0.000
       rs564249     -5.903      0.000      0.000
       rs704771     -5.636      0.000      0.000
     rs12565115  -INFINITY      0.000      0.000
       rs536701  -INFINITY      0.000      0.000
       rs545367  -INFINITY      0.000      0.000
       rs704782  -INFINITY      0.000      0.000
       rs704784     -6.053      0.000      0.000
       rs539853  -INFINITY      0.000      0.000
       rs535333     -5.596      0.000      0.000
     rs10888958  -INFINITY      0.000      0.000
        rs14528     -5.955      0.000      0.000
      rs3820618  -INFINITY      0.000      0.000
       rs914962  -INFINITY      0.000      0.000
     rs12123153     -4.982      0.000      0.000
       rs230280     -4.751      0.000      0.000
       rs230291     -4.678      0.000      0.000
      rs2745523     -4.667      0.000      0.000
      rs2676697     -4.737      0.000      0.000
       rs230303     -4.915      0.000      0.000
      rs1999573  -INFINITY      0.000      0.000
     rs11589146  -INFINITY      0.000      0.000
      rs6693041     -5.230      0.000      0.000
       rs230310     -5.109      0.000      0.000
     rs16826617     -5.100      0.000      0.000
      rs6680378  -INFINITY      0.000      0.000
     rs10489534     -5.895      0.000      0.000
     rs11584246     -5.341      0.000      0.000
      rs7525033     -5.373      0.000      0.000
      rs7527412  -INFINITY      0.000      0.000
      rs6684490  -INFINITY      0.000      0.000
      rs3134615  -INFINITY      0.000      0.000
      rs3134613  -INFINITY      0.000      0.000
      rs7548524     -5.689      0.000      0.000
      rs6664244  -INFINITY      0.000      0.000
     rs28684695     -5.305      0.000      0.000
      rs3131644  -INFINITY      0.000      0.000
      rs3103780  -INFINITY      0.000      0.000
      rs4381172  -INFINITY      0.000      0.000
     rs12137477     -4.511      0.000      0.000
      rs3131706     -4.275      0.000      0.000
     rs12072037     -4.154      0.000      0.000
     rs12747592     -4.111      0.000      0.000
      rs3103778     -4.115      0.000      0.000
     rs12075848     -4.265      0.000      0.000
     rs13375386     -4.661      0.000      0.000
      rs4660371  -INFINITY      0.000      0.000
      rs4233484  -INFINITY      0.000      0.000
     rs11207370  -INFINITY      0.000      0.000
      rs3806207     -4.989      0.000      0.000
     rs16826787     -4.795      0.000      0.000
      rs3131683     -4.792      0.000      0.000
      rs3122413     -4.922      0.000      0.000
      rs3122419  -INFINITY      0.000      0.000
     rs12060479     -5.412      0.000      0.000
      rs1126973  -INFINITY      0.000      0.000
      rs6681804  -INFINITY      0.000      0.000
      rs3131660  -INFINITY      0.000      0.000
      rs7513553     -5.460      0.000      0.000
      rs4660390  -INFINITY      0.000      0.000
      rs4660159  -INFINITY      0.000      0.000
      rs5029454     -5.002      0.000      0.000
     rs10493089     -5.494      0.000      0.000
     rs12035579  -INFINITY      0.000      0.000
     rs34692509  -INFINITY      0.000      0.000
      rs4492609  -INFINITY      0.000      0.000
      rs6600318  -INFINITY      0.000      0.000
      rs6666694  -INFINITY      0.000      0.000
      rs7548537  -INFINITY      0.000      0.000
     rs11207583     -4.948      0.000      0.000
      rs4600036  -INFINITY      0.000      0.000
      rs6600320  -INFINITY      0.000      0.000
      rs4542204     -4.983      0.000      0.000
      rs7415236     -4.847      0.000      0.000
     rs11588223     -5.008      0.000      0.000
      rs2184905  -INFINITY      0.000      0.000
     rs12144950  -INFINITY      0.000      0.000
      rs6667759  -INFINITY      0.000      0.000
     rs16827067     -5.466      0.000      0.000
      rs2284444  -INFINITY      0.000      0.000
     rs34123123     -4.276      0.000      0.000
      rs9439018     -3.997      0.000      0.000
     rs12077617     -3.843      0.000      0.000
       rs926830     -3.775      0.000      0.000
     rs12097742     -3.700      0.000      0.000
      rs6682701     -3.660      0.000      0.000
      rs6676644     -3.640      0.000      0.000
     rs12752157     -3.629      0.000      0.000
     rs11207778     -3.631      0.000      0.000
     rs10489431     -3.643      0.000      0.000
      rs3795350     -3.670      0.000      0.000
      rs6676129     -3.715      0.000      0.000
       rs209918     -3.785      0.000      0.000
     rs11207870     -4.054      0.000      0.000
       rs397413     -4.442      0.000      0.000
     rs10889285  -INFINITY      0.000      0.000
       rs433840  -INFINITY      0.000      0.000
       rs432803  -INFINITY      0.000      0.000
       rs734922  -INFINITY      0.000      0.000
     rs12023828     -5.426      0.000      0.000
      rs3013462  -INFINITY      0.000      0.000
      rs2272993     -5.147      0.000      0.000
       rs209580  -INFINITY      0.000      0.000
       rs209583  -INFINITY      0.000      0.000
      rs6656226     -6.246      0.000      0.000
     rs10437077  -INFINITY      0.000      0.000
       rs209597     -4.774      0.000      0.000
      rs2982506     -4.631      0.000      0.000
     rs16827275     -4.606      0.000      0.000
       rs209599     -4.610      0.000      0.000
      rs2982510     -4.619      0.000      0.000
     rs12725229     -4.794      0.000      0.000
     rs11208057  -INFINITY      0.000      0.000
     rs12065697     -5.379      0.000      0.000
     rs12118997  -INFINITY      0.000      0.000
       rs421188     -4.932      0.000      0.000
     rs34114668     -4.783      0.000      0.000
      rs2982500     -5.039      0.000      0.000
     rs12568089     -5.046      0.000      0.000
      rs2036198  -INFINITY      0.000      0.000
      rs2982502     -5.390      0.000      0.000
     rs28606068     -5.409      0.000      0.000
      rs4261108  -INFINITY      0.000      0.000
      rs4660411     -4.544      0.000      0.000
      rs3795348     -4.567      0.000      0.000
     rs12064497     -4.706      0.000      0.000
      rs3795347  -INFINITY      0.000      0.000
     rs11208299     -4.728      0.000      0.000
      rs7524182  -INFINITY      0.000      0.000
     rs11208363     -6.766      0.000      0.000
      rs2297755     -5.308      0.000      0.000
      rs4660166     -4.939      0.000      0.000
     rs11811369     -5.041      0.000      0.000
      rs7537003  -INFINITY      0.000      0.000
      rs4660436     -4.713      0.000      0.000
     rs12076157     -4.670      0.000      0.000
      rs6677621     -4.757      0.000      0.000
      rs7526314  -INFINITY      0.000      0.000
      rs9438943  -INFINITY      0.000      0.000
       rs618144  -INFINITY      0.000      0.000
     rs17412556  -INFINITY      0.000      0.000
       rs542214     -5.996      0.000      0.000
      rs3767955     -6.753      0.000      0.000
     rs12562229  -INFINITY      0.000      0.000
     rs41303437     -5.734      0.000      0.000
      rs2744805     -5.757      0.000      0.000
       rs627178  -INFINITY      0.000      0.000
       rs518312  -INFINITY      0.000      0.000
     rs12044426     -6.742      0.000      0.000
       rs545218  -INFINITY      0.000      0.000
     rs12046573     -5.679      0.000      0.000
       rs965949     -5.607      0.000      0.000
      rs7519348     -5.735      0.000      0.000
       rs489213  -INFINITY      0.000      0.000
      rs2744796  -INFINITY      0.000      0.000
     rs10489167  -INFINITY      0.000      0.000
     rs12034952     -6.230      0.000      0.000
     rs12727412  -INFINITY      0.000      0.000
      rs7555125     -5.984      0.000      0.000
     rs12134020  -INFINITY      0.000      0.000
      rs2274956  -INFINITY      0.000      0.000
      rs6677066     -5.896      0.000      0.000
     rs10158384     -5.841      0.000      0.000
     rs11208830     -5.875      0.000      0.000
      rs3767951  -INFINITY      0.000      0.000
      rs4660456  -INFINITY      0.000      0.000
      rs2769255     -5.877      0.000      0.000
      rs2251413     -5.855      0.000      0.000
       rs709688     -5.834      0.000      0.000
      rs2769258  -INFINITY      0.000      0.000
      rs4660464  -INFINITY      0.000      0.000
       rs727145  -INFINITY      0.000      0.000
     rs11208958     -5.756      0.000      0.000
     rs35670563     -5.443      0.000      0.000
      rs3754173     -5.327      0.000      0.000
      rs3767943     -5.321      0.000      0.000
       rs729590     -5.492      0.000      0.000
      rs4660471  -INFINITY      0.000      0.000
     rs12563360     -6.992      0.000      0.000
     rs12403717  -INFINITY      0.000      0.000
     rs17357593     -5.655      0.000      0.000
     rs11209041     -5.430      0.000      0.000
      rs1359893     -5.394      0.000      0.000
       rs913389     -5.553      0.000      0.000
     rs10889705  -INFINITY      0.000      0.000
      rs6696977  -INFINITY      0.000      0.000
      rs6665372     -5.631      0.000      0.000
      rs4660484     -5.501      0.000      0.000
     rs12133860     -5.498      0.000      0.000
      rs3856250     -5.530      0.000      0.000
      rs6657221     -5.777      0.000      0.000
     rs11805475  -INFINITY      0.000      0.000
     rs12569011  -INFINITY      0.000      0.000
     rs12083349     -6.574      0.000      0.000
      rs2361654  -INFINITY      0.000      0.000
      rs6695161     -6.202      0.000      0.000
     rs11209213     -6.201      0.000      0.000
     rs11582127  -INFINITY      0.000      0.000
      rs6665564     -5.488      0.000      0.000
     rs12067645     -5.318      0.000      0.000
      rs7533665     -5.289      0.000      0.000
      rs6688736     -5.418      0.000      0.000
     rs16827810     -5.933      0.000      0.000
      rs4132440  -INFINITY      0.000      0.000
      rs7523029     -6.673      0.000      0.000
     rs12743340     -5.423      0.000      0.000
     rs12047078     -5.194      0.000      0.000
      rs4364871     -5.124      0.000      0.000
      rs4660497     -5.125      0.000      0.000
     rs11578697  -INFINITY      0.000      0.000
      rs2802549  -INFINITY      0.000      0.000
      rs7553037  -INFINITY      0.000      0.000
     rs12406942     -6.008      0.000      0.000
     rs11209409     -6.012      0.000      0.000
      rs4660184  -INFINITY      0.000      0.000
     rs34950743     -5.368      0.000      0.000
      rs2024860  -INFINITY      0.000      0.000
      rs3819842  -INFINITY      0.000      0.000
      rs2300648     -6.653      0.000      0.000
       rs213734  -INFINITY      0.000      0.000
       rs213765  -INFINITY      0.000      0.000
      rs6660839     -6.068      0.000      0.000
     rs28510291     -5.825      0.000      0.000
     rs34286980     -5.993      0.000      0.000
       rs213769  -INFINITY      0.000      0.000
       rs213743  -INFINITY      0.000      0.000
       rs213735  -INFINITY      0.000      0.000
     rs11802778     -6.510      0.000      0.000
      rs6656085  -INFINITY      0.000      0.000
        rs10524     -4.823      0.000      0.000
     rs12079771     -4.917      0.000      0.000
     rs11585393     -5.109      0.000      0.000
     rs11585711     -5.477      0.000      0.000
      rs4660531  -INFINITY      0.000      0.000
      rs6690527  -INFINITY      0.000      0.000
      rs4359027  -INFINITY      0.000      0.000
      rs2364546     -5.781      0.000      0.000
      rs2996016     -5.589      0.000      0.000
      rs3845572     -5.580      0.000      0.000
      rs2997338     -5.739      0.000      0.000
      rs2801962  -INFINITY      0.000      0.000
      rs3856254  -INFINITY      0.000      0.000
      rs4076553  -INFINITY      0.000      0.000
      rs1892422     -6.423      0.000      0.000
      rs4262533  -INFINITY      0.000      0.000
      rs2810575     -5.832      0.000      0.000
      rs4660540     -5.989      0.000      0.000
      rs2483692     -6.214      0.000      0.000
      rs9645433  -INFINITY      0.000      0.000
      rs1537522     -6.120      0.000      0.000
     rs11210250     -6.337      0.000      0.000
      rs6690839  -INFINITY      0.000      0.000
     rs11572340  -INFINITY      0.000      0.000
      rs6671507     -6.419      0.000      0.000
       rs747459  -INFINITY      0.000      0.000
      rs2810585     -5.735      0.000      0.000
      rs7542858     -5.406      0.000      0.000
      rs1969749     -5.360      0.000      0.000
      rs2984693     -5.273      0.000      0.000
       rs600401     -5.229      0.000      0.000
      rs2759248     -5.252      0.000      0.000
       rs644591     -5.330      0.000      0.000
       rs668359     -5.630      0.000      0.000
     rs10493102  -INFINITY      0.000      0.000
     rs12409819     -5.849      0.000      0.000
      rs2759253     -5.646      0.000      0.000
      rs2181276     -5.743      0.000      0.000
      rs1885653  -INFINITY      0.000      0.000
      rs1407551  -INFINITY      0.000      0.000
      rs2146315  -INFINITY      0.000      0.000
       rs943374     -5.036      0.000      0.000
      rs6700352     -4.529      0.000      0.000
      rs7515066     -4.448      0.000      0.000
      rs6658500     -4.337      0.000      0.000
      rs2038976     -4.297      0.000      0.000
     rs10890151     -4.263      0.000      0.000
     rs11210508     -4.246      0.000      0.000
      rs7541348     -4.232      0.000      0.000
     rs11589683     -4.225      0.000      0.000
     rs34717922     -4.235      0.000      0.000
     rs12753831     -4.273      0.000      0.000
      rs7518983     -4.305      0.000      0.000
     rs12406635     -4.347      0.000      0.000
     rs12081801     -4.411      0.000      0.000
     rs11210513     -4.487      0.000      0.000
      rs4526604     -4.686      0.000      0.000
      rs6600388     -4.987      0.000      0.000
       rs710242  -INFINITY      0.000      0.000
      rs6667709  -INFINITY      0.000      0.000
       rs710235     -6.825      0.000      0.000
       rs893931     -6.061      0.000      0.000
     rs12033544  -INFINITY      0.000      0.000
      rs2055953  -INFINITY      0.000      0.000
       rs871343  -INFINITY      0.000      0.000
      rs1533184  -INFINITY      0.000      0.000
       rs765040  -INFINITY      0.000      0.000
       rs402379  -INFINITY      0.000      0.000
      rs2492604     -6.776      0.000      0.000
     rs11210527  -INFINITY      0.000      0.000
     rs10493098     -6.232      0.000      0.000
      rs2786480  -INFINITY      0.000      0.000
       rs349443  -INFINITY      0.000      0.000
       rs484667     -6.377      0.000      0.000
       rs587790  -INFINITY      0.000      0.000
       rs168382     -7.095      0.000      0.000
     rs12562508  -INFINITY      0.000      0.000
     rs35064523     -6.317      0.000      0.000
       rs661662  -INFINITY      0.000      0.000
      rs6681556     -6.210      0.000      0.000
     rs10493096  -INFINITY      0.000      0.000
       rs525382     -6.461      0.000      0.000
     rs12734651     -6.420      0.000      0.000
       rs783428  -INFINITY      0.000      0.000
      rs2764831  -INFINITY      0.000      0.000
      rs2993120  -INFINITY      0.000      0.000
      rs7523641  -INFINITY      0.000      0.000
       rs811461     -7.661      0.000      0.000
       rs783628  -INFINITY      0.000      0.000
       rs783622  -INFINITY      0.000      0.000
      rs2182173     -5.462      0.000      0.000
      rs2786485     -5.210      0.000      0.000
      rs3795722     -5.091      0.000      0.000
     rs10890169     -5.030      0.000      0.000
      rs1570850     -5.060      0.000      0.000
     rs11578953     -5.147      0.000      0.000
     rs12404436     -5.447      0.000      0.000
      rs6677053  -INFINITY      0.000      0.000
       rs648373     -4.772      0.000      0.000
       rs642112     -4.723      0.000      0.000
      rs7515398     -4.682      0.000      0.000
       rs238676     -4.670      0.000      0.000
      rs7546128     -4.678      0.000      0.000
     rs10736422     -4.706      0.000      0.000
      rs6689536     -4.768      0.000      0.000
      rs1421276     -4.845      0.000      0.000
     rs12042133     -4.989      0.000      0.000
      rs6703436  -INFINITY      0.000      0.000
     rs11210568  -INFINITY      0.000      0.000
     rs11210621  -INFINITY      0.000      0.000
      rs3768260     -5.277      0.000      0.000
      rs2487587     -5.212      0.000      0.000
       rs913426     -5.220      0.000      0.000
     rs11800302     -5.391      0.000      0.000
     rs17369290  -INFINITY      0.000      0.000
     rs12071791     -6.600      0.000      0.000
      rs6679533  -INFINITY      0.000      0.000
      rs7514030  -INFINITY      0.000      0.000
     rs12118542  -INFINITY      0.000      0.000
     rs12119170  -INFINITY      0.000      0.000
      rs4660630     -5.938      0.000      0.000
      rs1889697     -6.032      0.000      0.000
      rs7413966  -INFINITY      0.000      0.000
      rs4660632     -6.204      0.000      0.000
     rs10157078  -INFINITY      0.000      0.000
     rs11803844     -6.005      0.000      0.000
     rs10890196     -5.859      0.000      0.000
      rs4660226     -6.036      0.000      0.000
      rs2809645  -INFINITY      0.000      0.000
     rs12117167     -5.530      0.000      0.000
     rs12565707     -5.277      0.000      0.000
     rs17379506     -5.495      0.000      0.000
     rs12036547  -INFINITY      0.000      0.000
      rs2783378  -INFINITY      0.000      0.000
     rs11210656  -INFINITY      0.000      0.000
      rs4603170     -6.238      0.000      0.000
     rs10159165  -INFINITY      0.000      0.000
     rs35543038     -6.263      0.000      0.000
      rs9803697  -INFINITY      0.000      0.000
     rs12032119  -INFINITY      0.000      0.000
      rs4660644     -6.581      0.000      0.000
      rs4385762  -INFINITY      0.000      0.000
     rs12036818  -INFINITY      0.000      0.000
      rs7523056  -INFINITY      0.000      0.000
     rs12136206     -5.763      0.000      0.000
     rs12145700     -5.628      0.000      0.000
      rs7552631     -5.734      0.000      0.000
     rs12046563  -INFINITY      0.000      0.000
       rs912074     -5.294      0.000      0.000
      rs6670466     -5.070      0.000      0.000
      rs3862218     -5.008      0.000      0.000
     rs10493113     -4.921      0.000      0.000
     rs11809002     -4.869      0.000      0.000
      rs4660655     -4.869      0.000      0.000
     rs12407752     -4.903      0.000      0.000
      rs7543061     -5.012      0.000      0.000
     rs34748333     -5.301      0.000      0.000
      rs7548008  -INFINITY      0.000      0.000
     rs36089098     -6.366      0.000      0.000
      rs7552138  -INFINITY      0.000      0.000
      rs3738500     -7.603      0.000      0.000
     rs41269515     -6.157      0.000      0.000
      rs2816594  -INFINITY      0.000      0.000
     rs28520032     -5.591      0.000      0.000
     rs12024958     -5.764      0.000      0.000
      rs2367020  -INFINITY      0.000      0.000
      rs2816599     -5.738      0.000      0.000
     rs11210721     -5.634      0.000      0.000
      rs6658712  -INFINITY      0.000      0.000
      rs6658001  -INFINITY      0.000      0.000
      rs4660672     -4.964      0.000      0.000
     rs35664753     -4.748      0.000      0.000
      rs9988434     -4.624      0.000      0.000
         rs9960     -4.539      0.000      0.000
      rs4660234     -4.522      0.000      0.000
     rs12136910     -4.458      0.000      0.000
     rs12057682     -4.394      0.000      0.000
      rs1601240     -4.384      0.000      0.000
     rs12027672     -4.375      0.000      0.000
      rs2367024     -4.380      0.000      0.000
       rs841861     -4.391      0.000      0.000
     rs12564800     -4.420      0.000      0.000
       rs841837     -4.530      0.000      0.000
     rs11210763     -4.624      0.000      0.000
     rs13306753     -4.751      0.000      0.000
      rs3820548     -4.940      0.000      0.000
      rs3754219     -5.013      0.000      0.000
       rs841848     -5.230      0.000      0.000
     rs12130264  -INFINITY      0.000      0.000
      rs2086856     -5.370      0.000      0.000
       rs710221     -5.256      0.000      0.000
      rs2297977     -5.208      0.000      0.000
     rs17387775     -5.176      0.000      0.000
     rs12406072     -5.063      0.000      0.000
       rs710215     -4.916      0.000      0.000
       rs841572     -4.877      0.000      0.000
      rs2367161     -4.875      0.000      0.000
      rs3738516     -4.875      0.000      0.000
       rs698046     -4.902      0.000      0.000
      rs7515271     -4.955      0.000      0.000
      rs4660697     -5.077      0.000      0.000
      rs2792599     -5.541      0.000      0.000
      rs1754154  -INFINITY      0.000      0.000
       rs550091  -INFINITY      0.000      0.000
     rs35046440     -5.583      0.000      0.000
     rs17388983  -INFINITY      0.000      0.000
       rs588662     -6.265      0.000      0.000
       rs607464  -INFINITY      0.000      0.000
       rs562413     -6.178      0.000      0.000
       rs583682     -6.371      0.000      0.000
       rs567383  -INFINITY      0.000      0.000
      rs1754144     -5.372      0.000      0.000
      rs2132069     -5.084      0.000      0.000
       rs642784     -5.000      0.000      0.000
       rs549797     -4.960      0.000      0.000
      rs1325234     -4.965      0.000      0.000
     rs16830355     -5.045      0.000      0.000
      rs1012120     -5.514      0.000      0.000
       rs626842  -INFINITY      0.000      0.000
       rs584672     -5.846      0.000      0.000
       rs589819     -5.615      0.000      0.000
     rs12130939     -5.596      0.000      0.000
      rs7538369     -5.749      0.000      0.000
      rs1494904  -INFINITY      0.000      0.000
       rs621559     -6.464      0.000      0.000
       rs663824  -INFINITY      0.000      0.000
     rs11210806     -6.317      0.000      0.000
       rs513009     -6.783      0.000      0.000
       rs603123  -INFINITY      0.000      0.000
     rs12026626     -6.075      0.000      0.000
       rs665462     -5.662      0.000      0.000
       rs768665     -5.571      0.000      0.000
       rs611261     -5.572      0.000      0.000
      rs2781236     -5.737      0.000      0.000
       rs594389  -INFINITY      0.000      0.000
       rs622762     -6.485      0.000      0.000
     rs12135483     -6.690      0.000      0.000
      rs3898794  -INFINITY      0.000      0.000
      rs6664891  -INFINITY      0.000      0.000
     rs10890246  -INFINITY      0.000      0.000
     rs11210824     -5.839      0.000      0.000
      rs2991996  -INFINITY      0.000      0.000
      rs4660727  -INFINITY      0.000      0.000
      rs2784466  -INFINITY      0.000      0.000
      rs6690113  -INFINITY      0.000      0.000
     rs11210831     -6.128      0.000      0.000
      rs7527092     -6.201      0.000      0.000
      rs2282226     -6.601      0.000      0.000
      rs1999595     -6.766      0.000      0.000
      rs1198982     -7.321      0.000      0.000
     rs11210834  -INFINITY      0.000      0.000
     rs12076751     -7.594      0.000      0.000
      rs1199038     -7.565      0.000      0.000
     rs35112753     -7.604      0.000      0.000
      rs1760670     -7.765      0.000      0.000
     rs34317846     -7.885      0.000      0.000
       rs710251  -INFINITY      0.000      0.000
      rs6699687     -7.696      0.000      0.000
       rs652941     -7.459      0.000      0.000
      rs4141741     -7.316      0.000      0.000
       rs839758     -7.097      0.000      0.000
      rs6670653     -7.071      0.000      0.000
     rs16830756     -7.045      0.000      0.000
      rs2782642     -7.045      0.000      0.000
      rs2782646     -7.054      0.000      0.000
      rs2842179     -7.074      0.000      0.000
      rs2782649     -7.100      0.000      0.000
     rs12060908     -7.136      0.000      0.000
      rs2251804     -7.174      0.000      0.000
      rs1334973     -7.208      0.000      0.000
     rs12564177     -7.294      0.000      0.000
      rs1411285     -7.391      0.000      0.000
      rs1889591     -7.632      0.000      0.000
      rs7513293     -7.896      0.000      0.000
      rs2039529  -INFINITY      0.000      0.000
       rs867605  -INFINITY      0.000      0.000
      rs6675341  -INFINITY      0.000      0.000
      rs2819341  -INFINITY      0.000      0.000
     rs11210858  -INFINITY      0.000      0.000
     rs11210860     -2.566      0.000      0.000
     rs12736227     -2.241      0.000      0.000
     rs12094591     -2.215      0.000      0.000
     rs17370961     -2.313      0.000      0.000
      rs2842189     -2.569      0.000      0.000
      rs2782641     -2.750      0.000      0.000
      rs2819339     -2.838      0.000      0.000
     rs11580074     -2.987      0.000      0.000
      rs2842194     -3.159      0.000      0.000
      rs1065771     -3.673      0.000      0.000
     rs10890258     -3.933      0.000      0.000
      rs2077652     -4.185      0.000      0.000
       rs501299     -4.632      0.000      0.000
      rs2117316     -5.121      0.000      0.000
      rs3828151     -5.132      0.000      0.000
      rs1368978     -5.322      0.000      0.000
       rs539096     -5.589      0.000      0.000
     rs11210887     -5.783      0.000      0.000
       rs517849     -6.277      0.000      0.000
      rs6696481     -6.597      0.000      0.000
     rs10789438     -6.911      0.000      0.000
      rs2970610     -7.360      0.000      0.000
       rs609171     -8.029      0.000      0.000
       rs660899     -8.351      0.000      0.000
     rs10789439     -8.584      0.000      0.000
      rs6658300     -8.724      0.000      0.000
       rs489319     -8.762      0.000      0.000
      rs2296757     -8.750      0.000      0.000
       rs586339     -8.664      0.000      0.000
       rs578534     -8.555      0.000      0.000
      rs6697354     -8.506      0.000      0.000
     rs41270381     -8.470      0.000      0.000
      rs3791039     -8.470      0.000      0.000
       rs304302     -8.446      0.000      0.000
      rs7548155     -8.468      0.000      0.000
     rs11210905     -8.535      0.000      0.000
     rs12410155     -8.579      0.000      0.000
      rs4660260     -8.550      0.000      0.000
     rs12119146     -8.461      0.000      0.000
      rs3791040     -8.394      0.000      0.000
      rs3791041     -8.381      0.000      0.000
      rs1472661     -7.848      0.000      0.000
      rs7549094     -7.524      0.000      0.000
      rs4660744     -6.871      0.000      0.000
     rs12747687     -6.519      0.000      0.000
      rs3791046     -6.283      0.000      0.000
      rs3791048     -6.077      0.000      0.000
      rs7546818     -5.561      0.000      0.000
     rs12760274     -5.273      0.000      0.000
     rs16831192     -4.814      0.000      0.000
     rs12401813     -4.524      0.000      0.000
      rs6670344     -4.275      0.000      0.000
     rs12125838     -4.040      0.000      0.000
        rs37464     -3.731      0.000      0.000
     rs12136010     -3.431      0.000      0.000
      rs3791075     -3.340      0.000      0.000
      rs9662379     -3.199      0.000      0.000
      rs6692033     -3.069      0.000      0.000
      rs3011225     -2.853      0.000      0.000
      rs3791085     -2.697      0.000      0.000
      rs3011229     -2.167      0.000      0.000
      rs3791092     -1.868      0.000      0.000
      rs3011230     -1.346      0.000      0.000
      rs2527776     -1.145      0.000      0.000
       rs803677     -0.624      0.000      0.000
     rs12033036     -0.006      0.000      0.000
     rs16831389      0.365      1.000      0.365
      rs3791104      0.508      1.000      0.508
      rs2486012      0.670      1.000      0.670
      rs6674176      0.802      1.000      0.802
      rs2486011      0.807      1.000      0.807
     rs12747049      0.855      1.000      0.855
      rs1548634      0.872      1.000      0.872
     rs11210937      0.883      1.000      0.883
      rs7556565      0.898      1.000      0.898
      rs2486013      0.904      1.000      0.904
      rs2301992      0.912      1.000      0.912
      rs2286243      0.904      1.000      0.904
      rs2486006      0.892      1.000      0.892
     rs11577574      0.875      1.000      0.875
     rs12403036      0.857      1.000      0.857
     rs35181336      0.831      1.000      0.831
      rs1766967      0.729      1.000      0.729
      rs2486000      0.701      1.000      0.701
      rs1325440      0.654      1.000      0.654
     rs11585120      0.529      1.000      0.529
      rs7523468      0.343      1.000      0.343
      rs2485993  -INFINITY      0.000      0.000
       rs751442  -INFINITY      0.000      0.000
      rs6693689     -5.948      0.000      0.000
      rs2057968     -5.394      0.000      0.000
       rs942756     -5.139      0.000      0.000
     rs12759480     -5.118      0.000      0.000
      rs7519215     -5.183      0.000      0.000
      rs1123369     -5.455      0.000      0.000
     rs11210951  -INFINITY      0.000      0.000
     rs11584274     -5.001      0.000      0.000
      rs6698333     -4.776      0.000      0.000
      rs2025615     -4.687      0.000      0.000
       rs509261     -4.631      0.000      0.000
     rs12048838     -4.636      0.000      0.000
       rs663818     -4.694      0.000      0.000
      rs6682866     -4.697      0.000      0.000
       rs600450     -4.749      0.000      0.000
      rs6690437     -4.927      0.000      0.000
      rs2485652  -INFINITY      0.000      0.000
      rs2429060     -4.128      0.000      0.000
      rs2487698     -3.923      0.000      0.000
       rs803379     -3.615      0.000      0.000
     rs10437092     -3.479      0.000      0.000
     rs11576516     -3.341      0.000      0.000
     rs12079120     -3.297      0.000      0.000
      rs2799474     -3.273      0.000      0.000
       rs803369     -3.247      0.000      0.000
        rs12419     -3.228      0.000      0.000
     rs17414912     -3.198      0.000      0.000
     rs11589379     -3.184      0.000      0.000
      rs1291162     -3.174      0.000      0.000
      rs1738045     -3.170      0.000      0.000
     rs10489168     -3.166      0.000      0.000
     rs11807069     -3.164      0.000      0.000
      rs4660782     -3.163      0.000      0.000
       rs325162     -3.167      0.000      0.000
      rs7527806     -3.171      0.000      0.000
       rs325145     -3.185      0.000      0.000
      rs9659179     -3.196      0.000      0.000
      rs2074536     -3.208      0.000      0.000
       rs161720     -3.219      0.000      0.000
       rs161717     -3.235      0.000      0.000
       rs226063     -3.254      0.000      0.000
       rs172853     -3.276      0.000      0.000
     rs11580230     -3.296      0.000      0.000
       rs226066     -3.321      0.000      0.000
       rs547137     -3.357      0.000      0.000
       rs226072     -3.391      0.000      0.000
       rs803210     -3.435      0.000      0.000
      rs4660275     -3.484      0.000      0.000
      rs3866639     -3.571      0.000      0.000
      rs6429539     -3.666      0.000      0.000
      rs6682143     -3.764      0.000      0.000
     rs12405914     -3.911      0.000      0.000
      rs3866643  -INFINITY      0.000      0.000
      rs1340648     -4.567      0.000      0.000
      rs7546213     -4.248      0.000      0.000
      rs6429540     -4.063      0.000      0.000
      rs7529128     -3.953      0.000      0.000
      rs7553056     -3.899      0.000      0.000
      rs1417371     -3.799      0.000      0.000
     rs12746640     -3.785      0.000      0.000
      rs1890948     -3.733      0.000      0.000
      rs2185500     -3.703      0.000      0.000
       rs781783     -3.644      0.000      0.000
     rs12077687     -3.632      0.000      0.000
      rs6673706     -3.624      0.000      0.000
      rs6429541     -3.622      0.000      0.000
     rs12138940     -3.621      0.000      0.000
       rs272531     -3.639      0.000      0.000
      rs3842990     -3.641      0.000      0.000
       rs270724     -3.646      0.000      0.000
       rs156653     -3.688      0.000      0.000
     rs12065045     -3.710      0.000      0.000
       rs272565     -3.745      0.000      0.000
       rs175222     -3.789      0.000      0.000
       rs270765     -3.828      0.000      0.000
      rs1889759     -3.888      0.000      0.000
     rs10158231     -3.993      0.000      0.000
     rs12044729     -4.186      0.000      0.000
       rs270709     -4.475      0.000      0.000
       rs928685     -4.856      0.000      0.000
       rs156650  -INFINITY      0.000      0.000
      rs3911861  -INFINITY      0.000      0.000
      rs6704426  -INFINITY      0.000      0.000
     rs12129788  -INFINITY      0.000      0.000
       rs272547     -4.712      0.000      0.000
       rs459160     -4.559      0.000      0.000
       rs270729     -4.338      0.000      0.000
       rs463083     -4.245      0.000      0.000
      rs2236219     -4.145      0.000      0.000
     rs12117013     -4.102      0.000      0.000
      rs4660284     -4.075      0.000      0.000
         rs3444     -4.057      0.000      0.000
      rs3850854     -4.055      0.000      0.000
      rs6683133     -4.069      0.000      0.000
      rs4660818     -4.094      0.000      0.000
      rs4660821     -4.131      0.000      0.000
      rs7549579     -4.191      0.000      0.000
     rs12036630     -4.435      0.000      0.000
     rs12088087     -4.722      0.000      0.000
     rs10890313  -INFINITY      0.000      0.000
      rs4529751  -INFINITY      0.000      0.000
      rs2983715     -5.945      0.000      0.000
      rs4636510     -5.842      0.000      0.000
      rs7536146  -INFINITY      0.000      0.000
      rs3820586  -INFINITY      0.000      0.000
     rs17384659     -5.865      0.000      0.000
      rs6688710  -INFINITY      0.000      0.000
      rs4342887  -INFINITY      0.000      0.000
      rs1804673     -6.025      0.000      0.000
     rs17391430     -6.083      0.000      0.000
     rs12136048  -INFINITY      0.000      0.000
      rs6429547     -5.567      0.000      0.000
      rs7515879     -5.506      0.000      0.000
     rs16832245     -5.732      0.000      0.000
     rs12059964  -INFINITY      0.000      0.000
     rs12563895     -6.758      0.000      0.000
      rs2031247  -INFINITY      0.000      0.000
      rs4660940     -4.817      0.000      0.000
     rs12742745     -4.442      0.000      0.000
     rs11211294     -4.378      0.000      0.000
      rs2025384     -4.358      0.000      0.000
     rs12567374     -4.347      0.000      0.000
      rs2209172     -4.357      0.000      0.000
      rs7515750     -4.361      0.000      0.000
      rs7519040     -4.418      0.000      0.000
      rs6660663     -4.553      0.000      0.000
      rs7542296     -4.659      0.000      0.000
       rs952947     -4.926      0.000      0.000
      rs2476163  -INFINITY      0.000      0.000
       rs885127     -4.875      0.000      0.000
     rs12564756     -4.518      0.000      0.000
      rs2476165     -4.268      0.000      0.000
      rs7543083     -4.253      0.000      0.000
      rs7513884     -4.206      0.000      0.000
      rs2297850     -4.169      0.000      0.000
      rs3766235     -4.152      0.000      0.000
      rs6429606     -4.186      0.000      0.000
     rs12022855     -4.230      0.000      0.000
      rs1258010     -4.276      0.000      0.000
      rs6703563     -4.508      0.000      0.000
      rs6669274     -4.732      0.000      0.000
      rs1258000  -INFINITY      0.000      0.000
       rs723333     -5.660      0.000      0.000
      rs1258061     -5.635      0.000      0.000
      rs1258053  -INFINITY      0.000      0.000
       rs647999  -INFINITY      0.000      0.000
       rs631368     -5.481      0.000      0.000
       rs654509     -5.319      0.000      0.000
      rs1025806  -INFINITY      0.000      0.000
      rs3766218     -5.088      0.000      0.000
     rs11211342     -5.257      0.000      0.000
      rs2083486  -INFINITY      0.000      0.000
     rs10890412  -INFINITY      0.000      0.000
      rs3766215  -INFINITY      0.000      0.000
      rs6429607  -INFINITY      0.000      0.000
       rs723690  -INFINITY      0.000      0.000
      rs1971518  -INFINITY      0.000      0.000
       rs594387  -INFINITY      0.000      0.000
       rs686053     -6.554      0.000      0.000
      rs6662321  -INFINITY      0.000      0.000
       rs986034     -4.793      0.000      0.000
     rs12758256     -4.467      0.000      0.000
       rs863915     -4.347      0.000      0.000
      rs3766209     -4.381      0.000      0.000
       rs681840     -4.407      0.000      0.000
      rs2065996     -4.523      0.000      0.000
      rs2297810     -4.695      0.000      0.000
      rs6429613  -INFINITY      0.000      0.000
     rs12063040  -INFINITY      0.000      0.000
     rs11211375     -4.823      0.000      0.000
      rs6687264  -INFINITY      0.000      0.000
     rs11587251     -4.279      0.000      0.000
      rs9333025     -4.214      0.000      0.000
      rs9333003     -4.152      0.000      0.000
      rs3813997     -4.090      0.000      0.000
     rs28402675     -4.115      0.000      0.000
      rs6692958     -4.172      0.000      0.000
      rs6680773     -4.285      0.000      0.000
     rs10890438  -INFINITY      0.000      0.000
       rs905379     -4.198      0.000      0.000
     rs12403250     -4.056      0.000      0.000
      rs1553390     -3.964      0.000      0.000
      rs9793989     -3.915      0.000      0.000
     rs11211422     -3.860      0.000      0.000
      rs2292059     -3.842      0.000      0.000
     rs10890447     -3.785      0.000      0.000
    cnvi0117458     -3.753      0.000      0.000
      rs2056898  -INFINITY      0.000      0.000
       rs760442  -INFINITY      0.000      0.000
      rs1832992     -4.872      0.000      0.000
      rs3737772     -4.643      0.000      0.000
     rs12034515     -4.529      0.000      0.000
     rs11590208     -4.529      0.000      0.000
     rs35912227     -4.578      0.000      0.000
      rs2248907     -4.661      0.000      0.000
      rs4926513     -4.893      0.000      0.000
     rs12760654  -INFINITY      0.000      0.000
      rs1008455     -5.667      0.000      0.000
      rs2758743     -5.557      0.000      0.000
      rs2070930     -5.792      0.000      0.000
      rs2249636  -INFINITY      0.000      0.000
     rs11211481  -INFINITY      0.000      0.000
      rs2821080     -4.467      0.000      0.000
     rs12755623     -4.167      0.000      0.000
      rs6692691     -3.995      0.000      0.000
      rs3766317     -3.877      0.000      0.000
     rs12140580     -3.818      0.000      0.000
     rs13376679     -3.761      0.000      0.000
      rs7532148     -3.618      0.000      0.000
      rs6688804     -3.602      0.000      0.000
     rs17103075     -3.578      0.000      0.000
     rs11583197     -3.555      0.000      0.000
      rs3125630     -3.547      0.000      0.000
      rs4147193     -3.538      0.000      0.000
     rs13376465     -3.535      0.000      0.000
      rs3125635     -3.538      0.000      0.000
      rs9436874     -3.544      0.000      0.000
     rs12123269     -3.568      0.000      0.000
      rs7525552     -3.599      0.000      0.000
     rs10789507     -3.624      0.000      0.000
      rs6696620     -3.662      0.000      0.000
     rs11211524     -3.712      0.000      0.000
      rs2250183     -3.746      0.000      0.000
      rs7533562     -3.900      0.000      0.000
     rs17103186     -4.022      0.000      0.000
     rs10437097     -4.077      0.000      0.000
      rs2622927     -4.241      0.000      0.000
      rs6679121     -4.688      0.000      0.000
      rs7528075  -INFINITY      0.000      0.000
    cnvi0111336     -5.695      0.000      0.000
    cnvi0111219     -5.509      0.000      0.000
      rs4926858     -5.501      0.000      0.000
    cnvi0111321     -5.421      0.000      0.000
    cnvi0111359     -5.382      0.000      0.000
   cnvi24097155     -5.382      0.000      0.000
     rs12760142     -5.384      0.000      0.000
     rs12724403     -5.395      0.000      0.000
      rs2820969     -5.397      0.000      0.000
   cnvi24097183     -5.401      0.000      0.000
   cnvi24097186     -5.405      0.000      0.000
   cnvi24097189     -5.408      0.000      0.000
     rs34037805     -5.650      0.000      0.000
      rs7525184  -INFINITY      0.000      0.000
     rs12404237     -8.201      0.000      0.000
      rs2820972     -7.748      0.000      0.000
     rs12405794     -7.636      0.000      0.000
      rs2820974  -INFINITY      0.000      0.000
      rs3814005     -4.345      0.000      0.000
      rs3738316     -4.180      0.000      0.000
      rs6697911     -4.004      0.000      0.000
       rs870357     -3.998      0.000      0.000
       rs527430     -3.823      0.000      0.000
      rs1680020     -3.806      0.000      0.000
     rs11799596     -3.665      0.000      0.000
         rs2098     -3.556      0.000      0.000
       rs505399     -3.520      0.000      0.000
       rs545670     -3.475      0.000      0.000
      rs6588397     -3.470      0.000      0.000
      rs2065945     -3.439      0.000      0.000
     rs11578572     -3.421      0.000      0.000
       rs515146     -3.416      0.000      0.000
     rs12134032     -3.407      0.000      0.000
     rs10157710     -3.406      0.000      0.000
      rs2065946     -3.405      0.000      0.000
      rs1572548     -3.411      0.000      0.000
     rs35976856     -3.418      0.000      0.000
       rs822886     -3.438      0.000      0.000
      rs2506985     -3.461      0.000      0.000
     rs11211546     -3.499      0.000      0.000
       rs515531     -3.544      0.000      0.000
       rs688540     -3.603      0.000      0.000
       rs518057     -3.725      0.000      0.000
       rs502392     -3.937      0.000      0.000
       rs978246     -4.133      0.000      0.000
       rs623229  -INFINITY      0.000      0.000
      rs7550183  -INFINITY      0.000      0.000
     rs12074470     -6.039      0.000      0.000
     rs12131166     -5.602      0.000      0.000
     rs11211563  -INFINITY      0.000      0.000
      rs1508604     -4.798      0.000      0.000
     rs12134806     -4.637      0.000      0.000
      rs4926910     -4.634      0.000      0.000
     rs10890492     -4.737      0.000      0.000
     rs12742768     -4.812      0.000      0.000
      rs4554761  -INFINITY      0.000      0.000
      rs6660568  -INFINITY      0.000      0.000
      rs3004640     -6.987      0.000      0.000
      rs4926916  -INFINITY      0.000      0.000
     rs11211576     -5.362      0.000      0.000
     rs17455819  -INFINITY      0.000      0.000
     rs12410488     -4.735      0.000      0.000
      rs2506986     -4.699      0.000      0.000
     rs12408157     -4.572      0.000      0.000
      rs1249086     -4.771      0.000      0.000
     rs12029435  -INFINITY      0.000      0.000
     rs11211587     -5.678      0.000      0.000
     rs10890496  -INFINITY      0.000      0.000
      rs1249088     -4.777      0.000      0.000
      rs4926588     -4.571      0.000      0.000
     rs12565582     -4.555      0.000      0.000
     rs11803894     -4.767      0.000      0.000
       rs730018  -INFINITY      0.000      0.000
       rs893758  -INFINITY      0.000      0.000
      rs7528308  -INFINITY      0.000      0.000
      rs4926601  -INFINITY      0.000      0.000
     rs11578592     -5.471      0.000      0.000
     rs34640822  -INFINITY      0.000      0.000
     rs10789515     -5.037      0.000      0.000
     rs17103715     -5.017      0.000      0.000
       rs893756     -5.176      0.000      0.000
      rs6588490  -INFINITY      0.000      0.000
     rs12085966     -5.566      0.000      0.000
      rs6701938  -INFINITY      0.000      0.000
      rs6657202  -INFINITY      0.000      0.000
      rs4927054     -4.291      0.000      0.000
      rs3850886     -3.998      0.000      0.000
      rs6588505     -3.829      0.000      0.000
      rs6588506     -3.826      0.000      0.000
      rs3738313     -3.746      0.000      0.000
     rs10890501     -3.644      0.000      0.000
     rs35157144     -3.616      0.000      0.000
     rs12024792     -3.600      0.000      0.000
     rs11211611     -3.598      0.000      0.000
     rs11211613     -3.597      0.000      0.000
     rs12031622     -3.595      0.000      0.000
     rs10890507     -3.595      0.000      0.000
      rs9783033     -3.596      0.000      0.000
       rs946836     -3.597      0.000      0.000
      rs1890859     -3.599      0.000      0.000
      rs7536189     -3.602      0.000      0.000
      rs4926664     -3.605      0.000      0.000
     rs10493130     -3.609      0.000      0.000
     rs12048888     -3.611      0.000      0.000
     rs17425349     -3.614      0.000      0.000
      rs6588548     -3.621      0.000      0.000
     rs11211624     -3.629      0.000      0.000
      rs6588549     -3.637      0.000      0.000
     rs11211627     -3.648      0.000      0.000
     rs11211629     -3.659      0.000      0.000
      rs4927231     -3.671      0.000      0.000
     rs10493131     -3.679      0.000      0.000
     rs13374204     -3.694      0.000      0.000
      rs7545671     -3.710      0.000      0.000
     rs17425952     -3.715      0.000      0.000
     rs11577547     -3.725      0.000      0.000
     rs11211632     -3.730      0.000      0.000
     rs17426137     -3.752      0.000      0.000
      rs7521453     -3.767      0.000      0.000
      rs9660630     -3.785      0.000      0.000
     rs11584576     -3.856      0.000      0.000
     rs11205430     -3.889      0.000      0.000
     rs11584659     -3.903      0.000      0.000
     rs17103991     -3.910      0.000      0.000
     rs11205431     -3.926      0.000      0.000
     rs10888594     -3.974      0.000      0.000
      rs3814006     -4.024      0.000      0.000
     rs12130260     -4.096      0.000      0.000
     rs12408925     -4.187      0.000      0.000
       rs862058     -4.553      0.000      0.000
      rs6674142     -4.880      0.000      0.000
       rs722656  -INFINITY      0.000      0.000
     rs17104060     -7.093      0.000      0.000
       rs748142  -INFINITY      0.000      0.000
      rs6588648     -6.259      0.000      0.000
      rs1039131     -6.084      0.000      0.000
     rs11582141     -5.993      0.000      0.000
      rs6679531     -5.906      0.000      0.000
       rs302681     -5.920      0.000      0.000
       rs502819     -5.986      0.000      0.000
       rs526274     -6.216      0.000      0.000
       rs638965  -INFINITY      0.000      0.000
      rs6660054     -5.851      0.000      0.000
     rs17104143     -5.569      0.000      0.000
       rs527787     -5.486      0.000      0.000
     rs12126234     -5.543      0.000      0.000
     rs17104164     -5.685      0.000      0.000
       rs214203     -6.032      0.000      0.000
     rs11205442     -6.176      0.000      0.000
       rs214193     -7.357      0.000      0.000
     rs12137265     -7.651      0.000      0.000
       rs573893     -8.086      0.000      0.000
       rs823849     -8.254      0.000      0.000
     rs12136440     -8.408      0.000      0.000
       rs743066     -8.512      0.000      0.000
       rs579416     -8.824      0.000      0.000
      rs1524732  -INFINITY      0.000      0.000
       rs212989     -9.767      0.000      0.000
     rs10489600     -9.892      0.000      0.000
     rs11205459  -INFINITY      0.000      0.000
       rs850763     -9.546      0.000      0.000
       rs986027     -9.137      0.000      0.000
      rs1740107     -8.962      0.000      0.000
     rs12070926     -8.889      0.000      0.000
       rs212950     -8.827      0.000      0.000
       rs212967     -8.811      0.000      0.000
     rs12086922     -8.941      0.000      0.000
      rs6684996     -9.152      0.000      0.000
      rs6666372     -9.690      0.000      0.000
     rs11205469  -INFINITY      0.000      0.000
      rs7536253  -INFINITY      0.000      0.000
      rs1418105     -9.310      0.000      0.000
      rs3767612     -9.107      0.000      0.000
      rs1114192     -8.952      0.000      0.000
      rs2063712     -8.762      0.000      0.000
     rs10157845     -8.309      0.000      0.000
       rs968183     -8.172      0.000      0.000
      rs1877720     -8.032      0.000      0.000
      rs1877719     -7.964      0.000      0.000
     rs12145298     -7.796      0.000      0.000
      rs1416044     -7.726      0.000      0.000
     rs41301259     -7.684      0.000      0.000
      rs3767616     -7.640      0.000      0.000
     rs10158605     -7.624      0.000      0.000
      rs1416043     -7.606      0.000      0.000
      rs2253140     -7.583      0.000      0.000
     rs12095382     -7.565      0.000      0.000
     rs12065998     -7.564      0.000      0.000
      rs3767621     -7.579      0.000      0.000
      rs2265769     -7.547      0.000      0.000
     rs12143485     -7.291      0.000      0.000
      rs2803251     -7.193      0.000      0.000
      rs1338315  -INFINITY      0.000      0.000
     rs12139933     -7.836      0.000      0.000
      rs1890320     -7.670      0.000      0.000
      rs2787874     -7.309      0.000      0.000
      rs2253233     -7.147      0.000      0.000
      rs2798105     -6.931      0.000      0.000
      rs2803252     -6.868      0.000      0.000
      rs1343124     -6.696      0.000      0.000
      rs2354463  -INFINITY      0.000      0.000
     rs12127061  -INFINITY      0.000      0.000
     rs12029855  -INFINITY      0.000      0.000
      rs2246105     -7.547      0.000      0.000
      rs2798111     -7.521      0.000      0.000
      rs2354468  -INFINITY      0.000      0.000
     rs11205504     -7.322      0.000      0.000
      rs7547852     -7.310      0.000      0.000
      rs2803268  -INFINITY      0.000      0.000
      rs2803269     -7.614      0.000      0.000
      rs2803270     -7.602      0.000      0.000
      rs1539529  -INFINITY      0.000      0.000
      rs2798125  -INFINITY      0.000      0.000
      rs2803273  -INFINITY      0.000      0.000
      rs7539694     -7.903      0.000      0.000
      rs2627754  -INFINITY      0.000      0.000
      rs7543402  -INFINITY      0.000      0.000
       rs319965  -INFINITY      0.000      0.000
     rs35736973     -7.068      0.000      0.000
     rs10888607     -6.912      0.000      0.000
       rs320018     -6.912      0.000      0.000
      rs4926745     -6.923      0.000      0.000
       rs320025     -6.969      0.000      0.000
     rs10888608     -7.075      0.000      0.000
       rs320035  -INFINITY      0.000      0.000
       rs319986  -INFINITY      0.000      0.000
     rs12058997     -7.171      0.000      0.000
       rs973886     -7.155      0.000      0.000
       rs320003  -INFINITY      0.000      0.000
       rs397260  -INFINITY      0.000      0.000
     rs17104636     -7.687      0.000      0.000
       rs319959  -INFINITY      0.000      0.000
       rs319981  -INFINITY      0.000      0.000
     rs12240072     -6.972      0.000      0.000
      rs4926747     -6.809      0.000      0.000
     rs17104687     -6.831      0.000      0.000
      rs7535594  -INFINITY      0.000      0.000
      rs4926528     -7.259      0.000      0.000
     rs11205531     -7.133      0.000      0.000
      rs6697870     -7.242      0.000      0.000
      rs6588054  -INFINITY      0.000      0.000
      rs1473455  -INFINITY      0.000      0.000
      rs1872280     -7.908      0.000      0.000
      rs1484412  -INFINITY      0.000      0.000
     rs12096331     -6.881      0.000      0.000
      rs2000016     -6.245      0.000      0.000
      rs1316396     -6.091      0.000      0.000
      rs4926754     -5.865      0.000      0.000
     rs11205541     -5.746      0.000      0.000
      rs1934406     -5.706      0.000      0.000
     rs11583921     -5.683      0.000      0.000
     rs12032567     -5.663      0.000      0.000
     rs11205548     -5.664      0.000      0.000
     rs12088348     -5.672      0.000      0.000
      rs1934401     -5.693      0.000      0.000
     rs12025505     -5.723      0.000      0.000
     rs12239493     -5.763      0.000      0.000
     rs28620614     -5.822      0.000      0.000
      rs7530277     -5.862      0.000      0.000
      rs2153326     -5.995      0.000      0.000
      rs6659317     -6.145      0.000      0.000
      rs5017079     -6.439      0.000      0.000
     rs12032462  -INFINITY      0.000      0.000
      rs4472794     -6.783      0.000      0.000
      rs3127558     -6.520      0.000      0.000
      rs3121525     -6.426      0.000      0.000
      rs3121533     -6.400      0.000      0.000
      rs3121537     -6.424      0.000      0.000
     rs11205571     -6.507      0.000      0.000
     rs12121559     -6.708      0.000      0.000
      rs2040070  -INFINITY      0.000      0.000
     rs17367865  -INFINITY      0.000      0.000
     rs12079692     -7.856      0.000      0.000
     rs10493140  -INFINITY      0.000      0.000
     rs17105296     -7.642      0.000      0.000
     rs10888636  -INFINITY      0.000      0.000
     rs10888637     -7.443      0.000      0.000
      rs1419143     -7.452      0.000      0.000
     rs17105335  -INFINITY      0.000      0.000
      rs1925424     -7.304      0.000      0.000
      rs3121514     -7.289      0.000      0.000
      rs1857336  -INFINITY      0.000      0.000
      rs3118220     -8.137      0.000      0.000
      rs3118225  -INFINITY      0.000      0.000
      rs3121518  -INFINITY      0.000      0.000
      rs3118226  -INFINITY      0.000      0.000
      rs1018627  -INFINITY      0.000      0.000
      rs6588205  -INFINITY      0.000      0.000
      rs4412637     -7.056      0.000      0.000
      rs3934240     -6.698      0.000      0.000
     rs17105430     -6.719      0.000      0.000
     rs10888647     -7.029      0.000      0.000
      rs3905053  -INFINITY      0.000      0.000
     rs12079367     -7.693      0.000      0.000
       rs632493  -INFINITY      0.000      0.000
      rs3862265  -INFINITY      0.000      0.000
       rs589436     -6.991      0.000      0.000
      rs1567136     -6.643      0.000      0.000
     rs17105504     -6.475      0.000      0.000
       rs673702     -6.431      0.000      0.000
      rs6687090     -6.393      0.000      0.000
       rs590503     -6.395      0.000      0.000
       rs684382     -6.464      0.000      0.000
       rs596652     -6.551      0.000      0.000
     rs12040639     -6.741      0.000      0.000
       rs617996  -INFINITY      0.000      0.000
     rs17105526     -7.471      0.000      0.000
       rs666486     -7.526      0.000      0.000
       rs549430  -INFINITY      0.000      0.000
       rs513360     -6.921      0.000      0.000
      rs5026552     -6.766      0.000      0.000
     rs12069243     -6.833      0.000      0.000
      rs7414747     -6.981      0.000      0.000
      rs1494463  -INFINITY      0.000      0.000
     rs11591141  -INFINITY      0.000      0.000
       rs168532     -7.624      0.000      0.000
       rs354156  -INFINITY      0.000      0.000
      rs1367821     -6.762      0.000      0.000
     rs12058684     -6.571      0.000      0.000
      rs9783112     -6.404      0.000      0.000
     rs12123338     -6.392      0.000      0.000
     rs35451389     -6.407      0.000      0.000
      rs6677300     -6.561      0.000      0.000
     rs12044115  -INFINITY      0.000      0.000
      rs2915509     -7.703      0.000      0.000
      rs7546830  -INFINITY      0.000      0.000
       rs241463     -7.491      0.000      0.000
      rs1431638  -INFINITY      0.000      0.000
       rs241501     -7.950      0.000      0.000
     rs12037079  -INFINITY      0.000      0.000
     rs12036551  -INFINITY      0.000      0.000
     rs12033993     -6.862      0.000      0.000
     rs35323150     -6.691      0.000      0.000
       rs241467     -6.563      0.000      0.000
     rs12568009     -6.529      0.000      0.000
      rs6658368     -6.587      0.000      0.000
      rs1338214     -6.885      0.000      0.000
      rs1890288  -INFINITY      0.000      0.000
     rs28497429     -6.584      0.000      0.000
     rs12120453     -6.378      0.000      0.000
     rs12023301     -6.218      0.000      0.000
      rs1338217     -6.118      0.000      0.000
     rs12082789     -6.084      0.000      0.000
     rs12738138     -6.077      0.000      0.000
      rs6693294     -6.105      0.000      0.000
      rs1167272     -6.165      0.000      0.000
      rs6662634     -6.200      0.000      0.000
       rs883913     -6.325      0.000      0.000
      rs1183244     -6.563      0.000      0.000
     rs12731737  -INFINITY      0.000      0.000
      rs1167270     -6.659      0.000      0.000
      rs1167263     -6.368      0.000      0.000
       rs946106     -6.182      0.000      0.000
     rs12047407     -6.113      0.000      0.000
      rs1167302     -6.090      0.000      0.000
      rs1185222     -6.121      0.000      0.000
     rs12026210     -6.208      0.000      0.000
      rs1167296     -6.317      0.000      0.000
     rs12750880     -6.525      0.000      0.000
      rs1405915  -INFINITY      0.000      0.000
     rs12240044  -INFINITY      0.000      0.000
      rs1167311     -6.719      0.000      0.000
      rs1727985     -6.494      0.000      0.000
      rs1405914     -6.371      0.000      0.000
     rs12069258     -6.315      0.000      0.000
      rs1305489     -6.326      0.000      0.000
      rs1999875  -INFINITY      0.000      0.000
     rs11587574     -6.740      0.000      0.000
      rs2883976     -6.516      0.000      0.000
      rs1112688     -6.191      0.000      0.000
     rs11205633     -6.073      0.000      0.000
     rs12741784     -6.059      0.000      0.000
      rs1891667     -6.071      0.000      0.000
     rs12757363     -6.099      0.000      0.000
     rs12070579     -6.155      0.000      0.000
     rs11808923     -6.271      0.000      0.000
      rs6657839     -6.419      0.000      0.000
      rs4408195  -INFINITY      0.000      0.000
     rs12135410     -6.829      0.000      0.000
     rs12092026     -6.853      0.000      0.000
     rs12095723     -7.153      0.000      0.000
     rs12735229  -INFINITY      0.000      0.000
      rs7530169     -7.175      0.000      0.000
     rs11205641  -INFINITY      0.000      0.000
      rs1474910     -6.288      0.000      0.000
      rs4926829     -5.711      0.000      0.000
     rs12070696     -5.635      0.000      0.000
     rs11800910     -5.612      0.000      0.000
     rs12402739     -5.604      0.000      0.000
      rs3903649     -5.603      0.000      0.000
     rs17105761     -5.606      0.000      0.000
      rs4926542     -5.617      0.000      0.000
     rs11811557     -5.639      0.000      0.000
     rs12062180     -5.690      0.000      0.000
     rs12128108     -5.816      0.000      0.000
      rs4582848     -6.355      0.000      0.000
     rs12031362  -INFINITY      0.000      0.000
     rs11590077     -6.934      0.000      0.000
     rs10736388     -6.631      0.000      0.000
      rs7544728     -6.618      0.000      0.000
     rs10888672  -INFINITY      0.000      0.000
     rs12067197     -9.050      0.000      0.000
      rs2356866  -INFINITY      0.000      0.000
      rs1875635  -INFINITY      0.000      0.000
     rs12567157     -6.346      0.000      0.000
      rs3012086     -6.233      0.000      0.000
      rs1354259     -6.346      0.000      0.000
      rs1875645  -INFINITY      0.000      0.000
     rs12026774     -6.759      0.000      0.000
      rs4491095  -INFINITY      0.000      0.000
     rs17386024  -INFINITY      0.000      0.000
      rs3862266     -6.007      0.000      0.000
      rs7538371     -6.144      0.000      0.000
      rs6660621  -INFINITY      0.000      0.000
      rs7525764  -INFINITY      0.000      0.000
      rs6660285     -6.734      0.000      0.000
      rs2653884  -INFINITY      0.000      0.000
      rs7413619  -INFINITY      0.000      0.000
      rs1502856  -INFINITY      0.000      0.000
      rs6664846  -INFINITY      0.000      0.000
      rs8179477     -5.541      0.000      0.000
     rs12022400     -5.326      0.000      0.000
     rs17386399     -5.196      0.000      0.000
      rs1278513     -5.126      0.000      0.000
       rs956084     -5.074      0.000      0.000
     rs12142848     -5.044      0.000      0.000
      rs4926554     -5.035      0.000      0.000
     rs12059469     -5.036      0.000      0.000
     rs17106219     -5.052      0.000      0.000
     rs17106231     -5.085      0.000      0.000
      rs3789576     -5.122      0.000      0.000
     rs12098099     -5.163      0.000      0.000
     rs12059456     -5.235      0.000      0.000
     rs28656006     -5.351      0.000      0.000
      rs1149795  -INFINITY      0.000      0.000
     rs11581155     -6.009      0.000      0.000
      rs9645408     -5.609      0.000      0.000
      rs2207075     -5.539      0.000      0.000
     rs11205728     -5.407      0.000      0.000
     rs11807572     -5.363      0.000      0.000
     rs17106273     -5.339      0.000      0.000
     rs11205732     -5.341      0.000      0.000
     rs10888695     -5.381      0.000      0.000
      rs3789581     -5.412      0.000      0.000
     rs17106287     -5.525      0.000      0.000
      rs6679961     -5.715      0.000      0.000
     rs12131304     -6.269      0.000      0.000
     rs17383290  -INFINITY      0.000      0.000
     rs12122697     -5.902      0.000      0.000
     rs12082106     -5.265      0.000      0.000
     rs12063326     -5.213      0.000      0.000
     rs34179057     -5.176      0.000      0.000
     rs17106335     -5.159      0.000      0.000
     rs11577903     -5.169      0.000      0.000
     rs12120719     -5.201      0.000      0.000
     rs41305632     -5.260      0.000      0.000
     rs12031188     -5.323      0.000      0.000
     rs12748269     -5.697      0.000      0.000
     rs11205753  -INFINITY      0.000      0.000
     rs12759925     -6.052      0.000      0.000
      rs4536038     -6.068      0.000      0.000
     rs11580212     -6.264      0.000      0.000
     rs11587750  -INFINITY      0.000      0.000
      rs7515597  -INFINITY      0.000      0.000
     rs28390335     -6.269      0.000      0.000
     rs12726772     -6.111      0.000      0.000
     rs12406390     -6.057      0.000      0.000
      rs6672112  -INFINITY      0.000      0.000
     rs12090545     -6.252      0.000      0.000
     rs12091670     -6.050      0.000      0.000
     rs17106360     -6.048      0.000      0.000
     rs28787109  -INFINITY      0.000      0.000
      rs2090013     -6.614      0.000      0.000
      rs6691061  -INFINITY      0.000      0.000
     rs12084054     -5.463      0.000      0.000
     rs12076155     -5.303      0.000      0.000
     rs17106471     -5.265      0.000      0.000
     rs12065643     -5.193      0.000      0.000
       rs616055     -5.137      0.000      0.000
     rs34576110     -5.090      0.000      0.000
     rs12563225     -5.058      0.000      0.000
       rs474668     -5.026      0.000      0.000
       rs635590     -5.010      0.000      0.000
     rs41287286     -5.000      0.000      0.000
     rs12074459     -4.971      0.000      0.000
     rs41287294     -4.946      0.000      0.000
     rs17106504     -4.922      0.000      0.000
     rs12092642     -4.890      0.000      0.000
      rs6689528     -4.874      0.000      0.000
     rs35844950     -4.861      0.000      0.000
     rs11205836     -4.847      0.000      0.000
      rs6588405     -4.834      0.000      0.000
      rs7538988     -4.826      0.000      0.000
     rs41292517     -4.822      0.000      0.000
        rs17567     -4.814      0.000      0.000
     rs12069783     -4.810      0.000      0.000
      rs1105681     -4.805      0.000      0.000
      rs2096077     -4.801      0.000      0.000
      rs6588407     -4.798      0.000      0.000
     rs17106546     -4.797      0.000      0.000
[truncated: 13,928,429 more chars]
