# Supplementary material for: Mapping the landscape of tandem repeat variability by targeted long read single molecule sequencing in familial X-linked intellectual disability
Source: BMC Med Genomics. 2018 Dec 19;11:123. doi: 10.1186/s12920-018-0446-7 (PMC6299999; doi:10.1186/s12920-018-0446-7)
Supplement: Supplementary file 13 — Output data from the linkage analysis in the L084 family with X-linked intellectual disability. (LOG 4 kb) [file 12920_2018_446_MOESM13_ESM.log]

Warning: no access to tty (Bad file descriptor).
Thus no job control in this shell.
MERLIN 1.1.2 - (c) 2000-2007 Goncalo Abecasis
Modifications: CHROMOSOME-X 

References for this version of Merlin:

   Abecasis et al (2002) Nat Gen 30:97-101        [original citation]
   Fingerlin et al (2004) AJHG 74:432-43          [case selection for association studies]
   Abecasis and Wigginton (2005) AJHG 77:754-67   [ld modeling, parametric analyses]
   Fingerlin et al (2006) Gen Epidemiol 30:384-96 [sex-specific maps]
   Chen and Abecasis (2007) AJHG 81:913-26        [qtl association analysis, qtl simulation]


The following parameters are in effect:
                     Data File : /home/azablo0/linkageAnalysis/L084/L084_plusPacBioLoci.dat (-dname)
                 Pedigree File : /home/azablo0/linkageAnalysis/L084/L084_plusPacBioLoci.ped (-pname)
            Missing Value Code :         -99.999 (-xname)
                      Map File : /home/azablo0/linkageAnalysis/L084/L084_plusPacBioLoci.map (-mname)
            Allele Frequencies : ALL INDIVIDUALS (-f[a|e|f|m|file])
                   Random Seed :          123456 (-r9999)

Data Analysis Options
         General : --error, --information, --likelihood,
                   --model [/home/azablo0/linkageAnalysis/L084/L084.model]
      IBD States : --ibd, --kinship, --matrices, --select
     NPL Linkage : --npl, --pairs, --qtl, --deviates, --exp
      VC Linkage : --vc, --useCovariates, --ascertainment, --unlinked [0.00]
     Association : --infer, --assoc, --fastAssoc, --filter, --custom [cov.tbl]
     Haplotyping : --best, --sample, --all, --founders, --horizontal
   Recombination : --zero, --one, --two, --three, --singlepoint
       Positions : --steps, --maxStep, --minStep, --grid, --start, --stop
     LD Clusters : --clusters [], --distance, --rsq, --cfreq
          Limits : --bits [24], --megabytes, --minutes
     Performance : --trim, --swap, --smallSwap
          Output : --quiet, --markerNames [ON], --frequencies, --perFamily,
                   --pdf [ON], --tabulate, --prefix [merlin]
      Simulation : --simulate, --reruns, --save, --trait []

Estimating allele frequencies... [using all genotypes]
   DXS1060 DXS8051 DXS987 DXS1226 DXS1214 DXS1068 DXS993 DXS991 DXS986 DXS990 
   DXS1106 DXS8055 DXS1001 DXS1047 DXS1227 DXS8106 XLID28 XLID29 XLID30 
   DXS8043 XLID31 XLID32 DXS1200 XLID33 XLID34 DXS998 DXS8091 DXS8069 XLID35 
   XLID36 XLID37 DXS1073 XLID38 DXS1108 

Analysis models will be retrieved from file [/home/azablo0/linkageAnalysis/L084/L084.model]...
      Input: XLID	0.001	0,0,1	X-linked_Intellectual_Disability
  Validated: Loaded model 'X-linked_Intellectual_Disability'
Table processed. 1 models recognized


Parametric Analysis, Model X-linked_Intellectual_Disability
=======================================================
       POSITION        LOD      ALPHA       HLOD
        DXS1060  -INFINITY      0.000      0.000
        DXS8051  -INFINITY      0.000      0.000
         DXS987  -INFINITY      0.000      0.000
        DXS1226  -INFINITY      0.000      0.000
        DXS1214  -INFINITY      0.000      0.000
        DXS1068  -INFINITY      0.000      0.000
         DXS993  -INFINITY      0.000      0.000
         DXS991  -INFINITY      0.000      0.000
         DXS986  -INFINITY      0.000      0.000
         DXS990  -INFINITY      0.000      0.000
        DXS1106  -INFINITY      0.000      0.000
        DXS8055  -INFINITY      0.000      0.000
        DXS1001  -INFINITY      0.000      0.000
        DXS1047     -1.510      0.000      0.000
        DXS1227  -INFINITY      0.000      0.000
        DXS8106  -INFINITY      0.000      0.000
         XLID28  -INFINITY      0.000      0.000
         XLID29  -INFINITY      0.000      0.000
         XLID30  -INFINITY      0.000      0.000
        DXS8043      0.718      1.000      0.718
         XLID31      1.042      1.000      1.042
         XLID32      0.901      1.000      0.901
        DXS1200      0.295      1.000      0.295
         XLID33  -INFINITY      0.000      0.000
         XLID34     -8.090      0.000      0.000
         DXS998  -INFINITY      0.000      0.000
        DXS8091  -INFINITY      0.000      0.000
        DXS8069  -INFINITY      0.000      0.000
         XLID35  -INFINITY      0.000      0.000
         XLID36  -INFINITY      0.000      0.000
         XLID37  -INFINITY      0.000      0.000
        DXS1073     -4.971      0.000      0.000
         XLID38  -INFINITY      0.000      0.000
        DXS1108  -INFINITY      0.000      0.000


Graphical output in file [merlin.pdf]
